# Supplementary material for: Comparative Genomics and Integrated Network Approach Unveiled Undirected Phylogeny Patterns, Co-mutational Hot Spots, Functional Cross Talk, and Regulatory Interactions in SARS-CoV-2
Source: mSystems. 2021 Feb 23;6(1):e00030-21. doi: 10.1128/mSystems.00030-21 (PMC8573956; doi:10.1128/mSystems.00030-21)
Supplement: DATA SET S1 [file msystems.00030-21-sd001.xlsx]

## Sheet: Sheet1
Accession	Release_Date	Species	Genus	Family	Length	Sequence_Type	Genotype	Segment	Authors	Publications	Geo_Location	Host	Isolation_Source	Collection_Date	BioSample	GenBank_Title
MT163712	2020-03-10T00:00:00Z	Severe acute respiratory syndrome-related coronavirus	Betacoronavirus	Coronaviridae	87	GenBank			Hamedi Asl,D., Soleimani,M., Mirzapour,M., Shabadori,A., Kamali,M.		Iran	Homo sapiens		2020-02-29		Severe acute respiratory syndrome coronavirus 2 isolate SARS-CoV-2/mehr1/human/2020/IRN ORF1ab polyprotein, 3'-to-5' exonuclease region, gene, partial cds
MN938387	2020-01-24T00:00:00Z	Severe acute respiratory syndrome-related coronavirus	Betacoronavirus	Coronaviridae	107	GenBank			Chan,J.F.-W., Yuan,S., Kok,K.H., To,K.K.-W., Chu,H., Yang,J., Xing,F., Liu,J., Yip,C.C.-Y., Poon,R.W.-S., Tsai,H.W., Lo,S.K.-F., Chan,K.H., Poon,V.K.-M., Chan,W.M., Ip,J.D., Cai,J.P., Cheng,V.C.-C., Chen,H., Hui,C.K.-M., Yuen,K.Y., Chan,J.F.W., Yuen,K.-Y.		China: Shenzhen	Homo sapiens	oronasopharynx	2020-01		Severe acute respiratory syndrome coronavirus 2 isolate 2019-nCoV_HKU-SZ-001_2020 surface glycoprotein (S) gene, partial cds
MN938389	2020-01-24T00:00:00Z	Severe acute respiratory syndrome-related coronavirus	Betacoronavirus	Coronaviridae	107	GenBank			Chan,J.F.-W., Yuan,S., Kok,K.H., To,K.K.-W., Chu,H., Yang,J., Xing,F., Liu,J., Yip,C.C.-Y., Poon,R.W.-S., Tsai,H.W., Lo,S.K.-F., Chan,K.H., Poon,V.K.-M., Chan,W.M., Ip,J.D., Cai,J.P., Cheng,V.C.-C., Chen,H., Hui,C.K.-M., Yuen,K.Y., Chan,J.F.W., Yuen,K.-Y.		China: Shenzhen	Homo sapiens	oronasopharynx	2020-01		Severe acute respiratory syndrome coronavirus 2 isolate 2019-nCoV_HKU-SZ-004_2020 surface glycoprotein (S) gene, partial cds
MN975268	2020-01-24T00:00:00Z	Severe acute respiratory syndrome-related coronavirus	Betacoronavirus	Coronaviridae	107	GenBank			Chan,J.F.-W., Yuan,S., Kok,K.H., To,K.K.-W., Chu,H., Yang,J., Xing,F., Liu,J., Yip,C.C.-Y., Poon,R.W.-S., Tsai,H.W., Lo,S.K.-F., Chan,K.H., Poon,V.K.-M., Chan,W.M., Ip,J.D., Cai,J.P., Cheng,V.C.-C., Chen,H., Hui,C.K.-M., Yuen,K.Y., Chan,J.F.W., Yuen,K.-Y.		China	Homo sapiens	lung, oronasopharynx	2020-01		Severe acute respiratory syndrome coronavirus 2 isolate 2019-nCoV_HKU-SZ-007c_2020 surface glycoprotein (S) gene, partial cds
MN975267	2020-01-24T00:00:00Z	Severe acute respiratory syndrome-related coronavirus	Betacoronavirus	Coronaviridae	107	GenBank			Chan,J.F.-W., Yuan,S., Kok,K.H., To,K.K.-W., Chu,H., Yang,J., Xing,F., Liu,J., Yip,C.C.-Y., Poon,R.W.-S., Tsai,H.W., Lo,S.K.-F., Chan,K.H., Poon,V.K.-M., Chan,W.M., Ip,J.D., Cai,J.P., Cheng,V.C.-C., Chen,H., Hui,C.K.-M., Yuen,K.Y., Chan,J.F.W., Yuen,K.-Y.		China	Homo sapiens	oronasopharynx	2020-01		Severe acute respiratory syndrome coronavirus 2 isolate 2019-nCoV_HKU-SZ-007b_2020 surface glycoprotein (S) gene, partial cds
MN938388	2020-01-24T00:00:00Z	Severe acute respiratory syndrome-related coronavirus	Betacoronavirus	Coronaviridae	107	GenBank			Chan,J.F.-W., Yuan,S., Kok,K.H., To,K.K.-W., Chu,H., Yang,J., Xing,F., Liu,J., Yip,C.C.-Y., Poon,R.W.-S., Tsai,H.W., Lo,S.K.-F., Chan,K.H., Poon,V.K.-M., Chan,W.M., Ip,J.D., Cai,J.P., Cheng,V.C.-C., Chen,H., Hui,C.K.-M., Yuen,K.Y., Chan,J.F.W., Yuen,K.-Y.		China: Shenzhen	Homo sapiens	blood	2020-01		Severe acute respiratory syndrome coronavirus 2 isolate 2019-nCoV_HKU-SZ-002b_2020 surface glycoprotein (S) gene, partial cds
MN938390	2020-01-24T00:00:00Z	Severe acute respiratory syndrome-related coronavirus	Betacoronavirus	Coronaviridae	107	GenBank			Chan,J.F.-W., Yuan,S., Kok,K.H., To,K.K.-W., Chu,H., Yang,J., Xing,F., Liu,J., Yip,C.C.-Y., Poon,R.W.-S., Tsai,H.W., Lo,S.K.-F., Chan,K.H., Poon,V.K.-M., Chan,W.M., Ip,J.D., Cai,J.P., Cheng,V.C.-C., Chen,H., Hui,C.K.-M., Yuen,K.Y., Chan,J.F.W., Yuen,K.-Y.		China: Shenzhen	Homo sapiens	oronasopharynx	2020-01		Severe acute respiratory syndrome coronavirus 2 isolate 2019-nCoV_HKU-SZ-005_2020 surface glycoprotein (S) gene, partial cds
MN975266	2020-01-24T00:00:00Z	Severe acute respiratory syndrome-related coronavirus	Betacoronavirus	Coronaviridae	107	GenBank			Chan,J.F.-W., Yuan,S., Kok,K.H., To,K.K.-W., Chu,H., Yang,J., Xing,F., Liu,J., Yip,C.C.-Y., Poon,R.W.-S., Tsai,H.W., Lo,S.K.-F., Chan,K.H., Poon,V.K.-M., Chan,W.M., Ip,J.D., Cai,J.P., Cheng,V.C.-C., Chen,H., Hui,C.K.-M., Yuen,K.Y., Chan,J.F.W., Yuen,K.-Y.		China	Homo sapiens	oronasopharynx	2020-01		Severe acute respiratory syndrome coronavirus 2 isolate 2019-nCoV_HKU-SZ-007a_2020 surface glycoprotein (S) gene, partial cds
MT232871	2020-03-24T00:00:00Z	Severe acute respiratory syndrome-related coronavirus	Betacoronavirus	Coronaviridae	157	GenBank			Karbalaie Niya,M.H., Laali,A., Zamani,F., Esghaei,M., Tabibzadeh,A., Safarnezhad Tameshkel,F., Jamshidi Makiani,M., Ghanbari,B., Emadi,Y., Sohrabi,M.R., Ranjbar,M., Savaj,S., Rezaie,N., Ajdarkosh,H., Keyvani,H., Khoonsari,M., Roham,M., Ameli,M., Nikkhah,M., Faraji,A., Panahi,M., Khaleghparast,S., Yadollahzadeh,M.		Iran	Homo sapiens	oronasopharynx	2020-02-26		Severe acute respiratory syndrome coronavirus 2 isolate SARS-CoV-2/MHKN-1/human/2020/IRN surface glycoprotein (S) gene, partial cds
MT232872	2020-03-24T00:00:00Z	Severe acute respiratory syndrome-related coronavirus	Betacoronavirus	Coronaviridae	158	GenBank			Karbalaie Niya,M.H., Laali,A., Zamani,F., Esghaei,M., Tabibzadeh,A., Safarnezhad Tameshkel,F., Jamshidi Makiani,M., Ghanbari,B., Emadi,Y., Sohrabi,M.R., Ranjbar,M., Savaj,S., Rezaie,N., Ajdarkosh,H., Keyvani,H., Khoonsari,M., Roham,M., Ameli,M., Nikkhah,M., Faraji,A., Panahi,M., Khaleghparast,S., Yadollahzadeh,M.		Iran	Homo sapiens	oronasopharynx	2020-02-26		Severe acute respiratory syndrome coronavirus 2 isolate SARS-CoV-2/MHKN-2/human/2020/IRN surface glycoprotein (S) gene, partial cds
LC522350	2020-02-08T00:00:00Z	Severe acute respiratory syndrome-related coronavirus	Betacoronavirus	Coronaviridae	182	GenBank			Nicolasora,A.D., Mercado,E.S., Polotan,F.M., Manalo,J.G., Medado,I.P., Tujan,M.A., Onza,O.T., Cruz,K.M.		Philippines	Homo sapiens		2020-01-26		Severe acute respiratory syndrome coronavirus 2 2019-nCoV_PH_nCOV_20_026 orf1ab gene for orf1ab polyprotein, partial cds
MT161607	2020-03-09T00:00:00Z	Severe acute respiratory syndrome-related coronavirus	Betacoronavirus	Coronaviridae	253	GenBank			Genoni,A.P., Baj,A., Rossi,A.		Italy	Homo sapiens	oronasopharynx	2020-03-05		Severe acute respiratory syndrome coronavirus 2 isolate SARS-CoV-2/NIAA05032020/human/2020/ITA 5' UTR
MT163715	2020-03-10T00:00:00Z	Severe acute respiratory syndrome-related coronavirus	Betacoronavirus	Coronaviridae	264	GenBank			Kumar,P., Dhar,M., Vashistha,H., Singh,P., Sharma,U., Singh,S., Saini,N., Lall,H., Bala,M., Singh,S.K., Rakshit,P.		India	Homo sapiens		2020-02-29		Severe acute respiratory syndrome coronavirus 2 isolate SARS-CoV-2/341/human/2020/IND nucleocapsid protein (N) gene, partial cds
MN975263	2020-01-24T00:00:00Z	Severe acute respiratory syndrome-related coronavirus	Betacoronavirus	Coronaviridae	287	GenBank			Chan,J.F.-W., Yuan,S., Kok,K.H., To,K.K.-W., Chu,H., Yang,J., Xing,F., Liu,J., Yip,C.C.-Y., Poon,R.W.-S., Tsai,H.W., Lo,S.K.-F., Chan,K.H., Poon,V.K.-M., Chan,W.M., Ip,J.D., Cai,J.P., Cheng,V.C.-C., Chen,H., Hui,C.K.-M., Yuen,K.Y., Chan,J.F.W., Yuen,K.-Y.		China	Homo sapiens	oronasopharynx	2020-01		Severe acute respiratory syndrome coronavirus 2 isolate 2019-nCoV_HKU-SZ-007a_2020 ORF1ab polyprotein, RdRp region, (orf1ab) gene, partial cds
MN975264	2020-01-24T00:00:00Z	Severe acute respiratory syndrome-related coronavirus	Betacoronavirus	Coronaviridae	287	GenBank			Chan,J.F.-W., Yuan,S., Kok,K.H., To,K.K.-W., Chu,H., Yang,J., Xing,F., Liu,J., Yip,C.C.-Y., Poon,R.W.-S., Tsai,H.W., Lo,S.K.-F., Chan,K.H., Poon,V.K.-M., Chan,W.M., Ip,J.D., Cai,J.P., Cheng,V.C.-C., Chen,H., Hui,C.K.-M., Yuen,K.Y., Chan,J.F.W., Yuen,K.-Y.		China	Homo sapiens	oronasopharynx	2020-01		Severe acute respiratory syndrome coronavirus 2 isolate 2019-nCoV_HKU-SZ-007b_2020 ORF1ab polyprotein, RdRp region, (orf1ab) gene, partial cds
MN975265	2020-01-24T00:00:00Z	Severe acute respiratory syndrome-related coronavirus	Betacoronavirus	Coronaviridae	287	GenBank			Chan,J.F.-W., Yuan,S., Kok,K.H., To,K.K.-W., Chu,H., Yang,J., Xing,F., Liu,J., Yip,C.C.-Y., Poon,R.W.-S., Tsai,H.W., Lo,S.K.-F., Chan,K.H., Poon,V.K.-M., Chan,W.M., Ip,J.D., Cai,J.P., Cheng,V.C.-C., Chen,H., Hui,C.K.-M., Yuen,K.Y., Chan,J.F.W., Yuen,K.-Y.		China	Homo sapiens	lung, oronasopharynx	2020-01		Severe acute respiratory syndrome coronavirus 2 isolate 2019-nCoV_HKU-SZ-007c_2020 ORF1ab polyprotein, RdRp region, (orf1ab) gene, partial cds
MN938386	2020-01-24T00:00:00Z	Severe acute respiratory syndrome-related coronavirus	Betacoronavirus	Coronaviridae	287	GenBank			Chan,J.F.-W., Yuan,S., Kok,K.H., To,K.K.-W., Chu,H., Yang,J., Xing,F., Liu,J., Yip,C.C.-Y., Poon,R.W.-S., Tsai,H.W., Lo,S.K.-F., Chan,K.H., Poon,V.K.-M., Chan,W.M., Ip,J.D., Cai,J.P., Cheng,V.C.-C., Chen,H., Hui,C.K.-M., Yuen,K.Y., Chan,J.F.W., Yuen,K.-Y.		China: Shenzhen	Homo sapiens	oronasopharynx	2020-01		Severe acute respiratory syndrome coronavirus 2 isolate 2019-nCoV_HKU-SZ-004_2020 ORF1ab polyprotein, RdRp region, (orf1ab) gene, partial cds
MN938385	2020-01-24T00:00:00Z	Severe acute respiratory syndrome-related coronavirus	Betacoronavirus	Coronaviridae	287	GenBank			Chan,J.F.-W., Yuan,S., Kok,K.H., To,K.K.-W., Chu,H., Yang,J., Xing,F., Liu,J., Yip,C.C.-Y., Poon,R.W.-S., Tsai,H.W., Lo,S.K.-F., Chan,K.H., Poon,V.K.-M., Chan,W.M., Ip,J.D., Cai,J.P., Cheng,V.C.-C., Chen,H., Hui,C.K.-M., Yuen,K.Y., Chan,J.F.W., Yuen,K.-Y.		China: Shenzhen	Homo sapiens	oronasopharynx	2020-01		Severe acute respiratory syndrome coronavirus 2 isolate 2019-nCoV_HKU-SZ-001_2020 ORF1ab polyprotein, RdRp region, (orf1ab) gene, partial cds
MT066159	2020-02-14T00:00:00Z	Severe acute respiratory syndrome-related coronavirus	Betacoronavirus	Coronaviridae	290	GenBank			Yu Kie,C., Norazimah,T., Rehan Shuhada,A.B., Selvanesan,S., Noorliza,M.N., Hani,M.H.		Malaysia	Homo sapiens	oronasopharynx	2020-01-24		Severe acute respiratory syndrome coronavirus 2 isolate SARS-CoV-2/CL5049/human/2020/MYS orf1ab polyprotein, RdRp region, (orf1ab) gene, partial cds
MT066157	2020-02-14T00:00:00Z	Severe acute respiratory syndrome-related coronavirus	Betacoronavirus	Coronaviridae	290	GenBank			Yu Kie,C., Norazimah,T., Rehan Shuhada,A.B., Selvanesan,S., Noorliza,M.N., Hani,M.H.		Malaysia	Homo sapiens	oronasopharynx	2020-01-24		Severe acute respiratory syndrome coronavirus 2 isolate SARS-CoV-2/CL5045/human/2020/MYS orf1ab polyprotein, RdRp region, (orf1ab) gene, partial cds
MT066158	2020-02-14T00:00:00Z	Severe acute respiratory syndrome-related coronavirus	Betacoronavirus	Coronaviridae	290	GenBank			Yu Kie,C., Norazimah,T., Rehan Shuhada,A.B., Selvanesan,S., Noorliza,M.N., Hani,M.H.		Malaysia	Homo sapiens	oronasopharynx	2020-01-24		Severe acute respiratory syndrome coronavirus 2 isolate SARS-CoV-2/CL5047/human/2020/MYS orf1ab polyprotein, RdRp region, (orf1ab) gene, partial cds
MN970003	2020-01-23T00:00:00Z	Severe acute respiratory syndrome-related coronavirus	Betacoronavirus	Coronaviridae	290	GenBank			Buathong,R., Wacharapluesadee,S., Lamsirithawon,S., Chaifoo,W., Ponpinit,T., Joyjinda,Y., Ruchisrisarod,C., Rodpan,A., Sirivichatakul,S., Vachiraphan,A., Plipat,T., Hemachudha,T.		Thailand	Homo sapiens	lung, oronasopharynx	2020-01-08		Severe acute respiratory syndrome coronavirus 2 isolate SI200040-SP orf1ab polyprotein, RdRP region, (orf1ab) gene, partial cds
MN970004	2020-01-23T00:00:00Z	Severe acute respiratory syndrome-related coronavirus	Betacoronavirus	Coronaviridae	290	GenBank			Buathong,R., Wacharapluesadee,S., Lamsirithawon,S., Chaifoo,W., Ponpinit,T., Joyjinda,Y., Ruchisrisarod,C., Rodpan,A., Sirivichatakul,S., Vachiraphan,A., Plipat,T., Hemachudha,T.		Thailand	Homo sapiens	lung, oronasopharynx	2020-01-13		Severe acute respiratory syndrome coronavirus 2 isolate SI200121-SP orf1ab polyprotein, RdRP region, (orf1ab) gene, partial cds
MT042774	2020-02-12T00:00:00Z	Severe acute respiratory syndrome-related coronavirus	Betacoronavirus	Coronaviridae	294	GenBank			Liu,W., Zhang,Q., Song,H., Xiang,R., Sun,Z., Liu,Y.		China: Wuhan	Homo sapiens	swab	2020-01		Severe acute respiratory syndrome coronavirus 2 isolate SARS-CoV-2/Tongji-02/human/2020/Wuhan orf1ab polyprotein, RNA-dependent RNA polymerase region, gene, partial cds
MT042775	2020-02-12T00:00:00Z	Severe acute respiratory syndrome-related coronavirus	Betacoronavirus	Coronaviridae	294	GenBank			Liu,W., Zhang,Q., Song,H., Xiang,R., Sun,Z., Liu,Y.		China: Wuhan	Homo sapiens	swab	2020-01		Severe acute respiratory syndrome coronavirus 2 isolate SARS-CoV-2/Tongji-03/human/2020/Wuhan orf1ab polyprotein, RNA-dependent RNA polymerase region, gene, partial cds
MT042776	2020-02-12T00:00:00Z	Severe acute respiratory syndrome-related coronavirus	Betacoronavirus	Coronaviridae	294	GenBank			Liu,W., Zhang,Q., Song,H., Xiang,R., Sun,Z., Liu,Y.		China: Wuhan	Homo sapiens	swab	2020-01		Severe acute respiratory syndrome coronavirus 2 isolate SARS-CoV-2/Tongji-04/human/2020/Wuhan orf1ab polyprotein, RNA-dependent RNA polymerase region, gene, partial cds
MT042778	2020-02-12T00:00:00Z	Severe acute respiratory syndrome-related coronavirus	Betacoronavirus	Coronaviridae	294	GenBank			Liu,W., Zhang,Q., Song,H., Xiang,R., Sun,Z., Liu,Y.		China: Wuhan	Homo sapiens	swab	2020-01		Severe acute respiratory syndrome coronavirus 2 isolate SARS-CoV-2/Tongji-06/human/2020/Wuhan orf1ab polyprotein, RNA-dependent RNA polymerase region, gene, partial cds
MT042777	2020-02-12T00:00:00Z	Severe acute respiratory syndrome-related coronavirus	Betacoronavirus	Coronaviridae	294	GenBank			Liu,W., Zhang,Q., Song,H., Xiang,R., Sun,Z., Liu,Y.		China: Wuhan	Homo sapiens	swab	2020-01		Severe acute respiratory syndrome coronavirus 2 isolate SARS-CoV-2/Tongji-05/human/2020/Wuhan orf1ab polyprotein, RNA-dependent RNA polymerase region, gene, partial cds
MT042773	2020-02-12T00:00:00Z	Severe acute respiratory syndrome-related coronavirus	Betacoronavirus	Coronaviridae	294	GenBank			Liu,W., Zhang,Q., Song,H., Xiang,R., Sun,Z., Liu,Y.		China: Wuhan	Homo sapiens	swab	2020-01		Severe acute respiratory syndrome coronavirus 2 isolate SARS-CoV-2/Tongji-01/human/2020/CHN orf1ab polyprotein, RNA-dependent RNA polymerase region, gene, partial cds
MT163737	2020-03-10T00:00:00Z	Severe acute respiratory syndrome-related coronavirus	Betacoronavirus	Coronaviridae	322	GenBank			Karbalaie Niya,M.H., Laali,A., Tabibzadeh,A., Safarnezhad Tameshkel,F., Zamani,F., Sohrabi,M.R., Ranjbar,M., Savaj,S., Rezaie,N., Ajdarkosh,H., Keyvani,H., Khoonsari,M., Ameli,M., Nikkhah,M., Ghanbari,B., Faraji,A., Jamshidi Makiani,M., Roham,M.		Iran	Homo sapiens	oronasopharynx	2020-02-29		Severe acute respiratory syndrome coronavirus 2 isolate SARS-CoV-2/MHKN-2/human/2020/IRN ORF1ab polyprotein gene, partial cds
MT163738	2020-03-10T00:00:00Z	Severe acute respiratory syndrome-related coronavirus	Betacoronavirus	Coronaviridae	322	GenBank			Karbalaie Niya,M.H., Laali,A., Tabibzadeh,A., Safarnezhad Tameshkel,F., Zamani,F., Sohrabi,M.R., Ranjbar,M., Savaj,S., Rezaie,N., Ajdarkosh,H., Keyvani,H., Khoonsari,M., Ameli,M., Nikkhah,M., Ghanbari,B., Faraji,A., Jamshidi Makiani,M., Roham,M.		Iran	Homo sapiens	oronasopharynx	2020-02-29		Severe acute respiratory syndrome coronavirus 2 isolate SARS-CoV-2/MHKN-4/human/2020/IRN ORF1ab polyprotein gene, partial cds
MT152900	2020-03-05T00:00:00Z	Severe acute respiratory syndrome-related coronavirus	Betacoronavirus	Coronaviridae	322	GenBank			Karbalaie Niya,M.H., Laali,A., Tabibzadeh,A., Safarnezhad Tameshkel,F., Zamani,F., Sohrabi,M.R., Ranjbar,M., Savaj,S., Rezaie,N., Ajdarkosh,H., Keyvani,H., Khoonsari,M., Ameli,M., Nikkhah,M., Ghanbari,B., Faraji,A., Jamshidi Makiani,M., Roham,M.		Iran	Homo sapiens	oronasopharynx	2020-02-26		Severe acute respiratory syndrome coronavirus 2 isolate SARS-CoV-2/MHKN-1/human/2020/IRN ORF1ab polyprotein (orf1ab) gene, partial cds
MT008023	2020-01-31T00:00:00Z	Severe acute respiratory syndrome-related coronavirus	Betacoronavirus	Coronaviridae	322	GenBank			Capobianchi,M.R., Lalle,E., Carletti,F., Bordi,L., Marsella,P., Colavita,F., Matusali,G., Nicastri,E., Ippolito,G., Castilletti,C.		Italy: Rome	Homo sapiens	oronasopharynx	2020-01		Severe acute respiratory syndrome coronavirus 2 isolate 2019 nCoV/Italy-INMI2 membrane glycoprotein (M) gene, partial cds
MT008022	2020-01-31T00:00:00Z	Severe acute respiratory syndrome-related coronavirus	Betacoronavirus	Coronaviridae	322	GenBank			Capobianchi,M.R., Carletti,F., Lalle,E., Bordi,L., Marsella,P., Colavita,F., Matusali,G., Nicastri,E., Ippolito,G., Castilletti,C.		Italy: Rome	Homo sapiens	oronasopharynx	2020-01		Severe acute respiratory syndrome coronavirus 2 isolate 2019 nCoV/Italy-INMI1 membrane glycoprotein (M) gene, partial cds
MT232869	2020-03-24T00:00:00Z	Severe acute respiratory syndrome-related coronavirus	Betacoronavirus	Coronaviridae	338	GenBank			Karbalaie Niya,M.H., Laali,A., Zamani,F., Esghaei,M., Tabibzadeh,A., Safarnezhad Tameshkel,F., Jamshidi Makiani,M., Ghanbari,B., Emadi,Y., Sohrabi,M.R., Ranjbar,M., Savaj,S., Rezaie,N., Ajdarkosh,H., Keyvani,H., Khoonsari,M., Roham,M., Ameli,M., Nikkhah,M., Faraji,A., Panahi,M., Yadollahzadeh,M.		Iran	Homo sapiens	oronasopharynx	2020-02-26		Severe acute respiratory syndrome coronavirus 2 isolate SARS-CoV-2/MHKN-1/human/2020/IRN orf1ab polyprotein, RdRp region, (orf1ab) gene, partial cds
MT232870	2020-03-24T00:00:00Z	Severe acute respiratory syndrome-related coronavirus	Betacoronavirus	Coronaviridae	338	GenBank			Karbalaie Niya,M.H., Laali,A., Zamani,F., Esghaei,M., Tabibzadeh,A., Safarnezhad Tameshkel,F., Jamshidi Makiani,M., Ghanbari,B., Emadi,Y., Sohrabi,M.R., Ranjbar,M., Savaj,S., Rezaie,N., Ajdarkosh,H., Keyvani,H., Khoonsari,M., Roham,M., Ameli,M., Nikkhah,M., Faraji,A., Panahi,M., Yadollahzadeh,M.		Iran	Homo sapiens	oronasopharynx	2020-02-26		Severe acute respiratory syndrome coronavirus 2 isolate SARS-CoV-2/MHKN-2/human/2020/IRN orf1ab polyprotein, RdRp region, (orf1ab) gene, partial cds
LC523807	2020-02-13T00:00:00Z	Severe acute respiratory syndrome-related coronavirus	Betacoronavirus	Coronaviridae	357	GenBank			Mercado,E.S., Manalo,J.I., Nicolasora,A.D., Medado,I.P., Tujan,M.A., Onza,O.T., Cruz,K.M., Polotan,F.M.		Philippines	Homo sapiens		2020-02-06		Severe acute respiratory syndrome coronavirus 2 2019-nCoV_PH_nCOV_20_026 N gene for nucleocapsid phosphoprotein, partial cds
LC523808	2020-02-13T00:00:00Z	Severe acute respiratory syndrome-related coronavirus	Betacoronavirus	Coronaviridae	357	GenBank			Mercado,E.S., Manalo,J.I., Nicolasora,A.D., Medado,I.P., Tujan,M.A., Onza,O.T., Cruz,K.M., Polotan,F.M.		Philippines	Homo sapiens		2020-01-26		Severe acute respiratory syndrome coronavirus 2 2019-nCoV_PH_nCOV_20_025 N gene for nucleocapsid phosphoprotein, partial cds
LC523809	2020-02-13T00:00:00Z	Severe acute respiratory syndrome-related coronavirus	Betacoronavirus	Coronaviridae	357	GenBank			Mercado,E.S., Manalo,J.I., Nicolasora,A.D., Medado,I.P., Tujan,M.A., Onza,O.T., Cruz,K.M., Polotan,F.M.		Philippines	Homo sapiens		2020-01-23		Severe acute respiratory syndrome coronavirus 2 2019-nCoV_PH_nCOV_20_022 N gene for nucleocapsid phosphoprotein, partial cds
MT186677	2020-03-13T00:00:00Z	Severe acute respiratory syndrome-related coronavirus	Betacoronavirus	Coronaviridae	363	GenBank			Mokhtari Azad,T., Shafiei Jandaghi,N.Z., Sadeghi,K.		Iran: Qum	Homo sapiens		2020-02-09		Severe acute respiratory syndrome coronavirus 2 isolate SARS-CoV-2/255194/human/2020/IRN nucleocapsid phosphoprotein (N) gene, partial cds
MT186678	2020-03-13T00:00:00Z	Severe acute respiratory syndrome-related coronavirus	Betacoronavirus	Coronaviridae	363	GenBank			Mokhtari Azad,T., Shafiei Jandaghi,N.Z., Sadeghi,K.		Iran: Tehran	Homo sapiens		2020-02-22		Severe acute respiratory syndrome coronavirus 2 isolate SARS-CoV-2/25Aq/human/2020/IRN nucleocapsid phosphoprotein (N) gene, partial cds
MT186679	2020-03-13T00:00:00Z	Severe acute respiratory syndrome-related coronavirus	Betacoronavirus	Coronaviridae	363	GenBank			Mokhtari Azad,T., Shafiei Jandaghi,N.Z., Sadeghi,K.		Iran: Tehran	Homo sapiens		2020-03-05		Severe acute respiratory syndrome coronavirus 2 isolate SARS-CoV-2/1319/human/2020/IRN nucleocapsid phosphoprotein (N) gene, partial cds
MT186676	2020-03-13T00:00:00Z	Severe acute respiratory syndrome-related coronavirus	Betacoronavirus	Coronaviridae	363	GenBank			Mokhtari Azad,T., Shafiei Jandaghi,N.Z., Sadeghi,K.		Iran: Tehran	Homo sapiens		2020-03-03		Severe acute respiratory syndrome coronavirus 2 isolate SARS-CoV-2/1337/human/2020/IRN nucleocapsid phosphoprotein (N) gene, partial cds
MT186681	2020-03-13T00:00:00Z	Severe acute respiratory syndrome-related coronavirus	Betacoronavirus	Coronaviridae	363	GenBank			Mokhtari Azad,T., Shafiei Jandaghi,N.Z., Sadeghi,K.		Iran: Tehran	Homo sapiens		2020-02-28		Severe acute respiratory syndrome coronavirus 2 isolate SARS-CoV-2/15AW/human/2020/IRN nucleocapsid phosphoprotein (N) gene, partial cds
MT186680	2020-03-13T00:00:00Z	Severe acute respiratory syndrome-related coronavirus	Betacoronavirus	Coronaviridae	363	GenBank			Mokhtari Azad,T., Shafiei Jandaghi,N.Z., Sadeghi,K.		Iran	Homo sapiens		2020-02-17		Severe acute respiratory syndrome coronavirus 2 isolate SARS-CoV-2/257182/human/2020/IRN nucleocapsid phosphoprotein (N) gene, partial cds
MT186682	2020-03-13T00:00:00Z	Severe acute respiratory syndrome-related coronavirus	Betacoronavirus	Coronaviridae	363	GenBank			Mokhtari Azad,T., Shafiei Jandaghi,N.Z., Sadeghi,K.		Iran: Tehran	Homo sapiens		2020-02-28		Severe acute respiratory syndrome coronavirus 2 isolate SARS-CoV-2/9BE/human/2020/IRN nucleocapsid phosphoprotein (N) gene, partial cds
MT163714	2020-03-10T00:00:00Z	Severe acute respiratory syndrome-related coronavirus	Betacoronavirus	Coronaviridae	399	GenBank			Kumar,P., Dhar,M., Vashistha,H., Singh,P., Sharma,U., Singh,S., Saini,N., Lall,H., Bala,M., Singh,S.K., Rakshit,P.		India	Homo sapiens		2020-02-29		Severe acute respiratory syndrome coronavirus 2 isolate SARS-CoV-2/341/human/2020/IND nucleocapsid protein (N) gene, partial cds
MT187977	2020-03-13T00:00:00Z	Severe acute respiratory syndrome-related coronavirus	Betacoronavirus	Coronaviridae	406	GenBank			Scano,A., Fais,S., Loddo,M., Palmieri,G., Scioscia,R., Del Rio,N.M.C., Coghe,F., Orru,G.		Italy: Cagliari	Homo sapiens	oronasopharynx	2020-03		Severe acute respiratory syndrome coronavirus 2 isolate SARS-CoV-2/MBS-Cagliari-1/human/2020/ITA nucleocapsid phosphoprotein (N) gene, partial cds
MT192758	2020-03-16T00:00:00Z	Severe acute respiratory syndrome-related coronavirus	Betacoronavirus	Coronaviridae	440	GenBank			Scano,A., Fais,S., Loddo,M., Palmieri,G., Scioscia,R., Delrio,C.M.C., Coghe,F., Orru,G.		Italy: Cagliari	Homo sapiens	oronasopharynx	2020-03-06		Severe acute respiratory syndrome coronavirus 2 isolate SARS-CoV-2/MBS-Cagliari-2/human/2020/ITA nucleocapsid phosphoprotein (N) gene, partial cds
MT127116	2020-03-02T00:00:00Z	Severe acute respiratory syndrome-related coronavirus	Betacoronavirus	Coronaviridae	459	GenBank			Bui Thi,D.T., Nguyen,H.T., Tran,T.X., Nguyen,D.D., Pham,L.T., Vu,H.T., Le Thi,M.Q., Nguyen Le,H.K., Hoang Vu,P.M., Dang,A.D., Dong,Q.V., Dinh,K.D.		Viet Nam	Homo sapiens		2020-02-10		Severe acute respiratory syndrome coronavirus 2 isolate SARS-CoV-2/NIHE/human/2020/VIE ORF1ab polyprotein, RdRp region, gene, partial cds
MT159778	2020-03-09T00:00:00Z	Severe acute respiratory syndrome-related coronavirus	Betacoronavirus	Coronaviridae	483	GenBank			Salako,B.L., Audu,R.A., Sunday,O.A., Okwuraiwe,A., Amao,O., Shaibu,J.O., Onwuamah,C., James,A., Ajibaye,O., Iwalokun,B., Salu,O., Orenolu,R., Anyanwu,R., Obaleye,O., Ige,F., Faleye,T., Abiodun,M., Oni,G., Olohungbebe,M.		Nigeria: Lagos	Homo sapiens	lung, oronasopharynx	2020-02-27		Severe acute respiratory syndrome coronavirus 2 isolate SARS-CoV-2/NG01/human/2020/NGA ORF1ab polyprotein, RdRp region, (orf1ab) gene, partial cds
MT050416	2020-02-12T00:00:00Z	Severe acute respiratory syndrome-related coronavirus	Betacoronavirus	Coronaviridae	562	GenBank			Northill,J.A., Huang,B., Pyke,A., De Jong,A., van den Hurk,A., Taylor,C., Warrilow,D., Genge,D., Gamez,E., Hewitson,G., Mackay,I., Sultana,I., McMahon,J., Barcelon,J., Finger,M., Simpson,N., Nair,N., Burtonclay,P., Moore,P., Wheatley,S., Moody,S., Hall-Mendelin,S., Gardam,T., Moore,F.		Australia	Homo sapiens	oronasopharynx	2020-02		Severe acute respiratory syndrome coronavirus 2 isolate SARS-CoV-2/QLD03/human/2020_FSS917/AUS ORF1ab polyprotein, RdRp region, gene, partial cds
MT050415	2020-02-12T00:00:00Z	Severe acute respiratory syndrome-related coronavirus	Betacoronavirus	Coronaviridae	562	GenBank			Northill,J.A., Huang,B., Pyke,A., De Jong,A., van den Hurk,A., Taylor,C., Warrilow,D., Genge,D., Gamez,E., Hewitson,G., Mackay,I., Sultana,I., McMahon,J., Barcelon,J., Finger,M., Simpson,N., Nair,N., Burtonclay,P., Moore,P., Wheatley,S., Moody,S., Hall-Mendelin,S., Gardam,T., Moore,F.		Australia	Homo sapiens	oronasopharynx	2020-01		Severe acute respiratory syndrome coronavirus 2 isolate SARS-CoV-2/QLD02/human/2020_FSS916/AUS ORF1ab polyprotein, RdRp region, gene, partial cds
MT050417	2020-02-12T00:00:00Z	Severe acute respiratory syndrome-related coronavirus	Betacoronavirus	Coronaviridae	562	GenBank			Northill,J.A., Huang,B., Pyke,A., De Jong,A., van den Hurk,A., Taylor,C., Warrilow,D., Genge,D., Gamez,E., Hewitson,G., Mackay,I., Sultana,I., McMahon,J., Barcelon,J., Finger,M., Simpson,N., Nair,N., Burtonclay,P., Moore,P., Wheatley,S., Moody,S., Hall-Mendelin,S., Gardam,T., Moore,F.		Australia	Homo sapiens	lung, oronasopharynx	2020-02		Severe acute respiratory syndrome coronavirus 2 isolate SARS-CoV-2/QLD05/human/2020_FSS918/AUS ORF1ab polyprotein, RdRp region, gene, partial cds
MT050414	2020-02-12T00:00:00Z	Severe acute respiratory syndrome-related coronavirus	Betacoronavirus	Coronaviridae	562	GenBank			Northill,J.A., Huang,B., Pyke,A., De Jong,A., van den Hurk,A., Taylor,C., Warrilow,D., Genge,D., Gamez,E., Hewitson,G., Mackay,I., Sultana,I., McMahon,J., Barcelon,J., Finger,M., Simpson,N., Nair,N., Burtonclay,P., Moore,P., Wheatley,S., Moody,S., Hall-Mendelin,S., Gardam,T., Moore,F.		Australia	Homo sapiens	oronasopharynx	2020-01		Severe acute respiratory syndrome coronavirus 2 isolate SARS-CoV-2/QLD01/human/2020_FSS915/AUS ORF1ab polyprotein, RdRp region, gene, partial cds
MT111896	2020-02-26T00:00:00Z	Severe acute respiratory syndrome-related coronavirus	Betacoronavirus	Coronaviridae	569	GenBank			Northill,J.A., Huang,B., Pyke,A., De Jong,A., van den Hurk,A., Taylor,C., Warrilow,D., Genge,D., Gamez,E., Hewitson,G., Mackay,I., Sultana,I., McMahon,J., Barcelon,J., Finger,M., Simpson,N., Nair,N., Burtonclay,P., Moore,P., Wheatley,S., Moody,S., Hall-Mendelin,S., Moore,F., Pyke,A.T.		Australia: Queensland	Homo sapiens	lung, oronasopharynx	2020-02		Severe acute respiratory syndrome coronavirus 2 isolate SARS-CoV-2/QLD05/human/2020_FSS918/AUS ORF3a (orf3a) and envelope protein (E) genes, partial cds
MT127113	2020-03-02T00:00:00Z	Severe acute respiratory syndrome-related coronavirus	Betacoronavirus	Coronaviridae	615	GenBank			Bui Thi,D.T., Nguyen,H.T., Tran,T.X., Nguyen,D.D., Pham,L.T., Vu,H.T., Le Thi,M.Q., Nguyen Le,H.K., Hoang Vu,P.M., Dang,A.D., Dong,Q.V., Dinh,K.D.		Viet Nam	Homo sapiens		2020-02-10		Severe acute respiratory syndrome coronavirus 2 isolate SARS-CoV-2/NIHE/human/2020/VIE ORF1ab polyprotein, 3'-to-5' exonuclease region, gene, partial cds
MT072667	2020-02-18T00:00:00Z	Severe acute respiratory syndrome-related coronavirus	Betacoronavirus	Coronaviridae	670	GenBank			Wollants,E., Vanmechelen,B., Wawina,T., Van Ranst,M., Maes,P.		Belgium	Homo sapiens		2020-02-03		Severe acute respiratory syndrome coronavirus 2 isolate SARS-CoV-2/GHB-03021/human/2020/BEL orf1ab polyprotein gene, partial cds
MT111895	2020-02-26T00:00:00Z	Severe acute respiratory syndrome-related coronavirus	Betacoronavirus	Coronaviridae	770	GenBank			Northill,J.A., Huang,B., Pyke,A., De Jong,A., van den Hurk,A., Taylor,C., Warrilow,D., Genge,D., Gamez,E., Hewitson,G., Mackay,I., Sultana,I., McMahon,J., Barcelon,J., Finger,M., Simpson,N., Nair,N., Burtonclay,P., Moore,P., Wheatley,S., Moody,S., Hall-Mendelin,S., Moore,F.		Australia: Queensland	Homo sapiens	lung, oronasopharynx	2020-02		Severe acute respiratory syndrome coronavirus 2 isolate SARS-CoV-2/QLD05/human/2020_FSS918/AUS ORF1ab polyprotein, NSP3 region, (orf1ab) gene, partial cds
MT072668	2020-02-18T00:00:00Z	Severe acute respiratory syndrome-related coronavirus	Betacoronavirus	Coronaviridae	810	GenBank			Wollants,E., Vanmechelen,B., Wawina,T., Van Ranst,M., Maes,P.		Belgium	Homo sapiens		2020-02-03		Severe acute respiratory syndrome coronavirus 2 isolate SARS-CoV-2/GHB-03021/human/2020/BEL orf1ab polyprotein, RdRp region, (orf1ab) gene, partial cds
MT081060	2020-02-20T00:00:00Z	Severe acute respiratory syndrome-related coronavirus	Betacoronavirus	Coronaviridae	1260	GenBank			Zhang,W.H.		China: HuaShang	Homo sapiens		2020-01-23		Severe acute respiratory syndrome coronavirus 2 isolate SARS-CoV-2/HS_17/human/2020/CHN nucleocapsid phosphoprotein (N) gene, complete cds
MT081063	2020-02-20T00:00:00Z	Severe acute respiratory syndrome-related coronavirus	Betacoronavirus	Coronaviridae	1260	GenBank			Zhang,W.H.		China: HuaShang	Homo sapiens		2020-01-26		Severe acute respiratory syndrome coronavirus 2 isolate SARS-CoV-2/HS_46/human/2020/CHN nucleocapsid phosphoprotein (N) gene, complete cds
MT081064	2020-02-20T00:00:00Z	Severe acute respiratory syndrome-related coronavirus	Betacoronavirus	Coronaviridae	1260	GenBank			Zhang,W.H.		China: HuaShang	Homo sapiens		2020-01-28		Severe acute respiratory syndrome coronavirus 2 isolate SARS-CoV-2/HS_64/human/2020/CHN nucleocapsid phosphoprotein (N) gene, complete cds
MT081066	2020-02-20T00:00:00Z	Severe acute respiratory syndrome-related coronavirus	Betacoronavirus	Coronaviridae	1260	GenBank			Zhang,W.H.		China: HuaShang	Homo sapiens		2020-01-30		Severe acute respiratory syndrome coronavirus 2 isolate SARS-CoV-2/HS_86/human/2020/CHN nucleocapsid phosphoprotein (N) gene, complete cds
MT081068	2020-02-20T00:00:00Z	Severe acute respiratory syndrome-related coronavirus	Betacoronavirus	Coronaviridae	1260	GenBank			Zhang,W.H.		China: HuaShang	Homo sapiens		2020-02-06		Severe acute respiratory syndrome coronavirus 2 isolate SARS-CoV-2/HS_194/human/2020/CHN nucleocapsid phosphoprotein (N) gene, complete cds
MT081061	2020-02-20T00:00:00Z	Severe acute respiratory syndrome-related coronavirus	Betacoronavirus	Coronaviridae	1260	GenBank			Zhang,W.H.		China: HuaShang	Homo sapiens		2020-01-23		Severe acute respiratory syndrome coronavirus 2 isolate SARS-CoV-2/HS_18/human/2020/CHN nucleocapsid phosphoprotein (N) gene, complete cds
MT081067	2020-02-20T00:00:00Z	Severe acute respiratory syndrome-related coronavirus	Betacoronavirus	Coronaviridae	1260	GenBank			Zhang,W.H.		China: HuaShang	Homo sapiens		2020-01-31		Severe acute respiratory syndrome coronavirus 2 isolate SARS-CoV-2/HS_92/human/2020/CHN nucleocapsid phosphoprotein (N) gene, complete cds
MT081059	2020-02-20T00:00:00Z	Severe acute respiratory syndrome-related coronavirus	Betacoronavirus	Coronaviridae	1260	GenBank			Zhang,W.H.		China: HuaShang	Homo sapiens		2020-01-22		Severe acute respiratory syndrome coronavirus 2 isolate SARS-CoV-2/HS_8/human/2020/CHN nucleocapsid phosphoprotein (N) gene, complete cds
MT081062	2020-02-20T00:00:00Z	Severe acute respiratory syndrome-related coronavirus	Betacoronavirus	Coronaviridae	1260	GenBank			Zhang,W.H.		China: HuaShang	Homo sapiens		2020-01-25		Severe acute respiratory syndrome coronavirus 2 isolate SARS-CoV-2/HS_38/human/2020/CHN nucleocapsid phosphoprotein (N) gene, complete cds
MT081065	2020-02-20T00:00:00Z	Severe acute respiratory syndrome-related coronavirus	Betacoronavirus	Coronaviridae	1260	GenBank			Zhang,W.H.		China: HuaShang	Homo sapiens		2020-01-30		Severe acute respiratory syndrome coronavirus 2 isolate SARS-CoV-2/HS_84/human/2020/CHN nucleocapsid phosphoprotein (N) gene, complete cds
MT127115	2020-03-02T00:00:00Z	Severe acute respiratory syndrome-related coronavirus	Betacoronavirus	Coronaviridae	1269	GenBank			Bui,D.T., Nguyen,H.T., Tran,T.X., Nguyen,D.D., Pham,L.T., Vu,H.T., Le Thi,M.Q., Nguyen Le,H.K., Hoang Vu,P.M., Dang,A.D., Dong,Q.V., Dinh,K.D.		Viet Nam	Homo sapiens		2020-02-10		Severe acute respiratory syndrome coronavirus 2 isolate SARS-CoV-2/NIHE/human/2020/VIE ORF3a (orf3a) gene, partial cds; envelope protein (E), membrane glycoprotein (M), and ORF6 protein (ORF6) genes, complete cds; and ORF7a protein (ORF7a) gene, partial cds
MT127114	2020-03-02T00:00:00Z	Severe acute respiratory syndrome-related coronavirus	Betacoronavirus	Coronaviridae	1411	GenBank			Bui Thi,D.T., Nguyen,H.T., Tran,T.X., Nguyen,D.D., Pham,L.T., Vu,H.T., Le Thi,M.Q., Nguyen Le,H.K., Hoang Vu,P.M., Dang,A.D., Dong,Q.V., Dinh,K.D.		Viet Nam	Homo sapiens		2020-02-10		Severe acute respiratory syndrome coronavirus 2 isolate SARS-CoV-2/NIHE/human/2020/VIE ORF8 protein (ORF8) gene, partial cds; and nucleocapsid phosphoprotein (N) gene, complete cds
MT259238	2020-03-30T00:00:00Z	Severe acute respiratory syndrome-related coronavirus	Betacoronavirus	Coronaviridae	29161	GenBank			Roychoudhury,P., Greninger,A., Jerome,K.		USA: WA	Homo sapiens		2020-03-16		Severe acute respiratory syndrome coronavirus 2 isolate SARS-CoV-2/WA-UW246/human/2020/USA, partial genome
MT259242	2020-03-30T00:00:00Z	Severe acute respiratory syndrome-related coronavirus	Betacoronavirus	Coronaviridae	29173	GenBank			Roychoudhury,P., Greninger,A., Jerome,K.		USA: WA	Homo sapiens		2020-03-14		Severe acute respiratory syndrome coronavirus 2 isolate SARS-CoV-2/WA-UW250/human/2020/USA, partial genome
MT259283	2020-03-30T00:00:00Z	Severe acute respiratory syndrome-related coronavirus	Betacoronavirus	Coronaviridae	29192	GenBank			Roychoudhury,P., Greninger,A., Jerome,K.		USA: WA	Homo sapiens		2020-03-15		Severe acute respiratory syndrome coronavirus 2 isolate SARS-CoV-2/WA-UW293/human/2020/USA, partial genome
MT259259	2020-03-30T00:00:00Z	Severe acute respiratory syndrome-related coronavirus	Betacoronavirus	Coronaviridae	29280	GenBank			Roychoudhury,P., Greninger,A., Jerome,K.		USA: WA	Homo sapiens		2020-03-16		Severe acute respiratory syndrome coronavirus 2 isolate SARS-CoV-2/WA-UW267/human/2020/USA, partial genome
MT163721	2020-03-10T00:00:00Z	Severe acute respiratory syndrome-related coronavirus	Betacoronavirus	Coronaviridae	29325	GenBank			Roychoudhury,P., Greninger,A., Jerome,K.		USA: WA	Homo sapiens		2020-03-01		Severe acute respiratory syndrome coronavirus 2 isolate SARS-CoV-2/WA9-UW6/human/2020/USA, partial genome
LR757997	2020-02-01T00:00:00Z	Severe acute respiratory syndrome-related coronavirus	Betacoronavirus	Coronaviridae	29388	GenBank			Hunter,C., Wei,X.		China:Wuhan	Homo sapiens		2019-12-31	SAMEA6507891	Wuhan seafood market pneumonia virus genome assembly, chromosome: whole_genome
MT259272	2020-03-30T00:00:00Z	Severe acute respiratory syndrome-related coronavirus	Betacoronavirus	Coronaviridae	29389	GenBank			Roychoudhury,P., Greninger,A., Jerome,K.		USA: WA	Homo sapiens		2020-03-13		Severe acute respiratory syndrome coronavirus 2 isolate SARS-CoV-2/WA-UW280/human/2020/USA, partial genome
MT259279	2020-03-30T00:00:00Z	Severe acute respiratory syndrome-related coronavirus	Betacoronavirus	Coronaviridae	29399	GenBank			Roychoudhury,P., Greninger,A., Jerome,K.		USA: WA	Homo sapiens		2020-03-15		Severe acute respiratory syndrome coronavirus 2 isolate SARS-CoV-2/WA-UW289/human/2020/USA, partial genome
MT259284	2020-03-30T00:00:00Z	Severe acute respiratory syndrome-related coronavirus	Betacoronavirus	Coronaviridae	29432	GenBank			Roychoudhury,P., Greninger,A., Jerome,K.		USA: WA	Homo sapiens		2020-03-15		Severe acute respiratory syndrome coronavirus 2 isolate SARS-CoV-2/WA-UW294/human/2020/USA, complete genome
MT259270	2020-03-30T00:00:00Z	Severe acute respiratory syndrome-related coronavirus	Betacoronavirus	Coronaviridae	29436	GenBank			Roychoudhury,P., Greninger,A., Jerome,K.		USA: WA	Homo sapiens		2020-03-16		Severe acute respiratory syndrome coronavirus 2 isolate SARS-CoV-2/WA-UW278/human/2020/USA, partial genome
MT263409	2020-03-31T00:00:00Z	Severe acute respiratory syndrome-related coronavirus	Betacoronavirus	Coronaviridae	29443	GenBank			Roychoudhury,P., Greninger,A., Jerome,K.		USA: WA	Homo sapiens		2020-03-22		Severe acute respiratory syndrome coronavirus 2 isolate SARS-CoV-2/WA-UW329/human/2020/USA, partial genome
MT259255	2020-03-30T00:00:00Z	Severe acute respiratory syndrome-related coronavirus	Betacoronavirus	Coronaviridae	29450	GenBank			Roychoudhury,P., Greninger,A., Jerome,K.		USA: WA	Homo sapiens		2020-03-16		Severe acute respiratory syndrome coronavirus 2 isolate SARS-CoV-2/WA-UW263/human/2020/USA, partial genome
MT263389	2020-03-31T00:00:00Z	Severe acute respiratory syndrome-related coronavirus	Betacoronavirus	Coronaviridae	29454	GenBank			Roychoudhury,P., Greninger,A., Jerome,K.		USA: WA	Homo sapiens		2020-03-23		Severe acute respiratory syndrome coronavirus 2 isolate SARS-CoV-2/WA-UW306/human/2020/USA, partial genome
MT259265	2020-03-30T00:00:00Z	Severe acute respiratory syndrome-related coronavirus	Betacoronavirus	Coronaviridae	29468	GenBank			Roychoudhury,P., Greninger,A., Jerome,K.		USA: WA	Homo sapiens		2020-03-13		Severe acute respiratory syndrome coronavirus 2 isolate SARS-CoV-2/WA-UW273/human/2020/USA, partial genome
MT263401	2020-03-31T00:00:00Z	Severe acute respiratory syndrome-related coronavirus	Betacoronavirus	Coronaviridae	29473	GenBank			Roychoudhury,P., Greninger,A., Jerome,K.		USA: WA	Homo sapiens		2020-03-23		Severe acute respiratory syndrome coronavirus 2 isolate SARS-CoV-2/WA-UW321/human/2020/USA, partial genome
MT263393	2020-03-31T00:00:00Z	Severe acute respiratory syndrome-related coronavirus	Betacoronavirus	Coronaviridae	29529	GenBank			Roychoudhury,P., Greninger,A., Jerome,K.		USA: WA	Homo sapiens		2020-03-23		Severe acute respiratory syndrome coronavirus 2 isolate SARS-CoV-2/WA-UW312/human/2020/USA, partial genome
MT259240	2020-03-30T00:00:00Z	Severe acute respiratory syndrome-related coronavirus	Betacoronavirus	Coronaviridae	29544	GenBank			Roychoudhury,P., Greninger,A., Jerome,K.		USA: WA	Homo sapiens		2020-03-16		Severe acute respiratory syndrome coronavirus 2 isolate SARS-CoV-2/WA-UW248/human/2020/USA, partial genome
MT263407	2020-03-31T00:00:00Z	Severe acute respiratory syndrome-related coronavirus	Betacoronavirus	Coronaviridae	29575	GenBank			Roychoudhury,P., Greninger,A., Jerome,K.		USA: WA	Homo sapiens		2020-03-22		Severe acute respiratory syndrome coronavirus 2 isolate SARS-CoV-2/WA-UW327/human/2020/USA, partial genome
MT259239	2020-03-30T00:00:00Z	Severe acute respiratory syndrome-related coronavirus	Betacoronavirus	Coronaviridae	29583	GenBank			Roychoudhury,P., Greninger,A., Jerome,K.		USA: WA	Homo sapiens		2020-03-16		Severe acute respiratory syndrome coronavirus 2 isolate SARS-CoV-2/WA-UW247/human/2020/USA, complete genome
MT259262	2020-03-30T00:00:00Z	Severe acute respiratory syndrome-related coronavirus	Betacoronavirus	Coronaviridae	29599	GenBank			Roychoudhury,P., Greninger,A., Jerome,K.		USA: WA	Homo sapiens		2020-03-14		Severe acute respiratory syndrome coronavirus 2 isolate SARS-CoV-2/WA-UW270/human/2020/USA, partial genome
MT263397	2020-03-31T00:00:00Z	Severe acute respiratory syndrome-related coronavirus	Betacoronavirus	Coronaviridae	29601	GenBank			Roychoudhury,P., Greninger,A., Jerome,K.		USA: WA	Homo sapiens		2020-03-24		Severe acute respiratory syndrome coronavirus 2 isolate SARS-CoV-2/WA-UW316/human/2020/USA, partial genome
MT263385	2020-03-31T00:00:00Z	Severe acute respiratory syndrome-related coronavirus	Betacoronavirus	Coronaviridae	29610	GenBank			Roychoudhury,P., Greninger,A., Jerome,K.		USA: WA	Homo sapiens		2020-03-23		Severe acute respiratory syndrome coronavirus 2 isolate SARS-CoV-2/WA-UW302/human/2020/USA, partial genome
MT198653	2020-03-17T00:00:00Z	Severe acute respiratory syndrome-related coronavirus	Betacoronavirus	Coronaviridae	29611	GenBank			Bracho,M.A., D'Auria,G., Navarro,D., de Marco,G., Garcia-Gonzalez,N., Beamud,B., Gonzalez-Candelas,F.		Spain: Valencia	Homo sapiens	oronasopharynx	2020-03-08		Severe acute respiratory syndrome coronavirus 2 isolate SARS-CoV-2/Valencia001/human/2020/ESP, partial genome
MT198651	2020-03-17T00:00:00Z	Severe acute respiratory syndrome-related coronavirus	Betacoronavirus	Coronaviridae	29611	GenBank			Bracho,M.A., D'Auria,G., Navarro,D., de Marco,G., Garcia-Gonzalez,N., Beamud,B., Gonzalez-Candelas,F.		Spain: Valencia	Homo sapiens	oronasopharynx	2020-03-04		Severe acute respiratory syndrome coronavirus 2 isolate SARS-CoV-2/Valencia002/human/2020/ESP, partial genome
MT263466	2020-03-31T00:00:00Z	Severe acute respiratory syndrome-related coronavirus	Betacoronavirus	Coronaviridae	29634	GenBank			Roychoudhury,P., Greninger,A., Jerome,K.		USA: WA	Homo sapiens		2020-03-23		Severe acute respiratory syndrome coronavirus 2 isolate SARS-CoV-2/WA-UW387/human/2020/USA, partial genome
MT259280	2020-03-30T00:00:00Z	Severe acute respiratory syndrome-related coronavirus	Betacoronavirus	Coronaviridae	29642	GenBank			Roychoudhury,P., Greninger,A., Jerome,K.		USA: WA	Homo sapiens		2020-03-15		Severe acute respiratory syndrome coronavirus 2 isolate SARS-CoV-2/WA-UW290/human/2020/USA, complete genome
MT259247	2020-03-30T00:00:00Z	Severe acute respiratory syndrome-related coronavirus	Betacoronavirus	Coronaviridae	29646	GenBank			Roychoudhury,P., Greninger,A., Jerome,K.		USA: WA	Homo sapiens		2020-03-16		Severe acute respiratory syndrome coronavirus 2 isolate SARS-CoV-2/WA-UW255/human/2020/USA, complete genome
MT259258	2020-03-30T00:00:00Z	Severe acute respiratory syndrome-related coronavirus	Betacoronavirus	Coronaviridae	29657	GenBank			Roychoudhury,P., Greninger,A., Jerome,K.		USA: WA	Homo sapiens		2020-03-13		Severe acute respiratory syndrome coronavirus 2 isolate SARS-CoV-2/WA-UW266/human/2020/USA, complete genome
MT259241	2020-03-30T00:00:00Z	Severe acute respiratory syndrome-related coronavirus	Betacoronavirus	Coronaviridae	29682	GenBank			Roychoudhury,P., Greninger,A., Jerome,K.		USA: WA	Homo sapiens		2020-03-16		Severe acute respiratory syndrome coronavirus 2 isolate SARS-CoV-2/WA-UW249/human/2020/USA, complete genome
MT259287	2020-03-30T00:00:00Z	Severe acute respiratory syndrome-related coronavirus	Betacoronavirus	Coronaviridae	29688	GenBank			Roychoudhury,P., Greninger,A., Jerome,K.		USA: WA	Homo sapiens		2020-03-15		Severe acute respiratory syndrome coronavirus 2 isolate SARS-CoV-2/WA-UW297/human/2020/USA, complete genome
MT263451	2020-03-31T00:00:00Z	Severe acute respiratory syndrome-related coronavirus	Betacoronavirus	Coronaviridae	29693	GenBank			Roychoudhury,P., Greninger,A., Jerome,K.		USA: WA	Homo sapiens		2020-03-24		Severe acute respiratory syndrome coronavirus 2 isolate SARS-CoV-2/WA-UW371/human/2020/USA, complete genome
MT263394	2020-03-31T00:00:00Z	Severe acute respiratory syndrome-related coronavirus	Betacoronavirus	Coronaviridae	29697	GenBank			Roychoudhury,P., Greninger,A., Jerome,K.		USA: WA	Homo sapiens		2020-03-22		Severe acute respiratory syndrome coronavirus 2 isolate SARS-CoV-2/WA-UW313/human/2020/USA, complete genome
MT259250	2020-03-30T00:00:00Z	Severe acute respiratory syndrome-related coronavirus	Betacoronavirus	Coronaviridae	29702	GenBank			Roychoudhury,P., Greninger,A., Jerome,K.		USA: WA	Homo sapiens		2020-03-14		Severe acute respiratory syndrome coronavirus 2 isolate SARS-CoV-2/WA-UW258/human/2020/USA, complete genome
MT263455	2020-03-31T00:00:00Z	Severe acute respiratory syndrome-related coronavirus	Betacoronavirus	Coronaviridae	29705	GenBank			Roychoudhury,P., Greninger,A., Jerome,K.		USA: WA	Homo sapiens		2020-03-24		Severe acute respiratory syndrome coronavirus 2 isolate SARS-CoV-2/WA-UW375/human/2020/USA, complete genome
MT163720	2020-03-10T00:00:00Z	Severe acute respiratory syndrome-related coronavirus	Betacoronavirus	Coronaviridae	29732	GenBank			Roychoudhury,P., Greninger,A., Jerome,K.		USA: WA	Homo sapiens		2020-03-01		Severe acute respiratory syndrome coronavirus 2 isolate SARS-CoV-2/WA8-UW5/human/2020/USA, partial genome
MT263388	2020-03-31T00:00:00Z	Severe acute respiratory syndrome-related coronavirus	Betacoronavirus	Coronaviridae	29740	GenBank			Roychoudhury,P., Greninger,A., Jerome,K.		USA: WA	Homo sapiens		2020-03-23		Severe acute respiratory syndrome coronavirus 2 isolate SARS-CoV-2/WA-UW305/human/2020/USA, complete genome
MT259235	2020-03-30T00:00:00Z	Severe acute respiratory syndrome-related coronavirus	Betacoronavirus	Coronaviridae	29751	GenBank			Roychoudhury,P., Greninger,A., Jerome,K.		USA: WA	Homo sapiens		2020-03-13		Severe acute respiratory syndrome coronavirus 2 isolate SARS-CoV-2/WA-UW243/human/2020/USA, complete genome
MT263460	2020-03-31T00:00:00Z	Severe acute respiratory syndrome-related coronavirus	Betacoronavirus	Coronaviridae	29755	GenBank			Roychoudhury,P., Greninger,A., Jerome,K.		USA: WA	Homo sapiens		2020-03-24		Severe acute respiratory syndrome coronavirus 2 isolate SARS-CoV-2/WA-UW381/human/2020/USA, partial genome
MT259243	2020-03-30T00:00:00Z	Severe acute respiratory syndrome-related coronavirus	Betacoronavirus	Coronaviridae	29757	GenBank			Roychoudhury,P., Greninger,A., Jerome,K.		USA: WA	Homo sapiens		2020-03-13		Severe acute respiratory syndrome coronavirus 2 isolate SARS-CoV-2/WA-UW251/human/2020/USA, complete genome
MT259268	2020-03-30T00:00:00Z	Severe acute respiratory syndrome-related coronavirus	Betacoronavirus	Coronaviridae	29759	GenBank			Roychoudhury,P., Greninger,A., Jerome,K.		USA: WA	Homo sapiens		2020-03-13		Severe acute respiratory syndrome coronavirus 2 isolate SARS-CoV-2/WA-UW276/human/2020/USA, complete genome
MT263390	2020-03-31T00:00:00Z	Severe acute respiratory syndrome-related coronavirus	Betacoronavirus	Coronaviridae	29761	GenBank			Roychoudhury,P., Greninger,A., Jerome,K.		USA: WA	Homo sapiens		2020-03-24		Severe acute respiratory syndrome coronavirus 2 isolate SARS-CoV-2/WA-UW307/human/2020/USA, complete genome
MT263462	2020-03-31T00:00:00Z	Severe acute respiratory syndrome-related coronavirus	Betacoronavirus	Coronaviridae	29764	GenBank			Roychoudhury,P., Greninger,A., Jerome,K.		USA: WA	Homo sapiens		2020-03-23		Severe acute respiratory syndrome coronavirus 2 isolate SARS-CoV-2/WA-UW383/human/2020/USA, complete genome
MT246458	2020-03-26T00:00:00Z	Severe acute respiratory syndrome-related coronavirus	Betacoronavirus	Coronaviridae	29765	GenBank			Roychoudhury,P., Greninger,A., Jerome,K.		USA: WA	Homo sapiens		2020-03-12		Severe acute respiratory syndrome coronavirus 2 isolate SARS-CoV-2/WA-UW201/human/2020/USA, complete genome
MT246483	2020-03-26T00:00:00Z	Severe acute respiratory syndrome-related coronavirus	Betacoronavirus	Coronaviridae	29765	GenBank			Roychoudhury,P., Greninger,A., Jerome,K.		USA: WA	Homo sapiens		2020-03-15		Severe acute respiratory syndrome coronavirus 2 isolate SARS-CoV-2/WA-UW226/human/2020/USA, partial genome
MT263456	2020-03-31T00:00:00Z	Severe acute respiratory syndrome-related coronavirus	Betacoronavirus	Coronaviridae	29775	GenBank			Roychoudhury,P., Greninger,A., Jerome,K.		USA: WA	Homo sapiens		2020-03-24		Severe acute respiratory syndrome coronavirus 2 isolate SARS-CoV-2/WA-UW376/human/2020/USA, complete genome
MT246485	2020-03-26T00:00:00Z	Severe acute respiratory syndrome-related coronavirus	Betacoronavirus	Coronaviridae	29775	GenBank			Roychoudhury,P., Greninger,A., Jerome,K.		USA: WA	Homo sapiens		2020-03-15		Severe acute respiratory syndrome coronavirus 2 isolate SARS-CoV-2/WA-UW228/human/2020/USA, complete genome
MT259266	2020-03-30T00:00:00Z	Severe acute respiratory syndrome-related coronavirus	Betacoronavirus	Coronaviridae	29776	GenBank			Roychoudhury,P., Greninger,A., Jerome,K.		USA: WA	Homo sapiens		2020-03-13		Severe acute respiratory syndrome coronavirus 2 isolate SARS-CoV-2/WA-UW274/human/2020/USA, complete genome
MT263453	2020-03-31T00:00:00Z	Severe acute respiratory syndrome-related coronavirus	Betacoronavirus	Coronaviridae	29777	GenBank			Roychoudhury,P., Greninger,A., Jerome,K.		USA: WA	Homo sapiens		2020-03-24		Severe acute respiratory syndrome coronavirus 2 isolate SARS-CoV-2/WA-UW373/human/2020/USA, complete genome
MT263428	2020-03-31T00:00:00Z	Severe acute respiratory syndrome-related coronavirus	Betacoronavirus	Coronaviridae	29778	GenBank			Roychoudhury,P., Greninger,A., Jerome,K.		USA: WA	Homo sapiens		2020-03-24		Severe acute respiratory syndrome coronavirus 2 isolate SARS-CoV-2/WA-UW348/human/2020/USA, complete genome
MT259274	2020-03-30T00:00:00Z	Severe acute respiratory syndrome-related coronavirus	Betacoronavirus	Coronaviridae	29779	GenBank			Roychoudhury,P., Greninger,A., Jerome,K.		USA: WA	Homo sapiens		2020-03-14		Severe acute respiratory syndrome coronavirus 2 isolate SARS-CoV-2/WA-UW284/human/2020/USA, complete genome
MT253705	2020-03-27T00:00:00Z	Severe acute respiratory syndrome-related coronavirus	Betacoronavirus	Coronaviridae	29781	GenBank			Liu,Y., Sun,Z., Chen,J., Wang,X., Yu,H., Li,J., Yu,X., Wang,H., Pan,J.		China: Zhejiang, Hangzhou	Homo sapiens	lung, oronasopharynx	2020-01-22		Severe acute respiratory syndrome coronavirus 2 isolate SARS-CoV-2/HZ-60/human/2020/CHN, complete genome
MT253707	2020-03-27T00:00:00Z	Severe acute respiratory syndrome-related coronavirus	Betacoronavirus	Coronaviridae	29781	GenBank			Liu,Y., Sun,Z., Chen,J., Wang,X., Yu,H., Li,J., Yu,X., Wang,H., Pan,J.		China: Zhejiang, Hangzhou	Homo sapiens	lung, oronasopharynx	2020-01-25		Severe acute respiratory syndrome coronavirus 2 isolate SARS-CoV-2/HZ-638/human/2020/CHN, complete genome
MT253704	2020-03-27T00:00:00Z	Severe acute respiratory syndrome-related coronavirus	Betacoronavirus	Coronaviridae	29781	GenBank			Liu,Y., Sun,Z., Chen,J., Wang,X., Yu,H., Li,J., Yu,X., Wang,H., Pan,J.		China: Zhejiang, Hangzhou	Homo sapiens	lung, oronasopharynx	2020-01-25		Severe acute respiratory syndrome coronavirus 2 isolate SARS-CoV-2/HZ-576/human/2020/CHN, complete genome
MT253708	2020-03-27T00:00:00Z	Severe acute respiratory syndrome-related coronavirus	Betacoronavirus	Coronaviridae	29781	GenBank			Liu,Y., Sun,Z., Chen,J., Wang,X., Yu,H., Li,J., Yu,X., Wang,H., Pan,J.		China: Zhejiang, Hangzhou	Homo sapiens	lung, oronasopharynx	2020-01-21		Severe acute respiratory syndrome coronavirus 2 isolate SARS-CoV-2/HZ-79/human/2020/CHN, complete genome
MT253706	2020-03-27T00:00:00Z	Severe acute respiratory syndrome-related coronavirus	Betacoronavirus	Coronaviridae	29781	GenBank			Liu,Y., Sun,Z., Chen,J., Wang,X., Yu,H., Li,J., Yu,X., Wang,H., Pan,J.		China: Zhejiang, Hangzhou	Homo sapiens	lung, oronasopharynx	2020-01-22		Severe acute respiratory syndrome coronavirus 2 isolate SARS-CoV-2/HZ-62/human/2020/CHN, complete genome
MT253696	2020-03-27T00:00:00Z	Severe acute respiratory syndrome-related coronavirus	Betacoronavirus	Coronaviridae	29781	GenBank			Liu,Y., Sun,Z., Chen,J., Wang,X., Yu,H., Li,J., Yu,X., Wang,H., Pan,J.		China: Zhejiang, Hangzhou	Homo sapiens	lung, oronasopharynx	2020-01-23		Severe acute respiratory syndrome coronavirus 2 isolate SARS-CoV-2/HZ-162/human/2020/CHN, complete genome
MT253697	2020-03-27T00:00:00Z	Severe acute respiratory syndrome-related coronavirus	Betacoronavirus	Coronaviridae	29781	GenBank			Liu,Y., Sun,Z., Chen,J., Wang,X., Yu,H., Li,J., Yu,X., Wang,H., Pan,J.		China: Zhejiang, Hangzhou	Homo sapiens	lung, oronasopharynx	2020-01-23		Severe acute respiratory syndrome coronavirus 2 isolate SARS-CoV-2/HZ-178/human/2020/CHN, complete genome
MT253698	2020-03-27T00:00:00Z	Severe acute respiratory syndrome-related coronavirus	Betacoronavirus	Coronaviridae	29781	GenBank			Liu,Y., Sun,Z., Chen,J., Wang,X., Yu,H., Li,J., Yu,X., Wang,H., Pan,J.		China: Zhejiang, Hangzhou	Homo sapiens	lung, oronasopharynx	2020-01-23		Severe acute respiratory syndrome coronavirus 2 isolate SARS-CoV-2/HZ-185/human/2020/CHN, complete genome
MT253699	2020-03-27T00:00:00Z	Severe acute respiratory syndrome-related coronavirus	Betacoronavirus	Coronaviridae	29781	GenBank			Liu,Y., Sun,Z., Chen,J., Wang,X., Yu,H., Li,J., Yu,X., Wang,H., Pan,J.		China: Zhejiang, Hangzhou	Homo sapiens	lung, oronasopharynx	2020-01-24		Severe acute respiratory syndrome coronavirus 2 isolate SARS-CoV-2/HZ-477/human/2020/CHN, complete genome
MT253700	2020-03-27T00:00:00Z	Severe acute respiratory syndrome-related coronavirus	Betacoronavirus	Coronaviridae	29781	GenBank			Liu,Y., Sun,Z., Chen,J., Wang,X., Yu,H., Li,J., Yu,X., Wang,H., Pan,J.		China: Zhejiang, Hangzhou	Homo sapiens	lung, oronasopharynx	2020-01-25		Severe acute respiratory syndrome coronavirus 2 isolate SARS-CoV-2/HZ-481/human/2020/CHN, complete genome
MT253701	2020-03-27T00:00:00Z	Severe acute respiratory syndrome-related coronavirus	Betacoronavirus	Coronaviridae	29781	GenBank			Liu,Y., Sun,Z., Chen,J., Wang,X., Yu,H., Li,J., Yu,X., Wang,H., Pan,J.		China: Zhejiang, Hangzhou	Homo sapiens	lung, oronasopharynx	2020-01-21		Severe acute respiratory syndrome coronavirus 2 isolate SARS-CoV-2/HZ-48/human/2020/CHN, complete genome
MT253702	2020-03-27T00:00:00Z	Severe acute respiratory syndrome-related coronavirus	Betacoronavirus	Coronaviridae	29781	GenBank			Liu,Y., Sun,Z., Chen,J., Wang,X., Yu,H., Li,J., Yu,X., Wang,H., Pan,J.		China: Zhejiang, Hangzhou	Homo sapiens	lung, oronasopharynx	2020-01-21		Severe acute respiratory syndrome coronavirus 2 isolate SARS-CoV-2/HZ-49/human/2020/CHN, complete genome
MT253703	2020-03-27T00:00:00Z	Severe acute respiratory syndrome-related coronavirus	Betacoronavirus	Coronaviridae	29781	GenBank			Liu,Y., Sun,Z., Chen,J., Wang,X., Yu,H., Li,J., Yu,X., Wang,H., Pan,J.		China: Zhejiang, Hangzhou	Homo sapiens	lung, oronasopharynx	2020-01-25		Severe acute respiratory syndrome coronavirus 2 isolate SARS-CoV-2/HZ-551/human/2020/CHN, complete genome
MT253709	2020-03-27T00:00:00Z	Severe acute respiratory syndrome-related coronavirus	Betacoronavirus	Coronaviridae	29781	GenBank			Liu,Y., Sun,Z., Chen,J., Wang,X., Yu,H., Li,J., Yu,X., Wang,H., Pan,J.		China: Zhejiang, Hangzhou	Homo sapiens	lung, oronasopharynx	2020-01-21		Severe acute respiratory syndrome coronavirus 2 isolate SARS-CoV-2/HZ-90/human/2020/CHN, complete genome
MT253710	2020-03-27T00:00:00Z	Severe acute respiratory syndrome-related coronavirus	Betacoronavirus	Coronaviridae	29781	GenBank			Liu,Y., Sun,Z., Chen,J., Wang,X., Yu,H., Li,J., Yu,X., Wang,H., Pan,J.		China: Zhejiang, Hangzhou	Homo sapiens	lung, oronasopharynx	2020-01-21		Severe acute respiratory syndrome coronavirus 2 isolate SARS-CoV-2/HZ-91/human/2020/CHN, complete genome
MT246465	2020-03-26T00:00:00Z	Severe acute respiratory syndrome-related coronavirus	Betacoronavirus	Coronaviridae	29781	GenBank			Roychoudhury,P., Greninger,A., Jerome,K.		USA: WA	Homo sapiens		2020-03-13		Severe acute respiratory syndrome coronavirus 2 isolate SARS-CoV-2/WA-UW208/human/2020/USA, partial genome
MT256917	2020-03-30T00:00:00Z	Severe acute respiratory syndrome-related coronavirus	Betacoronavirus	Coronaviridae	29782	GenBank			Bracho,M.A., D'Auria,G., Navarro,D., de Marco,G., Garcia-Gonzalez,N., Beamud,B., Gonzalez-Candelas,F.		Spain: Valencia	Homo sapiens		2020-03-02		Severe acute respiratory syndrome coronavirus 2 isolate SARS-CoV-2/Valencia9/human/2020/ESP, partial genome
MT256918	2020-03-30T00:00:00Z	Severe acute respiratory syndrome-related coronavirus	Betacoronavirus	Coronaviridae	29782	GenBank			Bracho,M.A., D'Auria,G., Navarro,D., de Marco,G., Garcia-Gonzalez,N., Beamud,B., Gonzalez-Candelas,F.		Spain: Valencia	Homo sapiens		2020-03-06		Severe acute respiratory syndrome coronavirus 2 isolate SARS-CoV-2/Valencia10/human/2020/ESP, partial genome
MT256924	2020-03-30T00:00:00Z	Severe acute respiratory syndrome-related coronavirus	Betacoronavirus	Coronaviridae	29782	GenBank			Mercado-Reyes,M.M., Laiton-Donato,K., Alvarez-Diaz,D.A., Usme-Ciro,J.A., Franco-Munoz,C.E., Puerto-Castro,G.M., Franco-Sierra,N.D., Gonzalez,M.A., Cucunuba,Z.M., Villabona-Arenas,C.J., Villabona-Arenas,L., Echeverria,S., Florez,A.C., Gomez-Rangel,S., Rodriguez,L.D., Barbosa,J., Ospitia,E., Ospina-Martinez,M.L.		Colombia: Antioquia	Homo sapiens		2020-03-11		Severe acute respiratory syndrome coronavirus 2 isolate SARS-CoV-2/79256_Antioquia/human/2020/COL, partial genome
MT246463	2020-03-26T00:00:00Z	Severe acute respiratory syndrome-related coronavirus	Betacoronavirus	Coronaviridae	29782	GenBank			Roychoudhury,P., Greninger,A., Jerome,K.		USA: WA	Homo sapiens		2020-03-13		Severe acute respiratory syndrome coronavirus 2 isolate SARS-CoV-2/WA-UW206/human/2020/USA, partial genome
MT233520	2020-03-24T00:00:00Z	Severe acute respiratory syndrome-related coronavirus	Betacoronavirus	Coronaviridae	29782	GenBank			Bracho,M.A., D'Auria,G., Gimeno,C., Ocete,M.D., De Marco,G., Garcia-Gonzalez,N., Beamud,B., Gonzalez-Candelas,F.		Spain: Valencia	Homo sapiens		2020-02-26		Severe acute respiratory syndrome coronavirus 2 isolate SARS-CoV-2/Valencia4/human/2020/ESP, partial genome
MT233521	2020-03-24T00:00:00Z	Severe acute respiratory syndrome-related coronavirus	Betacoronavirus	Coronaviridae	29782	GenBank			Bracho,M.A., D'Auria,G., Gimeno,C., Ocete,M.D., De Marco,G., Garcia-Gonzalez,N., Beamud,B., Gonzalez-Candelas,F.		Spain: Valencia	Homo sapiens	oronasopharynx	2020-02-27		Severe acute respiratory syndrome coronavirus 2 isolate SARS-CoV-2/Valencia6/human/2020/ESP, partial genome
MT233522	2020-03-24T00:00:00Z	Severe acute respiratory syndrome-related coronavirus	Betacoronavirus	Coronaviridae	29782	GenBank			Bracho,M.A., D'Auria,G., Gimeno,C., Ocete,M.D., De Marco,G., Garcia-Gonzalez,N., Beamud,B., Gonzalez-Candelas,F.		Spain: Valencia	Homo sapiens		2020-03-02		Severe acute respiratory syndrome coronavirus 2 isolate SARS-CoV-2/Valencia7/human/2020/ESP, complete genome
MT233519	2020-03-24T00:00:00Z	Severe acute respiratory syndrome-related coronavirus	Betacoronavirus	Coronaviridae	29782	GenBank			Bracho,M.A., D'Auria,G., Gimeno,C., Ocete,M.D., De Marco,G., Garcia-Gonzalez,N., Beamud,B., Gonzalez-Candelas,F.		Spain: Valencia	Homo sapiens		2020-02-27		Severe acute respiratory syndrome coronavirus 2 isolate SARS-CoV-2/Valencia5/human/2020/ESP, complete genome
MT233523	2020-03-24T00:00:00Z	Severe acute respiratory syndrome-related coronavirus	Betacoronavirus	Coronaviridae	29782	GenBank			Bracho,M.A., D'Auria,G., Gimeno,C., Ocete,M.D., De Marco,G., Garcia-Gonzalez,N., Beamud,B., Gonzalez-Candelas,F.		Spain: Valencia	Homo sapiens		2020-03-04		Severe acute respiratory syndrome coronavirus 2 isolate SARS-CoV-2/Valencia8/human/2020/ESP, complete genome
MT198652	2020-03-17T00:00:00Z	Severe acute respiratory syndrome-related coronavirus	Betacoronavirus	Coronaviridae	29782	GenBank			Bracho,M.A., D'Auria,G., Navarro,D., de Marco,G., Garcia-Gonzalez,N., Beamud,B., Gonzalez-Candelas,F.		Spain: Valencia	Homo sapiens	lung	2020-03-05		Severe acute respiratory syndrome coronavirus 2 isolate SARS-CoV-2/Valencia003/human/2020/ESP, complete genome
MT188339	2020-03-13T00:00:00Z	Severe acute respiratory syndrome-related coronavirus	Betacoronavirus	Coronaviridae	29783	GenBank			Plumb,M., Garfin,J., Wang,X.		USA: MN	Homo sapiens		2020-03-09		Severe acute respiratory syndrome coronavirus 2 isolate USA/MN3-MDH3/2020, complete genome
MT263434	2020-03-31T00:00:00Z	Severe acute respiratory syndrome-related coronavirus	Betacoronavirus	Coronaviridae	29790	GenBank			Roychoudhury,P., Greninger,A., Jerome,K.		USA: WA	Homo sapiens		2020-03-24		Severe acute respiratory syndrome coronavirus 2 isolate SARS-CoV-2/WA-UW354/human/2020/USA, complete genome
MT259252	2020-03-30T00:00:00Z	Severe acute respiratory syndrome-related coronavirus	Betacoronavirus	Coronaviridae	29790	GenBank			Roychoudhury,P., Greninger,A., Jerome,K.		USA: WA	Homo sapiens		2020-03-14		Severe acute respiratory syndrome coronavirus 2 isolate SARS-CoV-2/WA-UW260/human/2020/USA, complete genome
MT263426	2020-03-31T00:00:00Z	Severe acute respiratory syndrome-related coronavirus	Betacoronavirus	Coronaviridae	29792	GenBank			Roychoudhury,P., Greninger,A., Jerome,K.		USA: WA	Homo sapiens		2020-03-24		Severe acute respiratory syndrome coronavirus 2 isolate SARS-CoV-2/WA-UW346/human/2020/USA, complete genome
MT263384	2020-03-31T00:00:00Z	Severe acute respiratory syndrome-related coronavirus	Betacoronavirus	Coronaviridae	29793	GenBank			Roychoudhury,P., Greninger,A., Jerome,K.		USA: WA	Homo sapiens		2020-03-23		Severe acute respiratory syndrome coronavirus 2 isolate SARS-CoV-2/WA-UW301/human/2020/USA, complete genome
MT263441	2020-03-31T00:00:00Z	Severe acute respiratory syndrome-related coronavirus	Betacoronavirus	Coronaviridae	29793	GenBank			Roychoudhury,P., Greninger,A., Jerome,K.		USA: WA	Homo sapiens		2020-03-24		Severe acute respiratory syndrome coronavirus 2 isolate SARS-CoV-2/WA-UW361/human/2020/USA, complete genome
MT263383	2020-03-31T00:00:00Z	Severe acute respiratory syndrome-related coronavirus	Betacoronavirus	Coronaviridae	29797	GenBank			Roychoudhury,P., Greninger,A., Jerome,K.		USA: WA	Homo sapiens		2020-03-24		Severe acute respiratory syndrome coronavirus 2 isolate SARS-CoV-2/WA-UW300/human/2020/USA, complete genome
MT263457	2020-03-31T00:00:00Z	Severe acute respiratory syndrome-related coronavirus	Betacoronavirus	Coronaviridae	29801	GenBank			Roychoudhury,P., Greninger,A., Jerome,K.		USA: WA	Homo sapiens		2020-03-24		Severe acute respiratory syndrome coronavirus 2 isolate SARS-CoV-2/WA-UW378/human/2020/USA, complete genome
MT020781	2020-02-05T00:00:00Z	Severe acute respiratory syndrome-related coronavirus	Betacoronavirus	Coronaviridae	29806	GenBank			Smura,T., Kuivanen,S., Broas,M., Peltola,J., Kallio-Kokko,H., Vapalahti,O.		Finland	Homo sapiens		2020-01-29		Severe acute respiratory syndrome coronavirus 2 isolate nCoV-FIN-29-Jan-2020, partial genome
MT263386	2020-03-31T00:00:00Z	Severe acute respiratory syndrome-related coronavirus	Betacoronavirus	Coronaviridae	29808	GenBank			Roychoudhury,P., Greninger,A., Jerome,K.		USA: WA	Homo sapiens		2020-03-22		Severe acute respiratory syndrome coronavirus 2 isolate SARS-CoV-2/WA-UW303/human/2020/USA, complete genome
MT263408	2020-03-31T00:00:00Z	Severe acute respiratory syndrome-related coronavirus	Betacoronavirus	Coronaviridae	29810	GenBank			Roychoudhury,P., Greninger,A., Jerome,K.		USA: WA	Homo sapiens		2020-03-24		Severe acute respiratory syndrome coronavirus 2 isolate SARS-CoV-2/WA-UW328/human/2020/USA, complete genome
MT246472	2020-03-26T00:00:00Z	Severe acute respiratory syndrome-related coronavirus	Betacoronavirus	Coronaviridae	29810	GenBank			Roychoudhury,P., Greninger,A., Jerome,K.		USA: WA	Homo sapiens		2020-03-12		Severe acute respiratory syndrome coronavirus 2 isolate SARS-CoV-2/WA-UW215/human/2020/USA, complete genome
MT072688	2020-02-18T00:00:00Z	Severe acute respiratory syndrome-related coronavirus	Betacoronavirus	Coronaviridae	29811	GenBank			Bastola,A., Sah,R., Rodriguez-Morales,A.J., Lal,B.K., Jha,R., Ojha,H.C., Shrestha,B., Chu,D.K.W., Poon,L.L.M., Costello,A., Morita,K., Pandey,B.D., Chu,D., Gu,H., Peiris,M., Poon,L.	32057299	Nepal	Homo sapiens	oronasopharynx	2020-01-13		Severe acute respiratory syndrome coronavirus 2 isolate SARS0CoV-2/61-TW/human/2020/ NPL, complete genome
MT259253	2020-03-30T00:00:00Z	Severe acute respiratory syndrome-related coronavirus	Betacoronavirus	Coronaviridae	29813	GenBank			Roychoudhury,P., Greninger,A., Jerome,K.		USA: WA	Homo sapiens		2020-03-16		Severe acute respiratory syndrome coronavirus 2 isolate SARS-CoV-2/WA-UW261/human/2020/USA, complete genome
MT263416	2020-03-31T00:00:00Z	Severe acute respiratory syndrome-related coronavirus	Betacoronavirus	Coronaviridae	29815	GenBank			Roychoudhury,P., Greninger,A., Jerome,K.		USA: WA	Homo sapiens		2020-03-21		Severe acute respiratory syndrome coronavirus 2 isolate SARS-CoV-2/WA-UW336/human/2020/USA, complete genome
MT259282	2020-03-30T00:00:00Z	Severe acute respiratory syndrome-related coronavirus	Betacoronavirus	Coronaviridae	29815	GenBank			Roychoudhury,P., Greninger,A., Jerome,K.		USA: WA	Homo sapiens		2020-03-15		Severe acute respiratory syndrome coronavirus 2 isolate SARS-CoV-2/WA-UW292/human/2020/USA, complete genome
MT263427	2020-03-31T00:00:00Z	Severe acute respiratory syndrome-related coronavirus	Betacoronavirus	Coronaviridae	29818	GenBank			Roychoudhury,P., Greninger,A., Jerome,K.		USA: WA	Homo sapiens		2020-03-24		Severe acute respiratory syndrome coronavirus 2 isolate SARS-CoV-2/WA-UW347/human/2020/USA, partial genome
MT246464	2020-03-26T00:00:00Z	Severe acute respiratory syndrome-related coronavirus	Betacoronavirus	Coronaviridae	29818	GenBank			Roychoudhury,P., Greninger,A., Jerome,K.		USA: WA	Homo sapiens		2020-03-13		Severe acute respiratory syndrome coronavirus 2 isolate SARS-CoV-2/WA-UW207/human/2020/USA, complete genome
MT263442	2020-03-31T00:00:00Z	Severe acute respiratory syndrome-related coronavirus	Betacoronavirus	Coronaviridae	29819	GenBank			Roychoudhury,P., Greninger,A., Jerome,K.		USA: WA	Homo sapiens		2020-03-24		Severe acute respiratory syndrome coronavirus 2 isolate SARS-CoV-2/WA-UW362/human/2020/USA, complete genome
MT259249	2020-03-30T00:00:00Z	Severe acute respiratory syndrome-related coronavirus	Betacoronavirus	Coronaviridae	29821	GenBank			Roychoudhury,P., Greninger,A., Jerome,K.		USA: WA	Homo sapiens		2020-03-13		Severe acute respiratory syndrome coronavirus 2 isolate SARS-CoV-2/WA-UW257/human/2020/USA, complete genome
MT246453	2020-03-26T00:00:00Z	Severe acute respiratory syndrome-related coronavirus	Betacoronavirus	Coronaviridae	29823	GenBank			Roychoudhury,P., Greninger,A., Jerome,K.		USA: WA	Homo sapiens		2020-03-13		Severe acute respiratory syndrome coronavirus 2 isolate SARS-CoV-2/WA-UW196/human/2020/USA, complete genome
MT246473	2020-03-26T00:00:00Z	Severe acute respiratory syndrome-related coronavirus	Betacoronavirus	Coronaviridae	29825	GenBank			Roychoudhury,P., Greninger,A., Jerome,K.		USA: WA	Homo sapiens		2020-03-14		Severe acute respiratory syndrome coronavirus 2 isolate SARS-CoV-2/WA-UW216/human/2020/USA, complete genome
MN996527	2020-01-29T00:00:00Z	Severe acute respiratory syndrome-related coronavirus	Betacoronavirus	Coronaviridae	29825	GenBank			Zhou,P., Yang,X.-L., Wang,X.-G., Hu,B., Zhang,L., Zhang,W., Si,H.-R., Zhu,Y., Li,B., Huang,C.-L., Chen,H.-D., Chen,J., Luo,Y., Guo,H., Jiang,R.-D., Liu,M.-Q., Chen,Y., Shen,X.-R., Wang,X., Zheng,X.-S., Zhao,K., Chen,Q.-J., Deng,F., Liu,L.-L., Yan,B., Zhan,F.-X., Wang,Y.-Y., Xiao,G.-F., Shi,Z.-L., Yang,X.L., Wang,X.G., Si,H.R., Shi,Z.L.		China: Wuhan	Homo sapiens	lung	2019-12-30		Severe acute respiratory syndrome coronavirus 2 isolate WIV02, complete genome
MT259245	2020-03-30T00:00:00Z	Severe acute respiratory syndrome-related coronavirus	Betacoronavirus	Coronaviridae	29826	GenBank			Roychoudhury,P., Greninger,A., Jerome,K.		USA: WA	Homo sapiens		2020-03-15		Severe acute respiratory syndrome coronavirus 2 isolate SARS-CoV-2/WA-UW253/human/2020/USA, complete genome
MT263448	2020-03-31T00:00:00Z	Severe acute respiratory syndrome-related coronavirus	Betacoronavirus	Coronaviridae	29828	GenBank			Roychoudhury,P., Greninger,A., Jerome,K.		USA: WA	Homo sapiens		2020-03-24		Severe acute respiratory syndrome coronavirus 2 isolate SARS-CoV-2/WA-UW368/human/2020/USA, complete genome
MT263449	2020-03-31T00:00:00Z	Severe acute respiratory syndrome-related coronavirus	Betacoronavirus	Coronaviridae	29828	GenBank			Roychoudhury,P., Greninger,A., Jerome,K.		USA: WA	Homo sapiens		2020-03-24		Severe acute respiratory syndrome coronavirus 2 isolate SARS-CoV-2/WA-UW369/human/2020/USA, complete genome
MT263461	2020-03-31T00:00:00Z	Severe acute respiratory syndrome-related coronavirus	Betacoronavirus	Coronaviridae	29828	GenBank			Roychoudhury,P., Greninger,A., Jerome,K.		USA: WA	Homo sapiens		2020-03-22		Severe acute respiratory syndrome coronavirus 2 isolate SARS-CoV-2/WA-UW382/human/2020/USA, partial genome
MT246479	2020-03-26T00:00:00Z	Severe acute respiratory syndrome-related coronavirus	Betacoronavirus	Coronaviridae	29828	GenBank			Roychoudhury,P., Greninger,A., Jerome,K.		USA: WA	Homo sapiens		2020-03-13		Severe acute respiratory syndrome coronavirus 2 isolate SARS-CoV-2/WA-UW222/human/2020/USA, complete genome
MT246449	2020-03-26T00:00:00Z	Severe acute respiratory syndrome-related coronavirus	Betacoronavirus	Coronaviridae	29828	GenBank			Roychoudhury,P., Greninger,A., Jerome,K.		USA: WA	Homo sapiens		2020-03-13		Severe acute respiratory syndrome coronavirus 2 isolate SARS-CoV-2/WA-UW192/human/2020/USA, complete genome
MT263412	2020-03-31T00:00:00Z	Severe acute respiratory syndrome-related coronavirus	Betacoronavirus	Coronaviridae	29829	GenBank			Roychoudhury,P., Greninger,A., Jerome,K.		USA: WA	Homo sapiens		2020-03-22		Severe acute respiratory syndrome coronavirus 2 isolate SARS-CoV-2/WA-UW332/human/2020/USA, complete genome
MT263423	2020-03-31T00:00:00Z	Severe acute respiratory syndrome-related coronavirus	Betacoronavirus	Coronaviridae	29829	GenBank			Roychoudhury,P., Greninger,A., Jerome,K.		USA: WA	Homo sapiens		2020-03-23		Severe acute respiratory syndrome coronavirus 2 isolate SARS-CoV-2/WA-UW343/human/2020/USA, complete genome
MT251977	2020-03-27T00:00:00Z	Severe acute respiratory syndrome-related coronavirus	Betacoronavirus	Coronaviridae	29829	GenBank			Roychoudhury,P., Greninger,A., Jerome,K.		USA: WA	Homo sapiens		2020-03-14		Severe acute respiratory syndrome coronavirus 2 isolate SARS-CoV-2/WA-UW234/human/2020/USA, complete genome
MT192765	2020-03-16T00:00:00Z	Severe acute respiratory syndrome-related coronavirus	Betacoronavirus	Coronaviridae	29829	GenBank			Zeller,M., Anderson,C., Spencer,E., Klitting,R., Robles-Sikisaka,R., Gangavarapu,K., Nicholson,L., Andersen,K.		USA: CA, San Diego County	Homo sapiens		2020-03-11	SAMN14380341	Severe acute respiratory syndrome coronavirus 2 isolate SARS-CoV-2/PC00101P/human/2020/USA, complete genome
MT263414	2020-03-31T00:00:00Z	Severe acute respiratory syndrome-related coronavirus	Betacoronavirus	Coronaviridae	29830	GenBank			Roychoudhury,P., Greninger,A., Jerome,K.		USA: WA	Homo sapiens		2020-03-24		Severe acute respiratory syndrome coronavirus 2 isolate SARS-CoV-2/WA-UW334/human/2020/USA, complete genome
MT263424	2020-03-31T00:00:00Z	Severe acute respiratory syndrome-related coronavirus	Betacoronavirus	Coronaviridae	29830	GenBank			Roychoudhury,P., Greninger,A., Jerome,K.		USA: WA	Homo sapiens		2020-03-24		Severe acute respiratory syndrome coronavirus 2 isolate SARS-CoV-2/WA-UW344/human/2020/USA, complete genome
MT259285	2020-03-30T00:00:00Z	Severe acute respiratory syndrome-related coronavirus	Betacoronavirus	Coronaviridae	29831	GenBank			Roychoudhury,P., Greninger,A., Jerome,K.		USA: WA	Homo sapiens		2020-03-15		Severe acute respiratory syndrome coronavirus 2 isolate SARS-CoV-2/WA-UW295/human/2020/USA, complete genome
MT263464	2020-03-31T00:00:00Z	Severe acute respiratory syndrome-related coronavirus	Betacoronavirus	Coronaviridae	29832	GenBank			Roychoudhury,P., Greninger,A., Jerome,K.		USA: WA	Homo sapiens		2020-03-23		Severe acute respiratory syndrome coronavirus 2 isolate SARS-CoV-2/WA-UW385/human/2020/USA, complete genome
MT263452	2020-03-31T00:00:00Z	Severe acute respiratory syndrome-related coronavirus	Betacoronavirus	Coronaviridae	29833	GenBank			Roychoudhury,P., Greninger,A., Jerome,K.		USA: WA	Homo sapiens		2020-03-24		Severe acute respiratory syndrome coronavirus 2 isolate SARS-CoV-2/WA-UW372/human/2020/USA, complete genome
MT259256	2020-03-30T00:00:00Z	Severe acute respiratory syndrome-related coronavirus	Betacoronavirus	Coronaviridae	29833	GenBank			Roychoudhury,P., Greninger,A., Jerome,K.		USA: WA	Homo sapiens		2020-03-13		Severe acute respiratory syndrome coronavirus 2 isolate SARS-CoV-2/WA-UW264/human/2020/USA, complete genome
MT039873	2020-02-11T00:00:00Z	Severe acute respiratory syndrome-related coronavirus	Betacoronavirus	Coronaviridae	29833	GenBank			Yu,H., Li,J., Yu,X., Wang,H., Pan,J.		China: Hangzhou	Homo sapiens	lung, oronasopharynx	2020-01-20		Severe acute respiratory syndrome coronavirus 2 isolate HZ-1, complete genome
MT263405	2020-03-31T00:00:00Z	Severe acute respiratory syndrome-related coronavirus	Betacoronavirus	Coronaviridae	29834	GenBank			Roychoudhury,P., Greninger,A., Jerome,K.		USA: WA	Homo sapiens		2020-03-21		Severe acute respiratory syndrome coronavirus 2 isolate SARS-CoV-2/WA-UW325/human/2020/USA, complete genome
MT188341	2020-03-13T00:00:00Z	Severe acute respiratory syndrome-related coronavirus	Betacoronavirus	Coronaviridae	29835	GenBank			Plumb,M., Garfin,J., Wang,X.		USA: MN	Homo sapiens		2020-03-05		Severe acute respiratory syndrome coronavirus 2 isolate USA/MN1-MDH1/2020, complete genome
MT262993	2020-03-31T00:00:00Z	Severe acute respiratory syndrome-related coronavirus	Betacoronavirus	Coronaviridae	29836	GenBank			Zainab,T., Shamshad,S., Noureen,A., Malik,A., Asad,M.J., Rizvi,K.A.		Pakistan: KPK	Homo sapiens	oronasopharynx	2020-03-12		Severe acute respiratory syndrome coronavirus 2 isolate SARS-Cov-2/Manga1/human/2020/PAK, complete genome
MT259264	2020-03-30T00:00:00Z	Severe acute respiratory syndrome-related coronavirus	Betacoronavirus	Coronaviridae	29836	GenBank			Roychoudhury,P., Greninger,A., Jerome,K.		USA: WA	Homo sapiens		2020-03-13		Severe acute respiratory syndrome coronavirus 2 isolate SARS-CoV-2/WA-UW272/human/2020/USA, complete genome
MT240479	2020-03-25T00:00:00Z	Severe acute respiratory syndrome-related coronavirus	Betacoronavirus	Coronaviridae	29836	GenBank			Javed,A., Niazi,S.K., Ghani,E., Saqib,M., Janjua,H.A., Corman,V.M., Zohaib,A.		Pakistan: Gilgit	Homo sapiens	oronasopharynx	2020-03-04		Severe acute respiratory syndrome coronavirus 2 isolate SARS-CoV-2/Gilgit1/human/2020/PAK, complete genome
MT263454	2020-03-31T00:00:00Z	Severe acute respiratory syndrome-related coronavirus	Betacoronavirus	Coronaviridae	29837	GenBank			Roychoudhury,P., Greninger,A., Jerome,K.		USA: WA	Homo sapiens		2020-03-24		Severe acute respiratory syndrome coronavirus 2 isolate SARS-CoV-2/WA-UW374/human/2020/USA, complete genome
MT263422	2020-03-31T00:00:00Z	Severe acute respiratory syndrome-related coronavirus	Betacoronavirus	Coronaviridae	29837	GenBank			Roychoudhury,P., Greninger,A., Jerome,K.		USA: WA	Homo sapiens		2020-03-24		Severe acute respiratory syndrome coronavirus 2 isolate SARS-CoV-2/WA-UW342/human/2020/USA, complete genome
MT259261	2020-03-30T00:00:00Z	Severe acute respiratory syndrome-related coronavirus	Betacoronavirus	Coronaviridae	29837	GenBank			Roychoudhury,P., Greninger,A., Jerome,K.		USA: WA	Homo sapiens		2020-03-16		Severe acute respiratory syndrome coronavirus 2 isolate SARS-CoV-2/WA-UW269/human/2020/USA, complete genome
MT263430	2020-03-31T00:00:00Z	Severe acute respiratory syndrome-related coronavirus	Betacoronavirus	Coronaviridae	29838	GenBank			Roychoudhury,P., Greninger,A., Jerome,K.		USA: WA	Homo sapiens		2020-03-24		Severe acute respiratory syndrome coronavirus 2 isolate SARS-CoV-2/WA-UW350/human/2020/USA, complete genome
MN938384	2020-01-24T00:00:00Z	Severe acute respiratory syndrome-related coronavirus	Betacoronavirus	Coronaviridae	29838	GenBank			Chan,J.F.-W., Yuan,S., Kok,K.H., To,K.K.-W., Chu,H., Yang,J., Xing,F., Liu,J., Yip,C.C.-Y., Poon,R.W.-S., Tsai,H.W., Lo,S.K.-F., Chan,K.H., Poon,V.K.-M., Chan,W.M., Ip,J.D., Cai,J.P., Cheng,V.C.-C., Chen,H., Hui,C.K.-M., Yuen,K.Y., Chan,J.F.W., Yuen,K.-Y.		China: Shenzhen	Homo sapiens	oronasopharynx	2020-01-10		Severe acute respiratory syndrome coronavirus 2 isolate 2019-nCoV_HKU-SZ-002a_2020, complete genome
MT263420	2020-03-31T00:00:00Z	Severe acute respiratory syndrome-related coronavirus	Betacoronavirus	Coronaviridae	29839	GenBank			Roychoudhury,P., Greninger,A., Jerome,K.		USA: WA	Homo sapiens		2020-03-20		Severe acute respiratory syndrome coronavirus 2 isolate SARS-CoV-2/WA-UW340/human/2020/USA, complete genome
MT259281	2020-03-30T00:00:00Z	Severe acute respiratory syndrome-related coronavirus	Betacoronavirus	Coronaviridae	29839	GenBank			Roychoudhury,P., Greninger,A., Jerome,K.		USA: WA	Homo sapiens		2020-03-15		Severe acute respiratory syndrome coronavirus 2 isolate SARS-CoV-2/WA-UW291/human/2020/USA, complete genome
MT251979	2020-03-27T00:00:00Z	Severe acute respiratory syndrome-related coronavirus	Betacoronavirus	Coronaviridae	29839	GenBank			Roychoudhury,P., Greninger,A., Jerome,K.		USA: WA	Homo sapiens		2020-03-14		Severe acute respiratory syndrome coronavirus 2 isolate SARS-CoV-2/WA-UW241/human/2020/USA, complete genome
MT263415	2020-03-31T00:00:00Z	Severe acute respiratory syndrome-related coronavirus	Betacoronavirus	Coronaviridae	29840	GenBank			Roychoudhury,P., Greninger,A., Jerome,K.		USA: WA	Homo sapiens		2020-03-24		Severe acute respiratory syndrome coronavirus 2 isolate SARS-CoV-2/WA-UW335/human/2020/USA, complete genome
MT263400	2020-03-31T00:00:00Z	Severe acute respiratory syndrome-related coronavirus	Betacoronavirus	Coronaviridae	29841	GenBank			Roychoudhury,P., Greninger,A., Jerome,K.		USA: WA	Homo sapiens		2020-03-23		Severe acute respiratory syndrome coronavirus 2 isolate SARS-CoV-2/WA-UW320/human/2020/USA, complete genome
MT263450	2020-03-31T00:00:00Z	Severe acute respiratory syndrome-related coronavirus	Betacoronavirus	Coronaviridae	29841	GenBank			Roychoudhury,P., Greninger,A., Jerome,K.		USA: WA	Homo sapiens		2020-03-24		Severe acute respiratory syndrome coronavirus 2 isolate SARS-CoV-2/WA-UW370/human/2020/USA, complete genome
MT263425	2020-03-31T00:00:00Z	Severe acute respiratory syndrome-related coronavirus	Betacoronavirus	Coronaviridae	29841	GenBank			Roychoudhury,P., Greninger,A., Jerome,K.		USA: WA	Homo sapiens		2020-03-24		Severe acute respiratory syndrome coronavirus 2 isolate SARS-CoV-2/WA-UW345/human/2020/USA, complete genome
MT259275	2020-03-30T00:00:00Z	Severe acute respiratory syndrome-related coronavirus	Betacoronavirus	Coronaviridae	29841	GenBank			Roychoudhury,P., Greninger,A., Jerome,K.		USA: WA	Homo sapiens		2020-03-14		Severe acute respiratory syndrome coronavirus 2 isolate SARS-CoV-2/WA-UW285/human/2020/USA, complete genome
MT259246	2020-03-30T00:00:00Z	Severe acute respiratory syndrome-related coronavirus	Betacoronavirus	Coronaviridae	29842	GenBank			Roychoudhury,P., Greninger,A., Jerome,K.		USA: WA	Homo sapiens		2020-03-13		Severe acute respiratory syndrome coronavirus 2 isolate SARS-CoV-2/WA-UW254/human/2020/USA, complete genome
MT246488	2020-03-26T00:00:00Z	Severe acute respiratory syndrome-related coronavirus	Betacoronavirus	Coronaviridae	29842	GenBank			Roychoudhury,P., Greninger,A., Jerome,K.		USA: WA	Homo sapiens		2020-03-14		Severe acute respiratory syndrome coronavirus 2 isolate SARS-CoV-2/WA-UW231/human/2020/USA, complete genome
MT263392	2020-03-31T00:00:00Z	Severe acute respiratory syndrome-related coronavirus	Betacoronavirus	Coronaviridae	29843	GenBank			Roychoudhury,P., Greninger,A., Jerome,K.		USA: WA	Homo sapiens		2020-03-24		Severe acute respiratory syndrome coronavirus 2 isolate SARS-CoV-2/WA-UW310/human/2020/USA, complete genome
MT246468	2020-03-26T00:00:00Z	Severe acute respiratory syndrome-related coronavirus	Betacoronavirus	Coronaviridae	29843	GenBank			Roychoudhury,P., Greninger,A., Jerome,K.		USA: WA	Homo sapiens		2020-03-14		Severe acute respiratory syndrome coronavirus 2 isolate SARS-CoV-2/WA-UW211/human/2020/USA, complete genome
MT246457	2020-03-26T00:00:00Z	Severe acute respiratory syndrome-related coronavirus	Betacoronavirus	Coronaviridae	29843	GenBank			Roychoudhury,P., Greninger,A., Jerome,K.		USA: WA	Homo sapiens		2020-03-12		Severe acute respiratory syndrome coronavirus 2 isolate SARS-CoV-2/WA-UW200/human/2020/USA, complete genome
MT263402	2020-03-31T00:00:00Z	Severe acute respiratory syndrome-related coronavirus	Betacoronavirus	Coronaviridae	29844	GenBank			Roychoudhury,P., Greninger,A., Jerome,K.		USA: WA	Homo sapiens		2020-03-23		Severe acute respiratory syndrome coronavirus 2 isolate SARS-CoV-2/WA-UW322/human/2020/USA, complete genome
MT246482	2020-03-26T00:00:00Z	Severe acute respiratory syndrome-related coronavirus	Betacoronavirus	Coronaviridae	29844	GenBank			Roychoudhury,P., Greninger,A., Jerome,K.		USA: WA	Homo sapiens		2020-03-15		Severe acute respiratory syndrome coronavirus 2 isolate SARS-CoV-2/WA-UW225/human/2020/USA, complete genome
MT251980	2020-03-27T00:00:00Z	Severe acute respiratory syndrome-related coronavirus	Betacoronavirus	Coronaviridae	29845	GenBank			Roychoudhury,P., Greninger,A., Jerome,K.		USA: WA	Homo sapiens		2020-03-13		Severe acute respiratory syndrome coronavirus 2 isolate SARS-CoV-2/WA-UW242/human/2020/USA, complete genome
MT188340	2020-03-13T00:00:00Z	Severe acute respiratory syndrome-related coronavirus	Betacoronavirus	Coronaviridae	29845	GenBank			Plumb,M., Garfin,J., Wang,X.		USA: MN	Homo sapiens		2020-03-07		Severe acute respiratory syndrome coronavirus 2 isolate USA/MN2-MDH2/2020, complete genome
MT263436	2020-03-31T00:00:00Z	Severe acute respiratory syndrome-related coronavirus	Betacoronavirus	Coronaviridae	29846	GenBank			Roychoudhury,P., Greninger,A., Jerome,K.		USA: WA	Homo sapiens		2020-03-24		Severe acute respiratory syndrome coronavirus 2 isolate SARS-CoV-2/WA-UW356/human/2020/USA, complete genome
MT246456	2020-03-26T00:00:00Z	Severe acute respiratory syndrome-related coronavirus	Betacoronavirus	Coronaviridae	29846	GenBank			Roychoudhury,P., Greninger,A., Jerome,K.		USA: WA	Homo sapiens		2020-03-13		Severe acute respiratory syndrome coronavirus 2 isolate SARS-CoV-2/WA-UW199/human/2020/USA, complete genome
MT233526	2020-03-26T00:00:00Z	Severe acute respiratory syndrome-related coronavirus	Betacoronavirus	Coronaviridae	29847	GenBank			Thornburg,N., Bradford,R., Rashid,S., Flores,B., Parker,M., Tallon,L., Sadzewicz,L., Ott,S., Vavikolanu,K., Nadendla,S., Sichtig,H.		USA: WA	Homo sapiens	oronasopharynx	2020-01-19		Severe acute respiratory syndrome coronavirus 2 strain FDAARGOS_983 isolate 2019-nCoV/USA-WA1/2020, complete genome
MT246490	2020-03-26T00:00:00Z	Severe acute respiratory syndrome-related coronavirus	Betacoronavirus	Coronaviridae	29850	GenBank			Roychoudhury,P., Greninger,A., Jerome,K.		USA: WA	Homo sapiens		2020-03-15		Severe acute respiratory syndrome coronavirus 2 isolate SARS-CoV-2/WA-UW233/human/2020/USA, complete genome
MT276597	2020-04-03T00:00:00Z	Severe acute respiratory syndrome-related coronavirus	Betacoronavirus	Coronaviridae	29851	GenBank			Cohen-Gihon,I., Israeli,O., Shifman,O., Stein,D., Melamed,S., Paran,N., Israely,T., Achdout,H., Yahalom Ronen,Y., Tamir,H., Politi,B., Cherry,L., Vitner,E., Weiss,S., Laskar,O., Mandelboim,M., Erster,O., Regev-Yochay,G., Segal,G., Yitzhaki,S., Shapira,S.C., Beth-Din,A., Zvi,A.		Israel	Homo sapiens		2020-02		Severe acute respiratory syndrome coronavirus 2 isolate SARS-CoV-2/ISR_JP0320/human/2020/ISR, complete genome
MT050493	2020-03-06T00:00:00Z	Severe acute respiratory syndrome-related coronavirus	Betacoronavirus	Coronaviridae	29851	GenBank			Potdar,V., Choudhary,M., Yadav,P.D., Shete-Aich,A.		India: Kerala State	Homo sapiens	oronasopharynx	2020-01-31		Severe acute respiratory syndrome coronavirus 2 isolate SARS-CoV-2/166/human/2020/IND, complete genome
MT263387	2020-03-31T00:00:00Z	Severe acute respiratory syndrome-related coronavirus	Betacoronavirus	Coronaviridae	29852	GenBank			Roychoudhury,P., Greninger,A., Jerome,K.		USA: WA	Homo sapiens		2020-03-23		Severe acute respiratory syndrome coronavirus 2 isolate SARS-CoV-2/WA-UW304/human/2020/USA, complete genome
MT259267	2020-03-30T00:00:00Z	Severe acute respiratory syndrome-related coronavirus	Betacoronavirus	Coronaviridae	29852	GenBank			Roychoudhury,P., Greninger,A., Jerome,K.		USA: WA	Homo sapiens		2020-03-14		Severe acute respiratory syndrome coronavirus 2 isolate SARS-CoV-2/WA-UW275/human/2020/USA, complete genome
MT251974	2020-03-27T00:00:00Z	Severe acute respiratory syndrome-related coronavirus	Betacoronavirus	Coronaviridae	29852	GenBank			Roychoudhury,P., Greninger,A., Jerome,K.		USA: WA	Homo sapiens		2020-03-12		Severe acute respiratory syndrome coronavirus 2 isolate SARS-CoV-2/WA-UW238/human/2020/USA, complete genome
MN996529	2020-01-29T00:00:00Z	Severe acute respiratory syndrome-related coronavirus	Betacoronavirus	Coronaviridae	29852	GenBank			Zhou,P., Yang,X.-L., Wang,X.-G., Hu,B., Zhang,L., Zhang,W., Si,H.-R., Zhu,Y., Li,B., Huang,C.-L., Chen,H.-D., Chen,J., Luo,Y., Guo,H., Jiang,R.-D., Liu,M.-Q., Chen,Y., Shen,X.-R., Wang,X., Zheng,X.-S., Zhao,K., Chen,Q.-J., Deng,F., Liu,L.-L., Yan,B., Zhan,F.-X., Wang,Y.-Y., Xiao,G.-F., Shi,Z.-L., Yang,X.L., Wang,X.G., Si,H.R., Shi,Z.L.		China: Wuhan	Homo sapiens	lung	2019-12-30		Severe acute respiratory syndrome coronavirus 2 isolate WIV05, complete genome
MT263419	2020-03-31T00:00:00Z	Severe acute respiratory syndrome-related coronavirus	Betacoronavirus	Coronaviridae	29853	GenBank			Roychoudhury,P., Greninger,A., Jerome,K.		USA: WA	Homo sapiens		2020-03-20		Severe acute respiratory syndrome coronavirus 2 isolate SARS-CoV-2/WA-UW339/human/2020/USA, complete genome
MT263433	2020-03-31T00:00:00Z	Severe acute respiratory syndrome-related coronavirus	Betacoronavirus	Coronaviridae	29853	GenBank			Roychoudhury,P., Greninger,A., Jerome,K.		USA: WA	Homo sapiens		2020-03-24		Severe acute respiratory syndrome coronavirus 2 isolate SARS-CoV-2/WA-UW353/human/2020/USA, complete genome
MT263467	2020-03-31T00:00:00Z	Severe acute respiratory syndrome-related coronavirus	Betacoronavirus	Coronaviridae	29853	GenBank			Roychoudhury,P., Greninger,A., Jerome,K.		USA: WA	Homo sapiens		2020-03-23		Severe acute respiratory syndrome coronavirus 2 isolate SARS-CoV-2/WA-UW388/human/2020/USA, complete genome
MT012098	2020-03-06T00:00:00Z	Severe acute respiratory syndrome-related coronavirus	Betacoronavirus	Coronaviridae	29854	GenBank			Yadav,P.D., Potdar,V., Abraham,P.		India: Kerala State	Homo sapiens	oronasopharynx	2020-01-27		Severe acute respiratory syndrome coronavirus 2 isolate SARS-CoV-2/29/human/2020/IND, complete genome
MN996530	2020-01-29T00:00:00Z	Severe acute respiratory syndrome-related coronavirus	Betacoronavirus	Coronaviridae	29854	GenBank			Zhou,P., Yang,X.-L., Wang,X.-G., Hu,B., Zhang,L., Zhang,W., Si,H.-R., Zhu,Y., Li,B., Huang,C.-L., Chen,H.-D., Chen,J., Luo,Y., Guo,H., Jiang,R.-D., Liu,M.-Q., Chen,Y., Shen,X.-R., Wang,X., Zheng,X.-S., Zhao,K., Chen,Q.-J., Deng,F., Liu,L.-L., Yan,B., Zhan,F.-X., Wang,Y.-Y., Xiao,G.-F., Shi,Z.-L., Yang,X.L., Wang,X.G., Si,H.R., Shi,Z.L.		China: Wuhan	Homo sapiens	lung	2019-12-30		Severe acute respiratory syndrome coronavirus 2 isolate WIV06, complete genome
MT263074	2020-03-31T00:00:00Z	Severe acute respiratory syndrome-related coronavirus	Betacoronavirus	Coronaviridae	29856	GenBank			Padilla-Rojas,C.P., Lope-Pari,P.N., Vega-Chozo,K., Balbuena-Torres,J., Caceres-Rey,O.A., Bailon-Calderon,H., Huaringa-Nunez,M., Rojas-Serrano,N.		Peru	Homo sapiens		2020-03-10		Severe acute respiratory syndrome coronavirus 2 isolate SARS-CoV-2/Peru-10/human/2020/PER, complete genome
MT263444	2020-03-31T00:00:00Z	Severe acute respiratory syndrome-related coronavirus	Betacoronavirus	Coronaviridae	29857	GenBank			Roychoudhury,P., Greninger,A., Jerome,K.		USA: WA	Homo sapiens		2020-03-20		Severe acute respiratory syndrome coronavirus 2 isolate SARS-CoV-2/WA-UW364/human/2020/USA, complete genome
MT263469	2020-03-31T00:00:00Z	Severe acute respiratory syndrome-related coronavirus	Betacoronavirus	Coronaviridae	29857	GenBank			Roychoudhury,P., Greninger,A., Jerome,K.		USA: WA	Homo sapiens		2020-03-23		Severe acute respiratory syndrome coronavirus 2 isolate SARS-CoV-2/WA-UW390/human/2020/USA, complete genome
MT259286	2020-03-30T00:00:00Z	Severe acute respiratory syndrome-related coronavirus	Betacoronavirus	Coronaviridae	29857	GenBank			Roychoudhury,P., Greninger,A., Jerome,K.		USA: WA	Homo sapiens		2020-03-15		Severe acute respiratory syndrome coronavirus 2 isolate SARS-CoV-2/WA-UW296/human/2020/USA, complete genome
MT246455	2020-03-26T00:00:00Z	Severe acute respiratory syndrome-related coronavirus	Betacoronavirus	Coronaviridae	29857	GenBank			Roychoudhury,P., Greninger,A., Jerome,K.		USA: WA	Homo sapiens		2020-03-12		Severe acute respiratory syndrome coronavirus 2 isolate SARS-CoV-2/WA-UW198/human/2020/USA, complete genome
MN996531	2020-01-29T00:00:00Z	Severe acute respiratory syndrome-related coronavirus	Betacoronavirus	Coronaviridae	29857	GenBank			Zhou,P., Yang,X.-L., Wang,X.-G., Hu,B., Zhang,L., Zhang,W., Si,H.-R., Zhu,Y., Li,B., Huang,C.-L., Chen,H.-D., Chen,J., Luo,Y., Guo,H., Jiang,R.-D., Liu,M.-Q., Chen,Y., Shen,X.-R., Wang,X., Zheng,X.-S., Zhao,K., Chen,Q.-J., Deng,F., Liu,L.-L., Yan,B., Zhan,F.-X., Wang,Y.-Y., Xiao,G.-F., Shi,Z.-L., Yang,X.L., Wang,X.G., Si,H.R., Shi,Z.L.		China: Wuhan	Homo sapiens	lung	2019-12-30		Severe acute respiratory syndrome coronavirus 2 isolate WIV07, complete genome
MT044258	2020-02-12T00:00:00Z	Severe acute respiratory syndrome-related coronavirus	Betacoronavirus	Coronaviridae	29858	GenBank			Zhang,J., Queen,K., Li,Y., Tao,Y., Uehara,A., Paden,C.R., Lu,X., Lynch,B., Sakthivel,S.K.K., Whitaker,B.L., Kamili,S., Wang,L., Murray,J.R., Gerber,S.I., Lindstrom,S., Tong,S.		USA: CA	Homo sapiens	oronasopharynx	2020-01-27		Severe acute respiratory syndrome coronavirus 2 isolate 2019-nCoV/USA-CA6/2020, complete genome
MT246470	2020-03-26T00:00:00Z	Severe acute respiratory syndrome-related coronavirus	Betacoronavirus	Coronaviridae	29860	GenBank			Roychoudhury,P., Greninger,A., Jerome,K.		USA: WA	Homo sapiens		2020-03-13		Severe acute respiratory syndrome coronavirus 2 isolate SARS-CoV-2/WA-UW213/human/2020/USA, complete genome
MT093631	2020-02-21T00:00:00Z	Severe acute respiratory syndrome-related coronavirus	Betacoronavirus	Coronaviridae	29860	GenBank			Linlin,B., Lili,R., Shuran,G., Jiangning,L., Feifei,Q., Qi,L., Fengdi,L., Jing,X., Wei,D., Pin,Y., Yanfeng,X., Yajin,Q., Hong,G., Qiang,W., Mingya,L., Guanpeng,W., Shunyi,W., Zhiqi,S., Li,G., Lan,C., Conghui,W., Ying,W., Xinming,W., Yan,X., Qi,J., Chuan,Q.		China	Homo sapiens	oronasopharynx	2020-01-08		Severe acute respiratory syndrome coronavirus 2 isolate SARS-CoV-2/WH-09/human/2020/CHN, complete genome
MT259228	2020-03-30T00:00:00Z	Severe acute respiratory syndrome-related coronavirus	Betacoronavirus	Coronaviridae	29861	GenBank			Si,H., Zhu,Y., Lin,H., Xie,S., Shi,Z., Zhou,P.		China: Hubei, Wuhan	Homo sapiens	oronasopharynx	2020-01-26		Severe acute respiratory syndrome coronavirus 2 isolate SARS-CoV-2/Wuhan_YB012605/human/2020/CHN, complete genome
MT251972	2020-03-27T00:00:00Z	Severe acute respiratory syndrome-related coronavirus	Betacoronavirus	Coronaviridae	29861	GenBank			Roychoudhury,P., Greninger,A., Jerome,K.		USA: WA	Homo sapiens		2020-03-14		Severe acute respiratory syndrome coronavirus 2 isolate SARS-CoV-2/WA-UW236/human/2020/USA, complete genome
MT263413	2020-03-31T00:00:00Z	Severe acute respiratory syndrome-related coronavirus	Betacoronavirus	Coronaviridae	29862	GenBank			Roychoudhury,P., Greninger,A., Jerome,K.		USA: WA	Homo sapiens		2020-03-24		Severe acute respiratory syndrome coronavirus 2 isolate SARS-CoV-2/WA-UW333/human/2020/USA, complete genome
MT192759	2020-03-16T00:00:00Z	Severe acute respiratory syndrome-related coronavirus	Betacoronavirus	Coronaviridae	29862	GenBank			Tsao,K.-C., Gong,Y.-N., Yang,S.-L., Liu,Y.-C., Huang,C.-G., Huang,Y.-C., Chen,G.-W., Shih,S.-R.		Taiwan	Homo sapiens	lung, oronasopharynx	2020-01-25		Severe acute respiratory syndrome coronavirus 2 isolate SARS-CoV-2/CGMH-CGU-01/human2020/TWN, complete genome
MT263431	2020-03-31T00:00:00Z	Severe acute respiratory syndrome-related coronavirus	Betacoronavirus	Coronaviridae	29863	GenBank			Roychoudhury,P., Greninger,A., Jerome,K.		USA: WA	Homo sapiens		2020-03-24		Severe acute respiratory syndrome coronavirus 2 isolate SARS-CoV-2/WA-UW351/human/2020/USA, complete genome
MT263440	2020-03-31T00:00:00Z	Severe acute respiratory syndrome-related coronavirus	Betacoronavirus	Coronaviridae	29863	GenBank			Roychoudhury,P., Greninger,A., Jerome,K.		USA: WA	Homo sapiens		2020-03-24		Severe acute respiratory syndrome coronavirus 2 isolate SARS-CoV-2/WA-UW360/human/2020/USA, complete genome
MT263439	2020-03-31T00:00:00Z	Severe acute respiratory syndrome-related coronavirus	Betacoronavirus	Coronaviridae	29863	GenBank			Roychoudhury,P., Greninger,A., Jerome,K.		USA: WA	Homo sapiens		2020-03-24		Severe acute respiratory syndrome coronavirus 2 isolate SARS-CoV-2/WA-UW359/human/2020/USA, complete genome
MT259227	2020-03-30T00:00:00Z	Severe acute respiratory syndrome-related coronavirus	Betacoronavirus	Coronaviridae	29863	GenBank			Si,H., Zhu,Y., Lin,H., Xie,S., Shi,Z., Zhou,P.		China: Hubei, Wuhan	Homo sapiens	oronasopharynx	2020-01-26		Severe acute respiratory syndrome coronavirus 2 isolate SARS-CoV-2/Wuhan_YB012611/human/2020/CHN, complete genome
MT246476	2020-03-26T00:00:00Z	Severe acute respiratory syndrome-related coronavirus	Betacoronavirus	Coronaviridae	29863	GenBank			Roychoudhury,P., Greninger,A., Jerome,K.		USA: WA	Homo sapiens		2020-03-13		Severe acute respiratory syndrome coronavirus 2 isolate SARS-CoV-2/WA-UW219/human/2020/USA, complete genome
MT259237	2020-03-30T00:00:00Z	Severe acute respiratory syndrome-related coronavirus	Betacoronavirus	Coronaviridae	29864	GenBank			Roychoudhury,P., Greninger,A., Jerome,K.		USA: WA	Homo sapiens		2020-03-16		Severe acute respiratory syndrome coronavirus 2 isolate SARS-CoV-2/WA-UW245/human/2020/USA, complete genome
MT259271	2020-03-30T00:00:00Z	Severe acute respiratory syndrome-related coronavirus	Betacoronavirus	Coronaviridae	29864	GenBank			Roychoudhury,P., Greninger,A., Jerome,K.		USA: WA	Homo sapiens		2020-03-15		Severe acute respiratory syndrome coronavirus 2 isolate SARS-CoV-2/WA-UW279/human/2020/USA, complete genome
MT259229	2020-03-30T00:00:00Z	Severe acute respiratory syndrome-related coronavirus	Betacoronavirus	Coronaviridae	29864	GenBank			Si,H., Zhu,Y., Lin,H., Xie,S., Shi,Z., Zhou,P.		China: Hubei, Wuhan	Homo sapiens	oronasopharynx	2020-01-26		Severe acute respiratory syndrome coronavirus 2 isolate SARS-CoV-2/Wuhan_YB012602/human/2020/CHN, complete genome
MT246489	2020-03-26T00:00:00Z	Severe acute respiratory syndrome-related coronavirus	Betacoronavirus	Coronaviridae	29864	GenBank			Roychoudhury,P., Greninger,A., Jerome,K.		USA: WA	Homo sapiens		2020-03-14		Severe acute respiratory syndrome coronavirus 2 isolate SARS-CoV-2/WA-UW232/human/2020/USA, complete genome
MT259244	2020-03-30T00:00:00Z	Severe acute respiratory syndrome-related coronavirus	Betacoronavirus	Coronaviridae	29865	GenBank			Roychoudhury,P., Greninger,A., Jerome,K.		USA: WA	Homo sapiens		2020-03-16		Severe acute respiratory syndrome coronavirus 2 isolate SARS-CoV-2/WA-UW252/human/2020/USA, complete genome
MT259231	2020-03-30T00:00:00Z	Severe acute respiratory syndrome-related coronavirus	Betacoronavirus	Coronaviridae	29865	GenBank			Si,H., Zhu,Y., Lin,H., Xie,S., Shi,Z., Zhou,P.		China: Hubei, Wuhan	Homo sapiens	oronasopharynx	2020-01-25		Severe acute respiratory syndrome coronavirus 2 isolate SARS-CoV-2/Wuhan_YB012504/human/2020/CHN, complete genome
MT263404	2020-03-31T00:00:00Z	Severe acute respiratory syndrome-related coronavirus	Betacoronavirus	Coronaviridae	29866	GenBank			Roychoudhury,P., Greninger,A., Jerome,K.		USA: WA	Homo sapiens		2020-03-24		Severe acute respiratory syndrome coronavirus 2 isolate SARS-CoV-2/WA-UW324/human/2020/USA, complete genome
MT263432	2020-03-31T00:00:00Z	Severe acute respiratory syndrome-related coronavirus	Betacoronavirus	Coronaviridae	29866	GenBank			Roychoudhury,P., Greninger,A., Jerome,K.		USA: WA	Homo sapiens		2020-03-24		Severe acute respiratory syndrome coronavirus 2 isolate SARS-CoV-2/WA-UW352/human/2020/USA, complete genome
MT263411	2020-03-31T00:00:00Z	Severe acute respiratory syndrome-related coronavirus	Betacoronavirus	Coronaviridae	29866	GenBank			Roychoudhury,P., Greninger,A., Jerome,K.		USA: WA	Homo sapiens		2020-03-24		Severe acute respiratory syndrome coronavirus 2 isolate SARS-CoV-2/WA-UW331/human/2020/USA, complete genome
MT259230	2020-03-30T00:00:00Z	Severe acute respiratory syndrome-related coronavirus	Betacoronavirus	Coronaviridae	29866	GenBank			Si,H., Zhu,Y., Lin,H., Xie,S., Shi,Z., Zhou,P.		China: Hubei, Wuhan	Homo sapiens	oronasopharynx	2020-01-25		Severe acute respiratory syndrome coronavirus 2 isolate SARS-CoV-2/Wuhan_YB012506/human/2020/CHN, complete genome
LR757998	2020-02-01T00:00:00Z	Severe acute respiratory syndrome-related coronavirus	Betacoronavirus	Coronaviridae	29866	GenBank			Hunter,C., Wei,X.		China:Wuhan	Homo sapiens		2019-12-26	SAMEA6507890	Wuhan seafood market pneumonia virus genome assembly, chromosome: whole_genome
MT263465	2020-03-31T00:00:00Z	Severe acute respiratory syndrome-related coronavirus	Betacoronavirus	Coronaviridae	29867	GenBank			Roychoudhury,P., Greninger,A., Jerome,K.		USA: WA	Homo sapiens		2020-03-23		Severe acute respiratory syndrome coronavirus 2 isolate SARS-CoV-2/WA-UW386/human/2020/USA, complete genome
MT246486	2020-03-26T00:00:00Z	Severe acute respiratory syndrome-related coronavirus	Betacoronavirus	Coronaviridae	29867	GenBank			Roychoudhury,P., Greninger,A., Jerome,K.		USA: WA	Homo sapiens		2020-03-14		Severe acute respiratory syndrome coronavirus 2 isolate SARS-CoV-2/WA-UW229/human/2020/USA, complete genome
MT246667	2020-03-26T00:00:00Z	Severe acute respiratory syndrome-related coronavirus	Betacoronavirus	Coronaviridae	29867	GenBank			Thornburg,N., Bradford,R., Rashid,S., Flores,B., Parker,M., Tallon,L., Sadzewicz,L., Ott,S., Vavikolanu,K., Nadendla,S., Sichtig,H.		USA: WA	Homo sapiens	oronasopharynx	2020-01-19		Severe acute respiratory syndrome coronavirus 2 strain FDAARGOS_983 isolate 2019-nCoV/USA-WA1/2020, complete genome
MT159716	2020-03-09T00:00:00Z	Severe acute respiratory syndrome-related coronavirus	Betacoronavirus	Coronaviridae	29867	GenBank			Paden,C.R., Tao,Y., Queen,K., Uehara,A., Zhang,J., Li,Y., Wang,H., Kamili,S., Lu,X., Lynch,B., Sakthivel,S.K.K., Whitaker,B.L., Wang,L., Murray,J.R., Padilla,J., Lee,J., Gerber,S.I., Lindstrom,S., Tong,S.		USA	Homo sapiens	oronasopharynx	2020-02-24		Severe acute respiratory syndrome coronavirus 2 isolate 2019-nCoV/USA-CruiseA-18/2020, complete genome
MT066156	2020-03-09T00:00:00Z	Severe acute respiratory syndrome-related coronavirus	Betacoronavirus	Coronaviridae	29867	GenBank			Capobianchi,M.R., Rueca,M., Messina,F., Giombini,E., Carletti,F., Colavita,F., Castilletti,C., Lalle,E., Bordi,L., Vairo,E., Nicastri,E., Ippolito,G., Gruber,C.E.M., Bartolini,B.		Italy	Homo sapiens	lung, oronasopharynx	2020-01-30		Severe acute respiratory syndrome coronavirus 2 isolate SARS-CoV-2/INMI1/human/2020/ITA, complete genome
MT263445	2020-03-31T00:00:00Z	Severe acute respiratory syndrome-related coronavirus	Betacoronavirus	Coronaviridae	29868	GenBank			Roychoudhury,P., Greninger,A., Jerome,K.		USA: WA	Homo sapiens		2020-03-24		Severe acute respiratory syndrome coronavirus 2 isolate SARS-CoV-2/WA-UW365/human/2020/USA, complete genome
MT263447	2020-03-31T00:00:00Z	Severe acute respiratory syndrome-related coronavirus	Betacoronavirus	Coronaviridae	29868	GenBank			Roychoudhury,P., Greninger,A., Jerome,K.		USA: WA	Homo sapiens		2020-03-14		Severe acute respiratory syndrome coronavirus 2 isolate SARS-CoV-2/WA-UW367/human/2020/USA, complete genome
MT263463	2020-03-31T00:00:00Z	Severe acute respiratory syndrome-related coronavirus	Betacoronavirus	Coronaviridae	29868	GenBank			Roychoudhury,P., Greninger,A., Jerome,K.		USA: WA	Homo sapiens		2020-03-23		Severe acute respiratory syndrome coronavirus 2 isolate SARS-CoV-2/WA-UW384/human/2020/USA, complete genome
MT259257	2020-03-30T00:00:00Z	Severe acute respiratory syndrome-related coronavirus	Betacoronavirus	Coronaviridae	29868	GenBank			Roychoudhury,P., Greninger,A., Jerome,K.		USA: WA	Homo sapiens		2020-03-16		Severe acute respiratory syndrome coronavirus 2 isolate SARS-CoV-2/WA-UW265/human/2020/USA, complete genome
MT259226	2020-03-30T00:00:00Z	Severe acute respiratory syndrome-related coronavirus	Betacoronavirus	Coronaviridae	29868	GenBank			Si,H., Zhu,Y., Lin,H., Xie,S., Shi,Z., Zhou,P.		China: Hubei, Wuhan	Homo sapiens	oronasopharynx	2020-01-10		Severe acute respiratory syndrome coronavirus 2 isolate SARS-CoV-2/Wuhan_OS52/human/2020/CHN, complete genome
MT246451	2020-03-26T00:00:00Z	Severe acute respiratory syndrome-related coronavirus	Betacoronavirus	Coronaviridae	29868	GenBank			Roychoudhury,P., Greninger,A., Jerome,K.		USA: WA	Homo sapiens		2020-03-13		Severe acute respiratory syndrome coronavirus 2 isolate SARS-CoV-2/WA-UW194/human/2020/USA, complete genome
LR757996	2020-02-01T00:00:00Z	Severe acute respiratory syndrome-related coronavirus	Betacoronavirus	Coronaviridae	29868	GenBank			Hunter,C., Wei,X.		China:Wuhan	Homo sapiens		2020-01-01	SAMEA6507892	Wuhan seafood market pneumonia virus genome assembly, chromosome: whole_genome
MT263443	2020-03-31T00:00:00Z	Severe acute respiratory syndrome-related coronavirus	Betacoronavirus	Coronaviridae	29869	GenBank			Roychoudhury,P., Greninger,A., Jerome,K.		USA: WA	Homo sapiens		2020-03-24		Severe acute respiratory syndrome coronavirus 2 isolate SARS-CoV-2/WA-UW363/human/2020/USA, complete genome
MT246469	2020-03-26T00:00:00Z	Severe acute respiratory syndrome-related coronavirus	Betacoronavirus	Coronaviridae	29869	GenBank			Roychoudhury,P., Greninger,A., Jerome,K.		USA: WA	Homo sapiens		2020-03-14		Severe acute respiratory syndrome coronavirus 2 isolate SARS-CoV-2/WA-UW212/human/2020/USA, complete genome
MT276598	2020-04-03T00:00:00Z	Severe acute respiratory syndrome-related coronavirus	Betacoronavirus	Coronaviridae	29870	GenBank			Cohen-Gihon,I., Israeli,O., Shifman,O., Stein,D., Melamed,S., Paran,N., Israely,T., Achdout,H., Yahalom Ronen,Y., Tamir,H., Politi,B., Cherry,L., Vitner,E., Laskar,O., Weiss,S., Mandelboim,M., Erster,O., Regev-Yochay,G., Segal,G., Yitzhaki,S., Shapira,S.C., Beth-Din,A., Zvi,A.		Israel	Homo sapiens		2020-03		Severe acute respiratory syndrome coronavirus 2 isolate SARS-CoV-2/ISR_IT0320/human/2020/ISR, complete genome
MT246484	2020-03-26T00:00:00Z	Severe acute respiratory syndrome-related coronavirus	Betacoronavirus	Coronaviridae	29870	GenBank			Roychoudhury,P., Greninger,A., Jerome,K.		USA: WA	Homo sapiens		2020-03-15		Severe acute respiratory syndrome coronavirus 2 isolate SARS-CoV-2/WA-UW227/human/2020/USA, complete genome
MT066175	2020-02-14T00:00:00Z	Severe acute respiratory syndrome-related coronavirus	Betacoronavirus	Coronaviridae	29870	GenBank			Yeh,S.-H., Lin,Y.-Y., Lai,Y.-Y., Li,C.-L., Chang,S.-C., Chen,P.-J., Chang,S.-Y.		Taiwan	Homo sapiens		2020-01-31		Severe acute respiratory syndrome coronavirus 2 isolate SARS-CoV-2/NTU01/2020/TWN, complete genome
MT066176	2020-02-14T00:00:00Z	Severe acute respiratory syndrome-related coronavirus	Betacoronavirus	Coronaviridae	29870	GenBank			Yeh,S.-H., Lin,Y.-Y., Lai,Y.-Y., Li,C.-L., Chang,S.-C., Chen,P.-J., Chang,S.-Y.		Taiwan	Homo sapiens		2020-02-05		Severe acute respiratory syndrome coronavirus 2 isolate SARS-CoV-2/NTU02/2020/TWN, complete genome
MT263410	2020-03-31T00:00:00Z	Severe acute respiratory syndrome-related coronavirus	Betacoronavirus	Coronaviridae	29871	GenBank			Roychoudhury,P., Greninger,A., Jerome,K.		USA: WA	Homo sapiens		2020-03-24		Severe acute respiratory syndrome coronavirus 2 isolate SARS-CoV-2/WA-UW330/human/2020/USA, complete genome
MT263417	2020-03-31T00:00:00Z	Severe acute respiratory syndrome-related coronavirus	Betacoronavirus	Coronaviridae	29871	GenBank			Roychoudhury,P., Greninger,A., Jerome,K.		USA: WA	Homo sapiens		2020-03-24		Severe acute respiratory syndrome coronavirus 2 isolate SARS-CoV-2/WA-UW337/human/2020/USA, complete genome
MT263437	2020-03-31T00:00:00Z	Severe acute respiratory syndrome-related coronavirus	Betacoronavirus	Coronaviridae	29871	GenBank			Roychoudhury,P., Greninger,A., Jerome,K.		USA: WA	Homo sapiens		2020-03-24		Severe acute respiratory syndrome coronavirus 2 isolate SARS-CoV-2/WA-UW357/human/2020/USA, complete genome
MT259260	2020-03-30T00:00:00Z	Severe acute respiratory syndrome-related coronavirus	Betacoronavirus	Coronaviridae	29871	GenBank			Roychoudhury,P., Greninger,A., Jerome,K.		USA: WA	Homo sapiens		2020-03-16		Severe acute respiratory syndrome coronavirus 2 isolate SARS-CoV-2/WA-UW268/human/2020/USA, complete genome
MT251973	2020-03-27T00:00:00Z	Severe acute respiratory syndrome-related coronavirus	Betacoronavirus	Coronaviridae	29871	GenBank			Roychoudhury,P., Greninger,A., Jerome,K.		USA: WA	Homo sapiens		2020-03-14		Severe acute respiratory syndrome coronavirus 2 isolate SARS-CoV-2/WA-UW237/human/2020/USA, complete genome
MT246471	2020-03-26T00:00:00Z	Severe acute respiratory syndrome-related coronavirus	Betacoronavirus	Coronaviridae	29871	GenBank			Roychoudhury,P., Greninger,A., Jerome,K.		USA: WA	Homo sapiens		2020-03-14		Severe acute respiratory syndrome coronavirus 2 isolate SARS-CoV-2/WA-UW214/human/2020/USA, complete genome
MT123293	2020-02-28T00:00:00Z	Severe acute respiratory syndrome-related coronavirus	Betacoronavirus	Coronaviridae	29871	GenBank			Zheng,K., Shi,Y., Sun,J., Huang,J., Zhu,A., Sun,F., Zhuang,Z., Dai,J., Chen,Z., Huang,S., Zhang,Z., Li,X., Wang,Y.		China: Guangzhou	Homo sapiens	feces	2020-01-29		Severe acute respiratory syndrome coronavirus 2 isolate SARS-CoV-2/IQTC03/human/2020/CHN, complete genome
MT263446	2020-03-31T00:00:00Z	Severe acute respiratory syndrome-related coronavirus	Betacoronavirus	Coronaviridae	29872	GenBank			Roychoudhury,P., Greninger,A., Jerome,K.		USA: WA	Homo sapiens		2020-03-24		Severe acute respiratory syndrome coronavirus 2 isolate SARS-CoV-2/WA-UW366/human/2020/USA, complete genome
MT263438	2020-03-31T00:00:00Z	Severe acute respiratory syndrome-related coronavirus	Betacoronavirus	Coronaviridae	29872	GenBank			Roychoudhury,P., Greninger,A., Jerome,K.		USA: WA	Homo sapiens		2020-03-24		Severe acute respiratory syndrome coronavirus 2 isolate SARS-CoV-2/WA-UW358/human/2020/USA, complete genome
MT259276	2020-03-30T00:00:00Z	Severe acute respiratory syndrome-related coronavirus	Betacoronavirus	Coronaviridae	29872	GenBank			Roychoudhury,P., Greninger,A., Jerome,K.		USA: WA	Homo sapiens		2020-03-15		Severe acute respiratory syndrome coronavirus 2 isolate SARS-CoV-2/WA-UW286/human/2020/USA, partial genome
MT246450	2020-03-26T00:00:00Z	Severe acute respiratory syndrome-related coronavirus	Betacoronavirus	Coronaviridae	29872	GenBank			Roychoudhury,P., Greninger,A., Jerome,K.		USA: WA	Homo sapiens		2020-03-13		Severe acute respiratory syndrome coronavirus 2 isolate SARS-CoV-2/WA-UW193/human/2020/USA, complete genome
LR757995	2020-02-01T00:00:00Z	Severe acute respiratory syndrome-related coronavirus	Betacoronavirus	Coronaviridae	29872	GenBank			Hunter,C., Wei,X.		China:Wuhan	Homo sapiens		2019-12-26	SAMEA6507893	Wuhan seafood market pneumonia virus genome assembly, chromosome: whole_genome
MT246481	2020-03-26T00:00:00Z	Severe acute respiratory syndrome-related coronavirus	Betacoronavirus	Coronaviridae	29873	GenBank			Roychoudhury,P., Greninger,A., Jerome,K.		USA: WA	Homo sapiens		2020-03-13		Severe acute respiratory syndrome coronavirus 2 isolate SARS-CoV-2/WA-UW224/human/2020/USA, complete genome
LC534419	2020-03-28T00:00:00Z	Severe acute respiratory syndrome-related coronavirus	Betacoronavirus	Coronaviridae	29874	GenBank			Hishiki,T., Suzuki,R., Sakuragi,J., Usui,K., Tanaka,Y., Kawai,J., Kogo,Y., Matsuki,Y., An,T., Hayashizaki,Y., Takasaki,T.		Japan	Homo sapiens	oronasopharynx	2020-03-09		Severe acute respiratory syndrome coronavirus 2 SARS-CoV-2/Hu/Kng/19-437 RNA, complete genome
MT251975	2020-03-27T00:00:00Z	Severe acute respiratory syndrome-related coronavirus	Betacoronavirus	Coronaviridae	29875	GenBank			Roychoudhury,P., Greninger,A., Jerome,K.		USA: WA	Homo sapiens		2020-03-14		Severe acute respiratory syndrome coronavirus 2 isolate SARS-CoV-2/WA-UW239/human/2020/USA, complete genome
MT263418	2020-03-31T00:00:00Z	Severe acute respiratory syndrome-related coronavirus	Betacoronavirus	Coronaviridae	29876	GenBank			Roychoudhury,P., Greninger,A., Jerome,K.		USA: WA	Homo sapiens		2020-03-24		Severe acute respiratory syndrome coronavirus 2 isolate SARS-CoV-2/WA-UW338/human/2020/USA, complete genome
MT126808	2020-03-02T00:00:00Z	Severe acute respiratory syndrome-related coronavirus	Betacoronavirus	Coronaviridae	29876	GenBank			Amgarten,D., Malta,F., Ruiz,R.M., Petroni,R., Santana,R.A.F., de Menezes,F.G., Mangueira,C.L.P., Pinho,J.R.R.		Brazil	Homo sapiens	oronasopharynx	2020-02-28		Severe acute respiratory syndrome coronavirus 2 isolate SARS-CoV-2/SP02/human/2020/BRA, complete genome
MT246475	2020-03-26T00:00:00Z	Severe acute respiratory syndrome-related coronavirus	Betacoronavirus	Coronaviridae	29877	GenBank			Roychoudhury,P., Greninger,A., Jerome,K.		USA: WA	Homo sapiens		2020-03-13		Severe acute respiratory syndrome coronavirus 2 isolate SARS-CoV-2/WA-UW218/human/2020/USA, complete genome
MT246461	2020-03-26T00:00:00Z	Severe acute respiratory syndrome-related coronavirus	Betacoronavirus	Coronaviridae	29877	GenBank			Roychoudhury,P., Greninger,A., Jerome,K.		USA: WA	Homo sapiens		2020-03-13		Severe acute respiratory syndrome coronavirus 2 isolate SARS-CoV-2/WA-UW204/human/2020/USA, complete genome
MT263403	2020-03-31T00:00:00Z	Severe acute respiratory syndrome-related coronavirus	Betacoronavirus	Coronaviridae	29878	GenBank			Roychoudhury,P., Greninger,A., Jerome,K.		USA: WA	Homo sapiens		2020-03-20		Severe acute respiratory syndrome coronavirus 2 isolate SARS-CoV-2/WA-UW323/human/2020/USA, complete genome
MT259263	2020-03-30T00:00:00Z	Severe acute respiratory syndrome-related coronavirus	Betacoronavirus	Coronaviridae	29878	GenBank			Roychoudhury,P., Greninger,A., Jerome,K.		USA: WA	Homo sapiens		2020-03-13		Severe acute respiratory syndrome coronavirus 2 isolate SARS-CoV-2/WA-UW271/human/2020/USA, complete genome
LC534418	2020-03-28T00:00:00Z	Severe acute respiratory syndrome-related coronavirus	Betacoronavirus	Coronaviridae	29878	GenBank			Hishiki,T., Suzuki,R., Sakuragi,J., Usui,K., Tanaka,Y., Kawai,J., Kogo,Y., Matsuki,Y., An,T., Hayashizaki,Y., Takasaki,T.		Japan	Homo sapiens	lung, oronasopharynx	2020-02-14		Severe acute respiratory syndrome coronavirus 2 SARS-CoV-2/Hu/DP/Kng/19-031 RNA, complete genome
MT152824	2020-03-05T00:00:00Z	Severe acute respiratory syndrome-related coronavirus	Betacoronavirus	Coronaviridae	29878	GenBank			Chu,H., Boeckh,M., Englund,J., Famulare,M., Lutz,B., Nickerson,D., Rieder,M., Starita,L., Thompson,M., Shendure,J., Bedford,T.		USA: Snohomish County, WA	Homo sapiens		2020-02-24		Severe acute respiratory syndrome coronavirus 2 isolate SARS-CoV-2/WA2/human/2020/USA, complete genome
MT259248	2020-03-30T00:00:00Z	Severe acute respiratory syndrome-related coronavirus	Betacoronavirus	Coronaviridae	29879	GenBank			Roychoudhury,P., Greninger,A., Jerome,K.		USA: WA	Homo sapiens		2020-03-14		Severe acute respiratory syndrome coronavirus 2 isolate SARS-CoV-2/WA-UW256/human/2020/USA, complete genome
MT039887	2020-02-11T00:00:00Z	Severe acute respiratory syndrome-related coronavirus	Betacoronavirus	Coronaviridae	29879	GenBank			Zhang,J., Uehara,A., Queen,K., Li,Y., Tao,Y., Paden,C.R., Lu,X., Lynch,B., Sakthivel,S.K.K., Whitaker,B.L., Kamili,S., Wang,L., Murray,J.R., Gerber,S.I., Lindstrom,S., Tong,S.		USA: WI	Homo sapiens	oronasopharynx	2020-01-31		Severe acute respiratory syndrome coronavirus 2 isolate 2019-nCoV/USA-WI1/2020, complete genome
MT184908	2020-03-12T00:00:00Z	Severe acute respiratory syndrome-related coronavirus	Betacoronavirus	Coronaviridae	29880	GenBank			Tao,Y., Queen,K., Paden,C.R., Uehara,A., Zhang,J., Li,Y., Keckler,M.S., Laufer Halpin,A.S., Wang,H., Padilla,J., Lee,J., Elkins,C.A., Gerber,S.I., Tong,S.		USA	Homo sapiens	oronasopharynx	2020-02-21		Severe acute respiratory syndrome coronavirus 2 isolate 2019-nCoV/USA-CruiseA-21/2020, complete genome
MT263458	2020-03-31T00:00:00Z	Severe acute respiratory syndrome-related coronavirus	Betacoronavirus	Coronaviridae	29881	GenBank			Roychoudhury,P., Greninger,A., Jerome,K.		USA: WA	Homo sapiens		2020-03-23		Severe acute respiratory syndrome coronavirus 2 isolate SARS-CoV-2/WA-UW379/human/2020/USA, complete genome
MT259277	2020-03-30T00:00:00Z	Severe acute respiratory syndrome-related coronavirus	Betacoronavirus	Coronaviridae	29881	GenBank			Roychoudhury,P., Greninger,A., Jerome,K.		USA: WA	Homo sapiens		2020-03-15		Severe acute respiratory syndrome coronavirus 2 isolate SARS-CoV-2/WA-UW287/human/2020/USA, complete genome
MN988669	2020-01-28T00:00:00Z	Severe acute respiratory syndrome-related coronavirus	Betacoronavirus	Coronaviridae	29881	GenBank			Chen,L., Liu,W., Zhang,Q., Xu,K., Ye,G., Wu,W., Sun,Z., Liu,F., Wu,K., Mei,Y., Zhang,W., Chen,Y., Li,Y., Shi,M., Lan,K., Liu,Y.		China	Homo sapiens		2020-01-02		Severe acute respiratory syndrome coronavirus 2 isolate 2019-nCoV WHU02, complete genome
MN988668	2020-01-28T00:00:00Z	Severe acute respiratory syndrome-related coronavirus	Betacoronavirus	Coronaviridae	29881	GenBank			Chen,L., Liu,W., Zhang,Q., Xu,K., Ye,G., Wu,W., Sun,Z., Liu,F., Wu,K., Mei,Y., Zhang,W., Chen,Y., Li,Y., Shi,M., Lan,K., Liu,Y.		China	Homo sapiens		2020-01-02		Severe acute respiratory syndrome coronavirus 2 isolate 2019-nCoV WHU01, complete genome
MT276331	2020-04-03T00:00:00Z	Severe acute respiratory syndrome-related coronavirus	Betacoronavirus	Coronaviridae	29882	GenBank			Uehara,A., Tao,Y., Zhang,J., Queen,K., Paden,C.R., Li,Y., Wang,H., Padilla,J., Lee,J., Tong,S.		USA: TX	Homo sapiens	oronasopharynx	2020-02-29		Severe acute respiratory syndrome coronavirus 2 isolate SARS-CoV-2/TX_2020/human/2020/USA, complete genome
MT276330	2020-04-03T00:00:00Z	Severe acute respiratory syndrome-related coronavirus	Betacoronavirus	Coronaviridae	29882	GenBank			Uehara,A., Tao,Y., Zhang,J., Queen,K., Paden,C.R., Li,Y., Wang,H., Padilla,J., Lee,J., Tong,S.		USA: FL	Homo sapiens	oronasopharynx	2020-02-28		Severe acute respiratory syndrome coronavirus 2 isolate SARS-CoV-2/FL_5091/human/2020/USA, complete genome
MT276329	2020-04-03T00:00:00Z	Severe acute respiratory syndrome-related coronavirus	Betacoronavirus	Coronaviridae	29882	GenBank			Uehara,A., Tao,Y., Zhang,J., Queen,K., Paden,C.R., Li,Y., Wang,H., Padilla,J., Lee,J., Tong,S.		USA: FL	Homo sapiens	oronasopharynx	2020-02-28		Severe acute respiratory syndrome coronavirus 2 isolate SARS-CoV-2/FL_5125/human/2020/USA, complete genome
MT276328	2020-04-03T00:00:00Z	Severe acute respiratory syndrome-related coronavirus	Betacoronavirus	Coronaviridae	29882	GenBank			Tao,Y., Zhang,J., Queen,K., Uehara,A., Paden,C.R., Li,Y., Wang,H., Padilla,J., Lee,J., Tong,S.		USA: OR	Homo sapiens	oronasopharynx	2020-02-27		Severe acute respiratory syndrome coronavirus 2 isolate SARS-CoV-2/OR_2656/human/2020/USA, complete genome
MT276327	2020-04-03T00:00:00Z	Severe acute respiratory syndrome-related coronavirus	Betacoronavirus	Coronaviridae	29882	GenBank			Tao,Y., Zhang,J., Queen,K., Uehara,A., Paden,C.R., Li,Y., Wang,H., Padilla,J., Lee,J., Tong,S.		USA: GA	Homo sapiens	oronasopharynx	2020-02-29		Severe acute respiratory syndrome coronavirus 2 isolate SARS-CoV-2/GA_2742/human/2020/USA, complete genome
MT276326	2020-04-03T00:00:00Z	Severe acute respiratory syndrome-related coronavirus	Betacoronavirus	Coronaviridae	29882	GenBank			Tao,Y., Zhang,J., Queen,K., Uehara,A., Paden,C.R., Li,Y., Wang,H., Padilla,J., Lee,J., Tong,S.		USA: GA	Homo sapiens	oronasopharynx	2020-02-29		Severe acute respiratory syndrome coronavirus 2 isolate SARS-CoV-2/GA_2741/human/2020/USA, complete genome
MT276325	2020-04-03T00:00:00Z	Severe acute respiratory syndrome-related coronavirus	Betacoronavirus	Coronaviridae	29882	GenBank			Tao,Y., Zhang,J., Queen,K., Uehara,A., Paden,C.R., Li,Y., Wang,H., Padilla,J., Lee,J., Tong,S.		USA: WA	Homo sapiens	oronasopharynx	2020-02-27		Severe acute respiratory syndrome coronavirus 2 isolate SARS-CoV-2/WA_5030/human/2020/USA, complete genome
MT276324	2020-04-03T00:00:00Z	Severe acute respiratory syndrome-related coronavirus	Betacoronavirus	Coronaviridae	29882	GenBank			Tao,Y., Zhang,J., Queen,K., Uehara,A., Paden,C.R., Li,Y., Wang,H., Padilla,J., Lee,J., Tong,S.		USA: CA	Homo sapiens	oronasopharynx	2020-02-26		Severe acute respiratory syndrome coronavirus 2 isolate SARS-CoV-2/CA_2602/human/2020/USA, complete genome
MT276323	2020-04-03T00:00:00Z	Severe acute respiratory syndrome-related coronavirus	Betacoronavirus	Coronaviridae	29882	GenBank			Tao,Y., Zhang,J., Queen,K., Uehara,A., Paden,C.R., Li,Y., Wang,H., Padilla,J., Lee,J., Tong,S.		USA: RI	Homo sapiens	oronasopharynx	2020-02-28		Severe acute respiratory syndrome coronavirus 2 isolate SARS-CoV-2/RI_0520/human/2020/USA, complete genome
MT263435	2020-03-31T00:00:00Z	Severe acute respiratory syndrome-related coronavirus	Betacoronavirus	Coronaviridae	29882	GenBank			Roychoudhury,P., Greninger,A., Jerome,K.		USA: WA	Homo sapiens		2020-03-24		Severe acute respiratory syndrome coronavirus 2 isolate SARS-CoV-2/WA-UW355/human/2020/USA, complete genome
MT262896	2020-03-31T00:00:00Z	Severe acute respiratory syndrome-related coronavirus	Betacoronavirus	Coronaviridae	29882	GenBank			Zhang,J., Tao,Y., Paden,C.R., Queen,K., Uehara,A., Li,Y., Wang,H., Jacobs,J., Russell,D., Hiatt,B., Gant,J., Tong,S.		USA: WA	Homo sapiens		2020-03-13		Severe acute respiratory syndrome coronavirus 2 isolate SARS-CoV-2/WA-NH2/human/2020/USA, complete genome
MT262897	2020-03-31T00:00:00Z	Severe acute respiratory syndrome-related coronavirus	Betacoronavirus	Coronaviridae	29882	GenBank			Zhang,J., Tao,Y., Paden,C.R., Queen,K., Uehara,A., Li,Y., Wang,H., Jacobs,J., Russell,D., Hiatt,B., Gant,J., Tong,S.		USA: WA	Homo sapiens		2020-03-13		Severe acute respiratory syndrome coronavirus 2 isolate SARS-CoV-2/WA-NH3/human/2020/USA, complete genome
MT262898	2020-03-31T00:00:00Z	Severe acute respiratory syndrome-related coronavirus	Betacoronavirus	Coronaviridae	29882	GenBank			Zhang,J., Tao,Y., Paden,C.R., Queen,K., Uehara,A., Li,Y., Wang,H., Jacobs,J., Russell,D., Hiatt,B., Gant,J., Tong,S.		USA: WA	Homo sapiens		2020-03-13		Severe acute respiratory syndrome coronavirus 2 isolate SARS-CoV-2/WA-NH4/human/2020/USA, complete genome
MT262899	2020-03-31T00:00:00Z	Severe acute respiratory syndrome-related coronavirus	Betacoronavirus	Coronaviridae	29882	GenBank			Zhang,J., Tao,Y., Paden,C.R., Queen,K., Uehara,A., Li,Y., Wang,H., Jacobs,J., Russell,D., Hiatt,B., Gant,J., Tong,S.		USA: WA	Homo sapiens		2020-03-13		Severe acute respiratory syndrome coronavirus 2 isolate SARS-CoV-2/WA-NH5/human/2020/USA, complete genome
MT262900	2020-03-31T00:00:00Z	Severe acute respiratory syndrome-related coronavirus	Betacoronavirus	Coronaviridae	29882	GenBank			Zhang,J., Tao,Y., Paden,C.R., Queen,K., Uehara,A., Li,Y., Wang,H., Jacobs,J., Russell,D., Hiatt,B., Gant,J., Tong,S.		USA: WA	Homo sapiens		2020-03-13		Severe acute respiratory syndrome coronavirus 2 isolate SARS-CoV-2/WA-NH6/human/2020/USA, complete genome
MT262901	2020-03-31T00:00:00Z	Severe acute respiratory syndrome-related coronavirus	Betacoronavirus	Coronaviridae	29882	GenBank			Zhang,J., Tao,Y., Paden,C.R., Queen,K., Uehara,A., Li,Y., Wang,H., Jacobs,J., Russell,D., Hiatt,B., Gant,J., Tong,S.		USA: WA	Homo sapiens		2020-03-13		Severe acute respiratory syndrome coronavirus 2 isolate SARS-CoV-2/WA-NH7/human/2020/USA, complete genome
MT262902	2020-03-31T00:00:00Z	Severe acute respiratory syndrome-related coronavirus	Betacoronavirus	Coronaviridae	29882	GenBank			Zhang,J., Tao,Y., Paden,C.R., Queen,K., Uehara,A., Li,Y., Wang,H., Jacobs,J., Russell,D., Hiatt,B., Gant,J., Tong,S.		USA: WA	Homo sapiens		2020-03-13		Severe acute respiratory syndrome coronavirus 2 isolate SARS-CoV-2/WA-NH8/human/2020/USA, complete genome
MT262903	2020-03-31T00:00:00Z	Severe acute respiratory syndrome-related coronavirus	Betacoronavirus	Coronaviridae	29882	GenBank			Tao,Y., Zhang,J., Paden,C.R., Queen,K., Uehara,A., Li,Y., Wang,H., Jacobs,J., Russell,D., Hiatt,B., Gant,J., Tong,S.		USA: WA	Homo sapiens		2020-03-13		Severe acute respiratory syndrome coronavirus 2 isolate SARS-CoV-2/WA-NH9/human/2020/USA, complete genome
MT262904	2020-03-31T00:00:00Z	Severe acute respiratory syndrome-related coronavirus	Betacoronavirus	Coronaviridae	29882	GenBank			Tao,Y., Zhang,J., Paden,C.R., Queen,K., Uehara,A., Li,Y., Wang,H., Jacobs,J., Russell,D., Hiatt,B., Gant,J., Tong,S.		USA: WA	Homo sapiens		2020-03-13		Severe acute respiratory syndrome coronavirus 2 isolate SARS-CoV-2/WA-NH10/human/2020/USA, complete genome
MT262905	2020-03-31T00:00:00Z	Severe acute respiratory syndrome-related coronavirus	Betacoronavirus	Coronaviridae	29882	GenBank			Tao,Y., Zhang,J., Paden,C.R., Queen,K., Uehara,A., Li,Y., Wang,H., Jacobs,J., Russell,D., Hiatt,B., Gant,J., Tong,S.		USA: WA	Homo sapiens		2020-03-13		Severe acute respiratory syndrome coronavirus 2 isolate SARS-CoV-2/WA-NH11/human/2020/USA, complete genome
MT262906	2020-03-31T00:00:00Z	Severe acute respiratory syndrome-related coronavirus	Betacoronavirus	Coronaviridae	29882	GenBank			Tao,Y., Zhang,J., Paden,C.R., Queen,K., Uehara,A., Li,Y., Wang,H., Jacobs,J., Russell,D., Hiatt,B., Gant,J., Tong,S.		USA: WA	Homo sapiens		2020-03-13		Severe acute respiratory syndrome coronavirus 2 isolate SARS-CoV-2/WA-NH12/human/2020/USA, complete genome
MT262911	2020-03-31T00:00:00Z	Severe acute respiratory syndrome-related coronavirus	Betacoronavirus	Coronaviridae	29882	GenBank			Tao,Y., Zhang,J., Paden,C.R., Queen,K., Uehara,A., Li,Y., Wang,H., Jacobs,J., Russell,D., Hiatt,B., Gant,J., Tong,S.		USA: WA	Homo sapiens		2020-03-13		Severe acute respiratory syndrome coronavirus 2 isolate SARS-CoV-2/WA-NH20/human/2020/USA, complete genome
MT262912	2020-03-31T00:00:00Z	Severe acute respiratory syndrome-related coronavirus	Betacoronavirus	Coronaviridae	29882	GenBank			Tao,Y., Zhang,J., Paden,C.R., Queen,K., Uehara,A., Li,Y., Wang,H., Jacobs,J., Russell,D., Hiatt,B., Gant,J., Tong,S.		USA: WA	Homo sapiens		2020-03-13		Severe acute respiratory syndrome coronavirus 2 isolate SARS-CoV-2/WA-NH21/human/2020/USA, complete genome
MT262913	2020-03-31T00:00:00Z	Severe acute respiratory syndrome-related coronavirus	Betacoronavirus	Coronaviridae	29882	GenBank			Tao,Y., Zhang,J., Paden,C.R., Queen,K., Uehara,A., Li,Y., Wang,H., Jacobs,J., Russell,D., Hiatt,B., Gant,J., Tong,S.		USA: WA	Homo sapiens		2020-03-13		Severe acute respiratory syndrome coronavirus 2 isolate SARS-CoV-2/WA-NH22/human/2020/USA, complete genome
MT262909	2020-03-31T00:00:00Z	Severe acute respiratory syndrome-related coronavirus	Betacoronavirus	Coronaviridae	29882	GenBank			Tao,Y., Zhang,J., Paden,C.R., Queen,K., Uehara,A., Li,Y., Wang,H., Jacobs,J., Russell,D., Hiatt,B., Gant,J., Tong,S.		USA: WA	Homo sapiens		2020-03-13		Severe acute respiratory syndrome coronavirus 2 isolate SARS-CoV-2/WA-NH18/human/2020/USA, complete genome
MT262910	2020-03-31T00:00:00Z	Severe acute respiratory syndrome-related coronavirus	Betacoronavirus	Coronaviridae	29882	GenBank			Tao,Y., Zhang,J., Paden,C.R., Queen,K., Uehara,A., Li,Y., Wang,H., Jacobs,J., Russell,D., Hiatt,B., Gant,J., Tong,S.		USA: WA	Homo sapiens		2020-03-13		Severe acute respiratory syndrome coronavirus 2 isolate SARS-CoV-2/WA-NH19/human/2020/USA, complete genome
MT262907	2020-03-31T00:00:00Z	Severe acute respiratory syndrome-related coronavirus	Betacoronavirus	Coronaviridae	29882	GenBank			Tao,Y., Zhang,J., Paden,C.R., Queen,K., Uehara,A., Li,Y., Wang,H., Jacobs,J., Russell,D., Hiatt,B., Gant,J., Tong,S.		USA: WA	Homo sapiens		2020-03-13		Severe acute respiratory syndrome coronavirus 2 isolate SARS-CoV-2/WA-NH14/human/2020/USA, complete genome
MT262908	2020-03-31T00:00:00Z	Severe acute respiratory syndrome-related coronavirus	Betacoronavirus	Coronaviridae	29882	GenBank			Tao,Y., Zhang,J., Paden,C.R., Queen,K., Uehara,A., Li,Y., Wang,H., Jacobs,J., Russell,D., Hiatt,B., Gant,J., Tong,S.		USA: WA	Homo sapiens		2020-03-13		Severe acute respiratory syndrome coronavirus 2 isolate SARS-CoV-2/WA-NH17/human/2020/USA, complete genome
MT262916	2020-03-31T00:00:00Z	Severe acute respiratory syndrome-related coronavirus	Betacoronavirus	Coronaviridae	29882	GenBank			Tao,Y., Zhang,J., Paden,C.R., Queen,K., Uehara,A., Li,Y., Wang,H., Jacobs,J., Russell,D., Hiatt,B., Gant,J., Tong,S.		USA: WA	Homo sapiens		2020-03-13		Severe acute respiratory syndrome coronavirus 2 isolate SARS-CoV-2/WA-NH23/human/2020/USA, complete genome
MT262915	2020-03-31T00:00:00Z	Severe acute respiratory syndrome-related coronavirus	Betacoronavirus	Coronaviridae	29882	GenBank			Tao,Y., Zhang,J., Paden,C.R., Queen,K., Uehara,A., Li,Y., Wang,H., Jacobs,J., Russell,D., Hiatt,B., Gant,J., Tong,S.		USA: WA	Homo sapiens		2020-03-13		Severe acute respiratory syndrome coronavirus 2 isolate SARS-CoV-2/WA-NH13/human/2020/USA, complete genome
MT262914	2020-03-31T00:00:00Z	Severe acute respiratory syndrome-related coronavirus	Betacoronavirus	Coronaviridae	29882	GenBank			Tao,Y., Zhang,J., Paden,C.R., Queen,K., Uehara,A., Li,Y., Wang,H., Jacobs,J., Russell,D., Hiatt,B., Gant,J., Tong,S.		USA: WA	Homo sapiens		2020-03-13		Severe acute respiratory syndrome coronavirus 2 isolate SARS-CoV-2/WA-NH24/human/2020/USA, complete genome
MT184909	2020-03-12T00:00:00Z	Severe acute respiratory syndrome-related coronavirus	Betacoronavirus	Coronaviridae	29882	GenBank			Tao,Y., Queen,K., Paden,C.R., Uehara,A., Zhang,J., Li,Y., Keckler,M.S., Laufer Halpin,A.S., Wang,H., Padilla,J., Lee,J., Elkins,C.A., Gerber,S.I., Tong,S.		USA	Homo sapiens	oronasopharynx	2020-02-21		Severe acute respiratory syndrome coronavirus 2 isolate 2019-nCoV/USA-CruiseA-22/2020, complete genome
MT184910	2020-03-12T00:00:00Z	Severe acute respiratory syndrome-related coronavirus	Betacoronavirus	Coronaviridae	29882	GenBank			Queen,K., Uehara,A., Tao,Y., Paden,C.R., Zhang,J., Li,Y., Wang,H., Kamili,S., Lu,X., Lynch,B., Sakthivel,S.K.K., Whitaker,B.L., Wang,L., Murray,J.R., Padilla,J., Lee,J., Gerber,S.I., Lindstrom,S., Tong,S.		USA	Homo sapiens	oronasopharynx	2020-02-18		Severe acute respiratory syndrome coronavirus 2 isolate 2019-nCoV/USA-CruiseA-23/2020, complete genome
MT184907	2020-03-12T00:00:00Z	Severe acute respiratory syndrome-related coronavirus	Betacoronavirus	Coronaviridae	29882	GenBank			Tao,Y., Queen,K., Paden,C.R., Uehara,A., Zhang,J., Li,Y., Keckler,M.S., Laufer Halpin,A.S., Wang,H., Padilla,J., Lee,J., Elkins,C.A., Gerber,S.I., Tong,S.		USA	Homo sapiens	oronasopharynx	2020-02-18		Severe acute respiratory syndrome coronavirus 2 isolate 2019-nCoV/USA-CruiseA-19/2020, complete genome
MT184911	2020-03-12T00:00:00Z	Severe acute respiratory syndrome-related coronavirus	Betacoronavirus	Coronaviridae	29882	GenBank			Queen,K., Uehara,A., Tao,Y., Paden,C.R., Zhang,J., Li,Y., Wang,H., Kamili,S., Lu,X., Lynch,B., Sakthivel,S.K.K., Whitaker,B.L., Wang,L., Murray,J.R., Padilla,J., Lee,J., Gerber,S.I., Lindstrom,S., Tong,S.		USA	Homo sapiens	oronasopharynx	2020-02-17		Severe acute respiratory syndrome coronavirus 2 isolate 2019-nCoV/USA-CruiseA-24/2020, complete genome
MT184913	2020-03-12T00:00:00Z	Severe acute respiratory syndrome-related coronavirus	Betacoronavirus	Coronaviridae	29882	GenBank			Queen,K., Uehara,A., Tao,Y., Paden,C.R., Zhang,J., Li,Y., Wang,H., Kamili,S., Lu,X., Lynch,B., Sakthivel,S.K.K., Whitaker,B.L., Wang,L., Murray,J.R., Padilla,J., Lee,J., Gerber,S.I., Lindstrom,S., Tong,S.		USA	Homo sapiens	oronasopharynx	2020-02-24		Severe acute respiratory syndrome coronavirus 2 isolate 2019-nCoV/USA-CruiseA-26/2020, complete genome
MT184912	2020-03-12T00:00:00Z	Severe acute respiratory syndrome-related coronavirus	Betacoronavirus	Coronaviridae	29882	GenBank			Queen,K., Uehara,A., Tao,Y., Paden,C.R., Zhang,J., Li,Y., Wang,H., Kamili,S., Lu,X., Lynch,B., Sakthivel,S.K.K., Whitaker,B.L., Wang,L., Murray,J.R., Padilla,J., Lee,J., Gerber,S.I., Lindstrom,S., Tong,S.		USA	Homo sapiens	oronasopharynx	2020-02-17		Severe acute respiratory syndrome coronavirus 2 isolate 2019-nCoV/USA-CruiseA-25/2020, complete genome
MT159705	2020-03-09T00:00:00Z	Severe acute respiratory syndrome-related coronavirus	Betacoronavirus	Coronaviridae	29882	GenBank			Tao,Y., Paden,C.R., Queen,K., Uehara,A., Zhang,J., Li,Y., Wang,H., Kamili,S., Lu,X., Lynch,B., Sakthivel,S.K.K., Whitaker,B.L., Wang,L., Murray,J.R., Padilla,J., Lee,J., Gerber,S.I., Lindstrom,S., Tong,S.		USA	Homo sapiens	oronasopharynx	2020-02-17		Severe acute respiratory syndrome coronavirus 2 isolate 2019-nCoV/USA-CruiseA-7/2020, complete genome
MT159722	2020-03-09T00:00:00Z	Severe acute respiratory syndrome-related coronavirus	Betacoronavirus	Coronaviridae	29882	GenBank			Uehara,A., Tao,Y., Paden,C.R., Queen,K., Zhang,J., Li,Y., Keckler,M.S., Laufer Halpin,A.S., Wang,H., Padilla,J., Lee,J., Elkins,C.A., Gerber,S.I., Tong,S.		USA	Homo sapiens	oronasopharynx	2020-02-21		Severe acute respiratory syndrome coronavirus 2 isolate 2019-nCoV/USA-CruiseA-6/2020, complete genome
MT159710	2020-03-09T00:00:00Z	Severe acute respiratory syndrome-related coronavirus	Betacoronavirus	Coronaviridae	29882	GenBank			Tao,Y., Paden,C.R., Queen,K., Uehara,A., Zhang,J., Li,Y., Wang,H., Kamili,S., Lu,X., Lynch,B., Sakthivel,S.K.K., Whitaker,B.L., Wang,L., Murray,J.R., Padilla,J., Lee,J., Gerber,S.I., Lindstrom,S., Tong,S.		USA	Homo sapiens	oronasopharynx	2020-02-17		Severe acute respiratory syndrome coronavirus 2 isolate 2019-nCoV/USA-CruiseA-9/2020, complete genome
MT159715	2020-03-09T00:00:00Z	Severe acute respiratory syndrome-related coronavirus	Betacoronavirus	Coronaviridae	29882	GenBank			Paden,C.R., Tao,Y., Queen,K., Uehara,A., Zhang,J., Li,Y., Wang,H., Kamili,S., Lu,X., Lynch,B., Sakthivel,S.K.K., Whitaker,B.L., Wang,L., Murray,J.R., Padilla,J., Lee,J., Gerber,S.I., Lindstrom,S., Tong,S.		USA	Homo sapiens	oronasopharynx	2020-02-24		Severe acute respiratory syndrome coronavirus 2 isolate 2019-nCoV/USA-CruiseA-17/2020, complete genome
MT159711	2020-03-09T00:00:00Z	Severe acute respiratory syndrome-related coronavirus	Betacoronavirus	Coronaviridae	29882	GenBank			Paden,C.R., Tao,Y., Queen,K., Uehara,A., Zhang,J., Li,Y., Wang,H., Kamili,S., Lu,X., Lynch,B., Sakthivel,S.K.K., Whitaker,B.L., Wang,L., Murray,J.R., Padilla,J., Lee,J., Gerber,S.I., Lindstrom,S., Tong,S.		USA	Homo sapiens	oronasopharynx	2020-02-20		Severe acute respiratory syndrome coronavirus 2 isolate 2019-nCoV/USA-CruiseA-13/2020, complete genome
MT159712	2020-03-09T00:00:00Z	Severe acute respiratory syndrome-related coronavirus	Betacoronavirus	Coronaviridae	29882	GenBank			Paden,C.R., Tao,Y., Queen,K., Uehara,A., Zhang,J., Li,Y., Wang,H., Kamili,S., Lu,X., Lynch,B., Sakthivel,S.K.K., Whitaker,B.L., Wang,L., Murray,J.R., Padilla,J., Lee,J., Gerber,S.I., Lindstrom,S., Tong,S.		USA	Homo sapiens	oronasopharynx	2020-02-25		Severe acute respiratory syndrome coronavirus 2 isolate 2019-nCoV/USA-CruiseA-14/2020, complete genome
MT159717	2020-03-09T00:00:00Z	Severe acute respiratory syndrome-related coronavirus	Betacoronavirus	Coronaviridae	29882	GenBank			Uehara,A., Tao,Y., Paden,C.R., Queen,K., Zhang,J., Li,Y., Keckler,M.S., Laufer Halpin,A.S., Wang,H., Padilla,J., Lee,J., Elkins,C.A., Gerber,S.I., Tong,S.		USA	Homo sapiens	oronasopharynx	2020-02-17		Severe acute respiratory syndrome coronavirus 2 isolate 2019-nCoV/USA-CruiseA-1/2020, complete genome
MT159719	2020-03-09T00:00:00Z	Severe acute respiratory syndrome-related coronavirus	Betacoronavirus	Coronaviridae	29882	GenBank			Uehara,A., Tao,Y., Paden,C.R., Queen,K., Zhang,J., Li,Y., Keckler,M.S., Laufer Halpin,A.S., Wang,H., Padilla,J., Lee,J., Elkins,C.A., Gerber,S.I., Tong,S.		USA	Homo sapiens	oronasopharynx	2020-02-18		Severe acute respiratory syndrome coronavirus 2 isolate 2019-nCoV/USA-CruiseA-3/2020, complete genome
MT159720	2020-03-09T00:00:00Z	Severe acute respiratory syndrome-related coronavirus	Betacoronavirus	Coronaviridae	29882	GenBank			Uehara,A., Tao,Y., Paden,C.R., Queen,K., Zhang,J., Li,Y., Keckler,M.S., Laufer Halpin,A.S., Wang,H., Padilla,J., Lee,J., Elkins,C.A., Gerber,S.I., Tong,S.		USA	Homo sapiens	oronasopharynx	2020-02-21		Severe acute respiratory syndrome coronavirus 2 isolate 2019-nCoV/USA-CruiseA-4/2020, complete genome
MT159709	2020-03-09T00:00:00Z	Severe acute respiratory syndrome-related coronavirus	Betacoronavirus	Coronaviridae	29882	GenBank			Tao,Y., Paden,C.R., Queen,K., Uehara,A., Zhang,J., Li,Y., Wang,H., Kamili,S., Lu,X., Lynch,B., Sakthivel,S.K.K., Whitaker,B.L., Wang,L., Murray,J.R., Padilla,J., Lee,J., Gerber,S.I., Lindstrom,S., Tong,S.		USA	Homo sapiens	oronasopharynx	2020-02-20		Severe acute respiratory syndrome coronavirus 2 isolate 2019-nCoV/USA-CruiseA-12/2020, complete genome
MT159718	2020-03-09T00:00:00Z	Severe acute respiratory syndrome-related coronavirus	Betacoronavirus	Coronaviridae	29882	GenBank			Uehara,A., Tao,Y., Paden,C.R., Queen,K., Zhang,J., Li,Y., Keckler,M.S., Laufer Halpin,A.S., Wang,H., Padilla,J., Lee,J., Elkins,C.A., Gerber,S.I., Tong,S.		USA	Homo sapiens	oronasopharynx	2020-02-18		Severe acute respiratory syndrome coronavirus 2 isolate 2019-nCoV/USA-CruiseA-2/2020, complete genome
MT159721	2020-03-09T00:00:00Z	Severe acute respiratory syndrome-related coronavirus	Betacoronavirus	Coronaviridae	29882	GenBank			Uehara,A., Tao,Y., Paden,C.R., Queen,K., Zhang,J., Li,Y., Keckler,M.S., Laufer Halpin,A.S., Wang,H., Padilla,J., Lee,J., Elkins,C.A., Gerber,S.I., Tong,S.		USA	Homo sapiens	oronasopharynx	2020-02-21		Severe acute respiratory syndrome coronavirus 2 isolate 2019-nCoV/USA-CruiseA-5/2020, complete genome
MT159708	2020-03-09T00:00:00Z	Severe acute respiratory syndrome-related coronavirus	Betacoronavirus	Coronaviridae	29882	GenBank			Tao,Y., Paden,C.R., Queen,K., Uehara,A., Zhang,J., Li,Y., Wang,H., Kamili,S., Lu,X., Lynch,B., Sakthivel,S.K.K., Whitaker,B.L., Wang,L., Murray,J.R., Padilla,J., Lee,J., Gerber,S.I., Lindstrom,S., Tong,S.		USA	Homo sapiens	oronasopharynx	2020-02-17		Severe acute respiratory syndrome coronavirus 2 isolate 2019-nCoV/USA-CruiseA-11/2020, complete genome
MT159714	2020-03-09T00:00:00Z	Severe acute respiratory syndrome-related coronavirus	Betacoronavirus	Coronaviridae	29882	GenBank			Paden,C.R., Tao,Y., Queen,K., Uehara,A., Zhang,J., Li,Y., Wang,H., Kamili,S., Lu,X., Lynch,B., Sakthivel,S.K.K., Whitaker,B.L., Wang,L., Murray,J.R., Padilla,J., Lee,J., Gerber,S.I., Lindstrom,S., Tong,S.		USA	Homo sapiens	oronasopharynx	2020-02-18		Severe acute respiratory syndrome coronavirus 2 isolate 2019-nCoV/USA-CruiseA-16/2020, complete genome
MT159707	2020-03-09T00:00:00Z	Severe acute respiratory syndrome-related coronavirus	Betacoronavirus	Coronaviridae	29882	GenBank			Tao,Y., Paden,C.R., Queen,K., Uehara,A., Zhang,J., Li,Y., Wang,H., Kamili,S., Lu,X., Lynch,B., Sakthivel,S.K.K., Whitaker,B.L., Wang,L., Murray,J.R., Padilla,J., Lee,J., Gerber,S.I., Lindstrom,S., Tong,S.		USA	Homo sapiens	oronasopharynx	2020-02-17		Severe acute respiratory syndrome coronavirus 2 isolate 2019-nCoV/USA-CruiseA-10/2020, complete genome
MT159706	2020-03-09T00:00:00Z	Severe acute respiratory syndrome-related coronavirus	Betacoronavirus	Coronaviridae	29882	GenBank			Tao,Y., Paden,C.R., Queen,K., Uehara,A., Zhang,J., Li,Y., Wang,H., Kamili,S., Lu,X., Lynch,B., Sakthivel,S.K.K., Whitaker,B.L., Wang,L., Murray,J.R., Padilla,J., Lee,J., Gerber,S.I., Lindstrom,S., Tong,S.		USA	Homo sapiens	oronasopharynx	2020-02-17		Severe acute respiratory syndrome coronavirus 2 isolate 2019-nCoV/USA-CruiseA-8/2020, complete genome
MT159713	2020-03-09T00:00:00Z	Severe acute respiratory syndrome-related coronavirus	Betacoronavirus	Coronaviridae	29882	GenBank			Paden,C.R., Tao,Y., Queen,K., Uehara,A., Zhang,J., Li,Y., Wang,H., Kamili,S., Lu,X., Lynch,B., Sakthivel,S.K.K., Whitaker,B.L., Wang,L., Murray,J.R., Padilla,J., Lee,J., Gerber,S.I., Lindstrom,S., Tong,S.		USA	Homo sapiens	oronasopharynx	2020-02-18		Severe acute respiratory syndrome coronavirus 2 isolate 2019-nCoV/USA-CruiseA-15/2020, complete genome
MT123291	2020-02-28T00:00:00Z	Severe acute respiratory syndrome-related coronavirus	Betacoronavirus	Coronaviridae	29882	GenBank			Shi,Y., Zheng,K., Sun,J., Huang,J., Zhu,A., Zhuang,Z., Dai,J., Chen,Z., Sun,F., Zhang,Z., Li,X., Wang,Y.		China: Guangzhou	Homo sapiens	lung	2020-01-29		Severe acute respiratory syndrome coronavirus 2 isolate SARS-CoV-2/IQTC02/human/2020/CHN, complete genome
MT118835	2020-02-27T00:00:00Z	Severe acute respiratory syndrome-related coronavirus	Betacoronavirus	Coronaviridae	29882	GenBank			Queen,K., Uehara,A., Zhang,J., Li,Y., Tao,Y., Paden,C.R., Wang,H., Kamili,S., Lu,X., Lynch,B., Sakthivel,S.K.K., Whitaker,B.L., Wang,L., Murray,J.R., Padilla,J., Lee,J., Gerber,S.I., Lindstrom,S., Tong,S.		USA: CA	Homo sapiens	lung	2020-02-23		Severe acute respiratory syndrome coronavirus 2 isolate 2019-nCoV/USA-CA9/2020, complete genome
MT106053	2020-02-24T00:00:00Z	Severe acute respiratory syndrome-related coronavirus	Betacoronavirus	Coronaviridae	29882	GenBank			Queen,K., Uehara,A., Zhang,J., Li,Y., Tao,Y., Paden,C.R., Wang,H., Kamili,S., Lu,X., Lynch,B., Sakthivel,S.K.K., Whitaker,B.L., Wang,L., Murray,J.R., Gerber,S.I., Lindstrom,S., Tong,S.		USA: CA	Homo sapiens	oronasopharynx	2020-02-10		Severe acute respiratory syndrome coronavirus 2 isolate 2019-nCoV/USA-CA8/2020, complete genome
MT106052	2020-02-24T00:00:00Z	Severe acute respiratory syndrome-related coronavirus	Betacoronavirus	Coronaviridae	29882	GenBank			Queen,K., Uehara,A., Zhang,J., Li,Y., Tao,Y., Paden,C.R., Wang,H., Kamili,S., Lu,X., Lynch,B., Sakthivel,S.K.K., Whitaker,B.L., Wang,L., Murray,J.R., Gerber,S.I., Lindstrom,S., Tong,S.		USA: CA	Homo sapiens	oronasopharynx	2020-02-06		Severe acute respiratory syndrome coronavirus 2 isolate 2019-nCoV/USA-CA7/2020, complete genome
MT106054	2020-02-24T00:00:00Z	Severe acute respiratory syndrome-related coronavirus	Betacoronavirus	Coronaviridae	29882	GenBank			Queen,K., Uehara,A., Zhang,J., Li,Y., Tao,Y., Paden,C.R., Wang,H., Kamili,S., Lu,X., Lynch,B., Sakthivel,S.K.K., Whitaker,B.L., Wang,L., Murray,J.R., Gerber,S.I., Lindstrom,S., Tong,S.		USA: TX	Homo sapiens	lung, oronasopharynx	2020-02-11		Severe acute respiratory syndrome coronavirus 2 isolate 2019-nCoV/USA-TX1/2020, complete genome
MT044257	2020-02-12T00:00:00Z	Severe acute respiratory syndrome-related coronavirus	Betacoronavirus	Coronaviridae	29882	GenBank			Li,Y., Zhang,J., Queen,K., Tao,Y., Uehara,A., Paden,C.R., Lu,X., Lynch,B., Sakthivel,S.K.K., Whitaker,B.L., Kamili,S., Wang,L., Murray,J.R., Gerber,S.I., Lindstrom,S., Tong,S.		USA: IL	Homo sapiens	lung, oronasopharynx	2020-01-28		Severe acute respiratory syndrome coronavirus 2 isolate 2019-nCoV/USA-IL2/2020, complete genome
MT039888	2020-02-11T00:00:00Z	Severe acute respiratory syndrome-related coronavirus	Betacoronavirus	Coronaviridae	29882	GenBank			Paden,C.R., Zhang,J., Queen,K., Li,Y., Tao,Y., Uehara,A., Lu,X., Lynch,B., Sakthivel,S.K.K., Whitaker,B.L., Kamili,S., Wang,L., Murray,J.R., Gerber,S.I., Lindstrom,S., Tong,S.		USA: MA	Homo sapiens	oronasopharynx	2020-01-29		Severe acute respiratory syndrome coronavirus 2 isolate 2019-nCoV/USA-MA1/2020, complete genome
MT027063	2020-02-07T00:00:00Z	Severe acute respiratory syndrome-related coronavirus	Betacoronavirus	Coronaviridae	29882	GenBank			Queen,K., Zhang,J., Li,Y., Tao,Y., Uehara,A., Paden,C.R., Lu,X., Lynch,B., Sakthivel,S.K.K., Whitaker,B.L., Kamili,S., Wang,L., Murray,J.R., Gerber,S.I., Lindstrom,S., Tong,S.		USA: CA	Homo sapiens	oronasopharynx	2020-01-29		Severe acute respiratory syndrome coronavirus 2 isolate 2019-nCoV/USA-CA4/2020, complete genome
MT027064	2020-02-07T00:00:00Z	Severe acute respiratory syndrome-related coronavirus	Betacoronavirus	Coronaviridae	29882	GenBank			Tao,Y., Queen,K., Zhang,J., Li,Y., Uehara,A., Paden,C.R., Lu,X., Lynch,B., Sakthivel,S.K.K., Whitaker,B.L., Kamili,S., Wang,L., Murray,J.R., Gerber,S.I., Lindstrom,S., Tong,S.		USA: CA	Homo sapiens	oronasopharynx	2020-01-29		Severe acute respiratory syndrome coronavirus 2 isolate 2019-nCoV/USA-CA5/2020, complete genome
MT027062	2020-02-07T00:00:00Z	Severe acute respiratory syndrome-related coronavirus	Betacoronavirus	Coronaviridae	29882	GenBank			Queen,K., Zhang,J., Li,Y., Tao,Y., Uehara,A., Paden,C.R., Lu,X., Lynch,B., Sakthivel,S.K.K., Whitaker,B.L., Kamili,S., Wang,L., Murray,J.R., Gerber,S.I., Lindstrom,S., Tong,S.		USA: CA	Homo sapiens	oronasopharynx	2020-01-29		Severe acute respiratory syndrome coronavirus 2 isolate 2019-nCoV/USA-CA3/2020, complete genome
MT020881	2020-02-05T00:00:00Z	Severe acute respiratory syndrome-related coronavirus	Betacoronavirus	Coronaviridae	29882	GenBank			Queen,K., Tamin,A., Harcourt,J., Tao,Y., Paden,C.R., Zhang,J., Li,Y., Uehara,A., Lu,X., Kamili,S., Gautam,R., Wang,H., Murray,J.R., Gerber,S.I., Lindstrom,S., Thornburg,N., Tong,S.		USA: WA	Homo sapiens	oronasopharynx	2020-01-25		Severe acute respiratory syndrome coronavirus 2 isolate 2019-nCoV/USA-WA1-F6/2020, complete genome
MT020880	2020-02-05T00:00:00Z	Severe acute respiratory syndrome-related coronavirus	Betacoronavirus	Coronaviridae	29882	GenBank			Queen,K., Tamin,A., Harcourt,J., Tao,Y., Paden,C.R., Zhang,J., Li,Y., Uehara,A., Lu,X., Kamili,S., Gautam,R., Wang,H., Murray,J.R., Gerber,S.I., Lindstrom,S., Thornburg,N., Tong,S.		USA: WA	Homo sapiens	oronasopharynx	2020-01-25		Severe acute respiratory syndrome coronavirus 2 isolate 2019-nCoV/USA-WA1-A12/2020, complete genome
MN994467	2020-01-28T00:00:00Z	Severe acute respiratory syndrome-related coronavirus	Betacoronavirus	Coronaviridae	29882	GenBank			Uehara,A., Queen,K., Tao,Y., Li,Y., Paden,C.R., Zhang,J., Lu,X., Lynch,B., Sakthivel,S.K.K., Whitaker,B.L., Kamili,S., Wang,L., Murray,J.R., Gerber,S.I., Lindstrom,S., Tong,S.		USA: CA	Homo sapiens	oronasopharynx	2020-01-23		Severe acute respiratory syndrome coronavirus 2 isolate 2019-nCoV/USA-CA1/2020, complete genome
MN997409	2020-01-28T00:00:00Z	Severe acute respiratory syndrome-related coronavirus	Betacoronavirus	Coronaviridae	29882	GenBank			Tao,Y., Paden,C.R., Queen,K., Uehara,A., Li,Y., Zhang,J., Lu,X., Lynch,B., Sakthivel,S.K.K., Whitaker,B.L., Kamili,S., Wang,L., Murray,J.R., Gerber,S.I., Lindstrom,S., Tong,S.		USA: AZ	Homo sapiens	feces	2020-01-22		Severe acute respiratory syndrome coronavirus 2 isolate 2019-nCoV/USA-AZ1/2020, complete genome
MN988713	2020-01-25T00:00:00Z	Severe acute respiratory syndrome-related coronavirus	Betacoronavirus	Coronaviridae	29882	GenBank			Tao,Y., Queen,K., Paden,C.R., Zhang,J., Li,Y., Uehara,A., Lu,X., Lynch,B., Sakthivel,S.K.K., Whitaker,B.L., Kamili,S., Wang,L., Murray,J.R., Gerber,S.I., Lindstrom,S., Tong,S.		USA: Illinois	Homo sapiens	lung, oronasopharynx	2020-01-21		Severe acute respiratory syndrome coronavirus 2 isolate 2019-nCoV/USA-IL1/2020, complete genome
MN985325	2020-01-24T00:00:00Z	Severe acute respiratory syndrome-related coronavirus	Betacoronavirus	Coronaviridae	29882	GenBank			Harcourt,J., Tamin,A., Lu,X., Kamili,S., Sakthivel,S.K., Murray,J., Queen,K., Tao,Y., Paden,C.R., Zhang,J., Li,Y., Uehara,A., Wang,H., Goldsmith,C., Bullock,H.A., Wang,L., Whitaker,B., Lynch,B., Gautam,R., Schindewolf,C., Lokugamage,K.G., Scharton,D., Plante,J.A., Mirchandani,D., Widen,S.G., Narayanan,K., Makino,S., Ksiazek,T.G., Plante,K.S., Weaver,S.C., Lindstrom,S., Tong,S., Menachery,V.D., Th…	32160149	USA	Homo sapiens	oronasopharynx	2020-01-19		Severe acute respiratory syndrome coronavirus 2 isolate 2019-nCoV/USA-WA1/2020, complete genome
MT259236	2020-03-30T00:00:00Z	Severe acute respiratory syndrome-related coronavirus	Betacoronavirus	Coronaviridae	29883	GenBank			Roychoudhury,P., Greninger,A., Jerome,K.		USA: WA	Homo sapiens		2020-03-16		Severe acute respiratory syndrome coronavirus 2 isolate SARS-CoV-2/WA-UW244/human/2020/USA, complete genome
MT246487	2020-03-26T00:00:00Z	Severe acute respiratory syndrome-related coronavirus	Betacoronavirus	Coronaviridae	29883	GenBank			Roychoudhury,P., Greninger,A., Jerome,K.		USA: WA	Homo sapiens		2020-03-15		Severe acute respiratory syndrome coronavirus 2 isolate SARS-CoV-2/WA-UW230/human/2020/USA, complete genome
MT019533	2020-02-05T00:00:00Z	Severe acute respiratory syndrome-related coronavirus	Betacoronavirus	Coronaviridae	29883	GenBank			Ren,L., Wang,J., Jin,Q., Xiang,Z., Wu,Z., Wu,C., Liu,Y., Yang,J., Liu,B., Li,M.		China: Hubei, Wuhan	Homo sapiens	lung	2020-01-01		Severe acute respiratory syndrome coronavirus 2 isolate BetaCoV/Wuhan/IPBCAMS-WH-05/2020, complete genome
MN994468	2020-01-28T00:00:00Z	Severe acute respiratory syndrome-related coronavirus	Betacoronavirus	Coronaviridae	29883	GenBank			Uehara,A., Queen,K., Tao,Y., Li,Y., Paden,C.R., Zhang,J., Lu,X., Lynch,B., Sakthivel,S.K.K., Whitaker,B.L., Kamili,S., Wang,L., Murray,J.R., Gerber,S.I., Lindstrom,S., Tong,S.		USA: CA	Homo sapiens	oronasopharynx	2020-01-22		Severe acute respiratory syndrome coronavirus 2 isolate 2019-nCoV/USA-CA2/2020, complete genome
MT263398	2020-03-31T00:00:00Z	Severe acute respiratory syndrome-related coronavirus	Betacoronavirus	Coronaviridae	29884	GenBank			Roychoudhury,P., Greninger,A., Jerome,K.		USA: WA	Homo sapiens		2020-03-24		Severe acute respiratory syndrome coronavirus 2 isolate SARS-CoV-2/WA-UW317/human/2020/USA, complete genome
MT259251	2020-03-30T00:00:00Z	Severe acute respiratory syndrome-related coronavirus	Betacoronavirus	Coronaviridae	29884	GenBank			Roychoudhury,P., Greninger,A., Jerome,K.		USA: WA	Homo sapiens		2020-03-14		Severe acute respiratory syndrome coronavirus 2 isolate SARS-CoV-2/WA-UW259/human/2020/USA, complete genome
MT246474	2020-03-26T00:00:00Z	Severe acute respiratory syndrome-related coronavirus	Betacoronavirus	Coronaviridae	29884	GenBank			Roychoudhury,P., Greninger,A., Jerome,K.		USA: WA	Homo sapiens		2020-03-14		Severe acute respiratory syndrome coronavirus 2 isolate SARS-CoV-2/WA-UW217/human/2020/USA, complete genome
MT258382	2020-03-30T00:00:00Z	Severe acute respiratory syndrome-related coronavirus	Betacoronavirus	Coronaviridae	29885	GenBank			Arevalo,S., Batson,J., Botvinnik,O., Castaneda,G., Detweiler,A., Dynerman,D., Hao,S., Kamm,J., Kistler,A., Kumar,G.R., Langelier,C., Li,L., Miller,S., Mwakibete,L., Neff,N., Pisco,A., Phelps,M., Tan,M., Zhao,C.		USA: San Francisco, CA	Homo sapiens		2020-03-18		Severe acute respiratory syndrome coronavirus 2 isolate SARS-CoV-2/CZB-RR057-014/human/2020/USA, complete genome
MT263399	2020-03-31T00:00:00Z	Severe acute respiratory syndrome-related coronavirus	Betacoronavirus	Coronaviridae	29886	GenBank			Roychoudhury,P., Greninger,A., Jerome,K.		USA: WA	Homo sapiens		2020-03-24		Severe acute respiratory syndrome coronavirus 2 isolate SARS-CoV-2/WA-UW319/human/2020/USA, complete genome
MT246477	2020-03-26T00:00:00Z	Severe acute respiratory syndrome-related coronavirus	Betacoronavirus	Coronaviridae	29886	GenBank			Roychoudhury,P., Greninger,A., Jerome,K.		USA: WA	Homo sapiens		2020-03-14		Severe acute respiratory syndrome coronavirus 2 isolate SARS-CoV-2/WA-UW220/human/2020/USA, complete genome
MT093571	2020-02-21T00:00:00Z	Severe acute respiratory syndrome-related coronavirus	Betacoronavirus	Coronaviridae	29886	GenBank			Bengner,M., Palmerus,M., Lindsjo,O., Lind Karlberg,M., Monteil,V., Appelberg,S., Brave,A., Muradrasoli,S., Tegmark-Wisell,K.		Sweden	Homo sapiens		2020-02-07		Severe acute respiratory syndrome coronavirus 2 isolate SARS-CoV-2/01/human/2020/SWE, complete genome
MT263406	2020-03-31T00:00:00Z	Severe acute respiratory syndrome-related coronavirus	Betacoronavirus	Coronaviridae	29887	GenBank			Roychoudhury,P., Greninger,A., Jerome,K.		USA: WA	Homo sapiens		2020-03-21		Severe acute respiratory syndrome coronavirus 2 isolate SARS-CoV-2/WA-UW326/human/2020/USA, complete genome
MT258383	2020-03-30T00:00:00Z	Severe acute respiratory syndrome-related coronavirus	Betacoronavirus	Coronaviridae	29887	GenBank			Arevalo,S., Batson,J., Botvinnik,O., Castaneda,G., Detweiler,A., Dynerman,D., Hao,S., Kamm,J., Kistler,A., Kumar,G.R., Langelier,C., Li,L., Miller,S., Mwakibete,L., Neff,N., Pisco,A., Phelps,M., Tan,M., Zhao,C.		USA: San Francisco, CA	Homo sapiens		2020-03-18		Severe acute respiratory syndrome coronavirus 2 isolate SARS-CoV-2/CZB-RR057-015/human/2020/USA, complete genome
MT259254	2020-03-30T00:00:00Z	Severe acute respiratory syndrome-related coronavirus	Betacoronavirus	Coronaviridae	29887	GenBank			Roychoudhury,P., Greninger,A., Jerome,K.		USA: WA	Homo sapiens		2020-03-16		Severe acute respiratory syndrome coronavirus 2 isolate SARS-CoV-2/WA-UW262/human/2020/USA, complete genome
MT258377	2020-03-30T00:00:00Z	Severe acute respiratory syndrome-related coronavirus	Betacoronavirus	Coronaviridae	29888	GenBank			Arevalo,S., Batson,J., Botvinnik,O., Castaneda,G., Detweiler,A., Dynerman,D., Hao,S., Kamm,J., Kistler,A., Kumar,G.R., Langelier,C., Li,L., Miller,S., Mwakibete,L., Neff,N., Pisco,A., Phelps,M., Tan,M., Zhao,C.		USA: San Francisco, CA	Homo sapiens		2020-03-18		Severe acute respiratory syndrome coronavirus 2 isolate SARS-CoV-2/CZB-RR057-005/human/2020/USA, complete genome
MT246452	2020-03-26T00:00:00Z	Severe acute respiratory syndrome-related coronavirus	Betacoronavirus	Coronaviridae	29888	GenBank			Roychoudhury,P., Greninger,A., Jerome,K.		USA: WA	Homo sapiens		2020-03-13		Severe acute respiratory syndrome coronavirus 2 isolate SARS-CoV-2/WA-UW195/human/2020/USA, complete genome
MT263429	2020-03-31T00:00:00Z	Severe acute respiratory syndrome-related coronavirus	Betacoronavirus	Coronaviridae	29889	GenBank			Roychoudhury,P., Greninger,A., Jerome,K.		USA: WA	Homo sapiens		2020-03-24		Severe acute respiratory syndrome coronavirus 2 isolate SARS-CoV-2/WA-UW349/human/2020/USA, complete genome
MT246478	2020-03-26T00:00:00Z	Severe acute respiratory syndrome-related coronavirus	Betacoronavirus	Coronaviridae	29889	GenBank			Roychoudhury,P., Greninger,A., Jerome,K.		USA: WA	Homo sapiens		2020-03-14		Severe acute respiratory syndrome coronavirus 2 isolate SARS-CoV-2/WA-UW221/human/2020/USA, complete genome
MT019530	2020-02-05T00:00:00Z	Severe acute respiratory syndrome-related coronavirus	Betacoronavirus	Coronaviridae	29889	GenBank			Ren,L., Wang,J., Jin,Q., Xiang,Z., Wu,Z., Wu,C., Liu,Y., Yang,J., Liu,B.		China: Hubei, Wuhan	Homo sapiens	lung	2019-12-30		Severe acute respiratory syndrome coronavirus 2 isolate BetaCoV/Wuhan/IPBCAMS-WH-02/2019, complete genome
MT258380	2020-03-30T00:00:00Z	Severe acute respiratory syndrome-related coronavirus	Betacoronavirus	Coronaviridae	29890	GenBank			Arevalo,S., Batson,J., Botvinnik,O., Castaneda,G., Detweiler,A., Dynerman,D., Hao,S., Kamm,J., Kistler,A., Kumar,G.R., Langelier,C., Li,L., Miller,S., Mwakibete,L., Neff,N., Pisco,A., Phelps,M., Tan,M., Zhao,C.		USA: San Francisco, CA	Homo sapiens		2020-03-18		Severe acute respiratory syndrome coronavirus 2 isolate SARS-CoV-2/CZB-RR057-011/human/2020/USA, complete genome
MT192773	2020-03-16T00:00:00Z	Severe acute respiratory syndrome-related coronavirus	Betacoronavirus	Coronaviridae	29890	GenBank			Nguyen,H.T., Cao,T.M., Pham,H.T.T., Vu,N.P.H., Dao,M.H., Huynh,L.T.K., Nguyen,L.T., Nguyen,N.T., Nguyen,T.T.N., Nguyen,A.H., Luong,Q.C., Nguyen,T.V., Tran,K.C., Pham,Q.D., Tran,T., Hoang,C.Q., Nguyen,T.T., Le,H.Q., Phung,T.M., Vo,T.N.A., Nguyen,S.N., Pham,D.T., Phan,L.T.		Viet Nam: Ho Chi Minh city	Homo sapiens		2020-01-22		Severe acute respiratory syndrome coronavirus 2 isolate SARS-CoV-2/nCoV-19-02S/human/2020/VNM, complete genome
MT019532	2020-02-05T00:00:00Z	Severe acute respiratory syndrome-related coronavirus	Betacoronavirus	Coronaviridae	29890	GenBank			Ren,L., Wang,J., Jin,Q., Xiang,Z., Wu,Z., Wu,C., Liu,Y., Yang,J., Liu,B.		China: Hubei, Wuhan	Homo sapiens	lung	2019-12-30		Severe acute respiratory syndrome coronavirus 2 isolate BetaCoV/Wuhan/IPBCAMS-WH-04/2019, complete genome
MT192772	2020-03-16T00:00:00Z	Severe acute respiratory syndrome-related coronavirus	Betacoronavirus	Coronaviridae	29891	GenBank			Cao,T.M., Nguyen,H.T., Pham,H.T.T., Vu,N.P.H., Dao,M.H., Huynh,L.T.K., Nguyen,L.T., Nguyen,N.T., Nguyen,T.T.N., Nguyen,A.H., Luong,Q.C., Nguyen,T.V., Tran,K.C., Pham,Q.D., Tran,T., Hoang,C.Q., Nguyen,T.T., Le,H.Q., Phung,T.M., Vo,T.N.A., Nguyen,S.N., Pham,D.T., Phan,L.T.		Viet Nam: Ho Chi Minh city	Homo sapiens		2020-01-22		Severe acute respiratory syndrome coronavirus 2 isolate SARS-CoV-2/nCoV-19-01S/human/2020/VNM, complete genome
MT123290	2020-02-28T00:00:00Z	Severe acute respiratory syndrome-related coronavirus	Betacoronavirus	Coronaviridae	29891	GenBank			Shi,Y., Sun,J., Zheng,K., Huang,J., Zhao,J.		China: Guangdong, Guangzhou	Homo sapiens	oronasopharynx	2020-02-05		Severe acute respiratory syndrome coronavirus 2 isolate SARS-CoV-2/IQTC01/human/2020/CHN, complete genome
MN996528	2020-01-29T00:00:00Z	Severe acute respiratory syndrome-related coronavirus	Betacoronavirus	Coronaviridae	29891	GenBank			Zhou,P., Yang,X.-L., Wang,X.-G., Hu,B., Zhang,L., Zhang,W., Si,H.-R., Zhu,Y., Li,B., Huang,C.-L., Chen,H.-D., Chen,J., Luo,Y., Guo,H., Jiang,R.-D., Liu,M.-Q., Chen,Y., Shen,X.-R., Wang,X., Zheng,X.-S., Zhao,K., Chen,Q.-J., Deng,F., Liu,L.-L., Yan,B., Zhan,F.-X., Wang,Y.-Y., Xiao,G.-F., Shi,Z.-L., Yang,X.L., Wang,X.G., Si,H.R., Shi,Z.L.		China: Wuhan	Homo sapiens	lung	2019-12-30		Severe acute respiratory syndrome coronavirus 2 isolate WIV04, complete genome
MN975262	2020-01-24T00:00:00Z	Severe acute respiratory syndrome-related coronavirus	Betacoronavirus	Coronaviridae	29891	GenBank			Chan,J.F.-W., Yuan,S., Kok,K.H., To,K.K.-W., Chu,H., Yang,J., Xing,F., Liu,J., Yip,C.C.-Y., Poon,R.W.-S., Tsai,H.W., Lo,S.K.-F., Chan,K.H., Poon,V.K.-M., Chan,W.M., Ip,J.D., Cai,J.P., Cheng,V.C.-C., Chen,H., Hui,C.K.-M., Yuen,K.Y., Chan,J.F.W., Yuen,K.-Y.		China	Homo sapiens	lung, oronasopharynx	2020-01-11		Severe acute respiratory syndrome coronavirus 2 isolate 2019-nCoV_HKU-SZ-005b_2020, complete genome
MT263468	2020-03-31T00:00:00Z	Severe acute respiratory syndrome-related coronavirus	Betacoronavirus	Coronaviridae	29892	GenBank			Roychoudhury,P., Greninger,A., Jerome,K.		USA: WA	Homo sapiens		2020-03-23		Severe acute respiratory syndrome coronavirus 2 isolate SARS-CoV-2/WA-UW389/human/2020/USA, complete genome
MT258379	2020-03-30T00:00:00Z	Severe acute respiratory syndrome-related coronavirus	Betacoronavirus	Coronaviridae	29892	GenBank			Arevalo,S., Batson,J., Botvinnik,O., Castaneda,G., Detweiler,A., Dynerman,D., Hao,S., Kamm,J., Kistler,A., Kumar,G.R., Langelier,C., Li,L., Miller,S., Mwakibete,L., Neff,N., Pisco,A., Phelps,M., Tan,M., Zhao,C.		USA: San Francisco, CA	Homo sapiens		2020-03-18		Severe acute respiratory syndrome coronavirus 2 isolate SARS-CoV-2/CZB-RR057-007/human/2020/USA, complete genome
MT258378	2020-03-30T00:00:00Z	Severe acute respiratory syndrome-related coronavirus	Betacoronavirus	Coronaviridae	29892	GenBank			Arevalo,S., Batson,J., Botvinnik,O., Castaneda,G., Detweiler,A., Dynerman,D., Hao,S., Kamm,J., Kistler,A., Kumar,G.R., Langelier,C., Li,L., Miller,S., Mwakibete,L., Neff,N., Pisco,A., Phelps,M., Tan,M., Zhao,C.		USA: San Francisco, CA	Homo sapiens		2020-03-18		Severe acute respiratory syndrome coronavirus 2 isolate SARS-CoV-2/CZB-RR057-006/human/2020/USA, complete genome
MT259273	2020-03-30T00:00:00Z	Severe acute respiratory syndrome-related coronavirus	Betacoronavirus	Coronaviridae	29892	GenBank			Roychoudhury,P., Greninger,A., Jerome,K.		USA: WA	Homo sapiens		2020-03-15		Severe acute respiratory syndrome coronavirus 2 isolate SARS-CoV-2/WA-UW282/human/2020/USA, complete genome
MT246454	2020-03-26T00:00:00Z	Severe acute respiratory syndrome-related coronavirus	Betacoronavirus	Coronaviridae	29892	GenBank			Roychoudhury,P., Greninger,A., Jerome,K.		USA: WA	Homo sapiens		2020-03-12		Severe acute respiratory syndrome coronavirus 2 isolate SARS-CoV-2/WA-UW197/human/2020/USA, complete genome
MT007544	2020-01-31T00:00:00Z	Severe acute respiratory syndrome-related coronavirus	Betacoronavirus	Coronaviridae	29893	GenBank			Caly,L., Seemann,T., Schultz,M., Druce,J., Taiaroa,G.		Australia: Victoria	Homo sapiens		2020-01-25		Severe acute respiratory syndrome coronavirus 2 isolate Australia/VIC01/2020, complete genome
MT259269	2020-03-30T00:00:00Z	Severe acute respiratory syndrome-related coronavirus	Betacoronavirus	Coronaviridae	29894	GenBank			Roychoudhury,P., Greninger,A., Jerome,K.		USA: WA	Homo sapiens		2020-03-14		Severe acute respiratory syndrome coronavirus 2 isolate SARS-CoV-2/WA-UW277/human/2020/USA, complete genome
MT259278	2020-03-30T00:00:00Z	Severe acute respiratory syndrome-related coronavirus	Betacoronavirus	Coronaviridae	29897	GenBank			Roychoudhury,P., Greninger,A., Jerome,K.		USA: WA	Homo sapiens		2020-03-15		Severe acute respiratory syndrome coronavirus 2 isolate SARS-CoV-2/WA-UW288/human/2020/USA, complete genome
MT246466	2020-03-26T00:00:00Z	Severe acute respiratory syndrome-related coronavirus	Betacoronavirus	Coronaviridae	29897	GenBank			Roychoudhury,P., Greninger,A., Jerome,K.		USA: WA	Homo sapiens		2020-03-13		Severe acute respiratory syndrome coronavirus 2 isolate SARS-CoV-2/WA-UW209/human/2020/USA, complete genome
MT163717	2020-03-10T00:00:00Z	Severe acute respiratory syndrome-related coronavirus	Betacoronavirus	Coronaviridae	29897	GenBank			Roychoudhury,P., Greninger,A., Jerome,K.		USA: WA	Homo sapiens		2020-02-28		Severe acute respiratory syndrome coronavirus 2 isolate SARS-CoV-2/WA4-UW2/human/2020/USA, complete genome
MT258381	2020-03-30T00:00:00Z	Severe acute respiratory syndrome-related coronavirus	Betacoronavirus	Coronaviridae	29899	GenBank			Arevalo,S., Batson,J., Botvinnik,O., Castaneda,G., Detweiler,A., Dynerman,D., Hao,S., Kamm,J., Kistler,A., Kumar,G.R., Langelier,C., Li,L., Miller,S., Mwakibete,L., Neff,N., Pisco,A., Phelps,M., Tan,M., Zhao,C.		USA: San Francisco, CA	Homo sapiens		2020-03-18		Severe acute respiratory syndrome coronavirus 2 isolate SARS-CoV-2/CZB-RR057-013/human/2020/USA, complete genome
MT251976	2020-03-27T00:00:00Z	Severe acute respiratory syndrome-related coronavirus	Betacoronavirus	Coronaviridae	29899	GenBank			Roychoudhury,P., Greninger,A., Jerome,K.		USA: WA	Homo sapiens		2020-03-14		Severe acute respiratory syndrome coronavirus 2 isolate SARS-CoV-2/WA-UW240/human/2020/USA, complete genome
MT246467	2020-03-26T00:00:00Z	Severe acute respiratory syndrome-related coronavirus	Betacoronavirus	Coronaviridae	29899	GenBank			Roychoudhury,P., Greninger,A., Jerome,K.		USA: WA	Homo sapiens		2020-03-14		Severe acute respiratory syndrome coronavirus 2 isolate SARS-CoV-2/WA-UW210/human/2020/USA, complete genome
MT226610	2020-03-20T00:00:00Z	Severe acute respiratory syndrome-related coronavirus	Betacoronavirus	Coronaviridae	29899	GenBank			Xu,X., Liao,Y., Wang,L., Zhou,X., Xie,Z., Chen,H., Fan,S., Liu,L., Zheng,H., Jiang,G., Li,Q.		China	Homo sapiens	oronasopharynx	2020-01-20		Severe acute respiratory syndrome coronavirus 2 isolate SARS-CoV-2/KMS1/human/2020/CHN, complete genome
MT019531	2020-02-05T00:00:00Z	Severe acute respiratory syndrome-related coronavirus	Betacoronavirus	Coronaviridae	29899	GenBank			Ren,L., Wang,J., Jin,Q., Xiang,Z., Wu,Z., Wu,C., Liu,Y., Yang,J., Liu,B.		China: Hubei, Wuhan	Homo sapiens	lung	2019-12-30		Severe acute respiratory syndrome coronavirus 2 isolate BetaCoV/Wuhan/IPBCAMS-WH-03/2019, complete genome
MT019529	2020-02-05T00:00:00Z	Severe acute respiratory syndrome-related coronavirus	Betacoronavirus	Coronaviridae	29899	GenBank			Ren,L., Wang,J., Jin,Q., Xiang,Z., Li,Y., Wu,Z., Wu,C., Liu,Y.		China: Hubei, Wuhan	Homo sapiens	lung	2019-12-23		Severe acute respiratory syndrome coronavirus 2 isolate BetaCoV/Wuhan/IPBCAMS-WH-01/2019, complete genome
MT263382	2020-03-31T00:00:00Z	Severe acute respiratory syndrome-related coronavirus	Betacoronavirus	Coronaviridae	29900	GenBank			Roychoudhury,P., Greninger,A., Jerome,K.		USA: WA	Homo sapiens		2020-03-23		Severe acute respiratory syndrome coronavirus 2 isolate SARS-CoV-2/WA-UW299/human/2020/USA, complete genome
MT263421	2020-03-31T00:00:00Z	Severe acute respiratory syndrome-related coronavirus	Betacoronavirus	Coronaviridae	29900	GenBank			Roychoudhury,P., Greninger,A., Jerome,K.		USA: WA	Homo sapiens		2020-03-24		Severe acute respiratory syndrome coronavirus 2 isolate SARS-CoV-2/WA-UW341/human/2020/USA, complete genome
LC528233	2020-02-29T00:00:00Z	Severe acute respiratory syndrome-related coronavirus	Betacoronavirus	Coronaviridae	29902	GenBank			Hishiki,T., Suzuki,R., Sakuragi,J., Usui,K., Tanaka,Y., Kawai,J., Kogo,Y., Matsuki,Y., An,T., Hayashizaki,Y., Takasaki,T.			Homo sapiens	oronasopharynx	2020-02-10		Severe acute respiratory syndrome coronavirus 2 SARS-CoV-2/Hu/DP/Kng/19-027 RNA, complete genome
LC528232	2020-02-29T00:00:00Z	Severe acute respiratory syndrome-related coronavirus	Betacoronavirus	Coronaviridae	29902	GenBank			Hishiki,T., Suzuki,R., Sakuragi,J., Usui,K., Tanaka,Y., Kawai,J., Kogo,Y., Matsuki,Y., An,T., Hayashizaki,Y., Takasaki,T.			Homo sapiens	oronasopharynx	2020-02-10		Severe acute respiratory syndrome coronavirus 2 SARS-CoV-2/Hu/DP/Kng/19-020 RNA, complete genome
NC_045512	2020-01-13T00:00:00Z	Severe acute respiratory syndrome-related coronavirus	Betacoronavirus	Coronaviridae	29903	RefSeq			Wu,F., Zhao,S., Yu,B., Chen,Y.-M., Wang,W., Hu,Y., Song,Z.-G., Tao,Z.-W., Tian,J.-H., Pei,Y.-Y., Yuan,M.L., Zhang,Y.-L., Dai,F.-H., Liu,Y., Wang,Q.-M., Zheng,J.-J., Xu,L., Holmes,E.C., Zhang,Y.-Z.		China	Homo sapiens		2019-12		Severe acute respiratory syndrome coronavirus 2 isolate Wuhan-Hu-1, complete genome
MT263396	2020-03-31T00:00:00Z	Severe acute respiratory syndrome-related coronavirus	Betacoronavirus	Coronaviridae	29903	GenBank			Roychoudhury,P., Greninger,A., Jerome,K.		USA: WA	Homo sapiens		2020-03-22		Severe acute respiratory syndrome coronavirus 2 isolate SARS-CoV-2/WA-UW315/human/2020/USA, complete genome
MT246462	2020-03-26T00:00:00Z	Severe acute respiratory syndrome-related coronavirus	Betacoronavirus	Coronaviridae	29903	GenBank			Roychoudhury,P., Greninger,A., Jerome,K.		USA: WA	Homo sapiens		2020-03-13		Severe acute respiratory syndrome coronavirus 2 isolate SARS-CoV-2/WA-UW205/human/2020/USA, complete genome
MT163719	2020-03-10T00:00:00Z	Severe acute respiratory syndrome-related coronavirus	Betacoronavirus	Coronaviridae	29903	GenBank			Roychoudhury,P., Greninger,A., Jerome,K.		USA: WA	Homo sapiens		2020-03-01		Severe acute respiratory syndrome coronavirus 2 isolate SARS-CoV-2/WA7-UW4/human/2020/USA, complete genome
MT163716	2020-03-10T00:00:00Z	Severe acute respiratory syndrome-related coronavirus	Betacoronavirus	Coronaviridae	29903	GenBank			Roychoudhury,P., Greninger,A., Jerome,K.		USA: WA	Homo sapiens		2020-02-27		Severe acute respiratory syndrome coronavirus 2 isolate SARS-CoV-2/WA3-UW1/human/2020/USA, complete genome
MT163718	2020-03-10T00:00:00Z	Severe acute respiratory syndrome-related coronavirus	Betacoronavirus	Coronaviridae	29903	GenBank			Roychoudhury,P., Greninger,A., Jerome,K.		USA: WA	Homo sapiens		2020-02-29		Severe acute respiratory syndrome coronavirus 2 isolate SARS-CoV-2/WA6-UW3/human/2020/USA, complete genome
LC529905	2020-03-07T00:00:00Z	Severe acute respiratory syndrome-related coronavirus	Betacoronavirus	Coronaviridae	29903	GenBank			Kumagai,R., Yoshida,I., Nagashima,M., Chiba,T., Sadamasu,K.		Japan	Homo sapiens		2020-01		Severe acute respiratory syndrome coronavirus 2 TKYE6182_2020 RNA, complete genome
MT135041	2020-03-04T00:00:00Z	Severe acute respiratory syndrome-related coronavirus	Betacoronavirus	Coronaviridae	29903	GenBank			Li,J., Li,L., Li,Z., Qiu,S., Song,H., Li,P.		China: Beijing	Homo sapiens		2020-01-26		Severe acute respiratory syndrome coronavirus 2 isolate SARS-CoV-2/105/human/2020/CHN, complete genome
MT135042	2020-03-04T00:00:00Z	Severe acute respiratory syndrome-related coronavirus	Betacoronavirus	Coronaviridae	29903	GenBank			Li,J., Li,L., Li,Z., Qiu,S., Song,H., Li,P.		China: Beijing	Homo sapiens		2020-01-28		Severe acute respiratory syndrome coronavirus 2 isolate SARS-CoV-2/231/human/2020/CHN, complete genome
MT135043	2020-03-04T00:00:00Z	Severe acute respiratory syndrome-related coronavirus	Betacoronavirus	Coronaviridae	29903	GenBank			Li,J., Li,L., Li,Z., Qiu,S., Song,H., Li,P.		China: Beijing	Homo sapiens		2020-01-28		Severe acute respiratory syndrome coronavirus 2 isolate SARS-CoV-2/233/human/2020/CHN, complete genome
MT135044	2020-03-04T00:00:00Z	Severe acute respiratory syndrome-related coronavirus	Betacoronavirus	Coronaviridae	29903	GenBank			Li,J., Li,L., Li,Z., Qiu,S., Song,H., Li,P.		China: Beijing	Homo sapiens		2020-01-28		Severe acute respiratory syndrome coronavirus 2 isolate SARS-CoV-2/235/human/2020/CHN, complete genome
MT049951	2020-02-12T00:00:00Z	Severe acute respiratory syndrome-related coronavirus	Betacoronavirus	Coronaviridae	29903	GenBank			Fu,X., Li,D., Sun,Y.		China: Yunnan	Homo sapiens	lung, oronasopharynx	2020-01-17		Severe acute respiratory syndrome coronavirus 2 isolate SARS-CoV-2/Yunnan-01/human/2020/CHN, complete genome
MT039890	2020-02-11T00:00:00Z	Severe acute respiratory syndrome-related coronavirus	Betacoronavirus	Coronaviridae	29903	GenBank			Park,W.B., Kwon,N.-J., Choi,S.-J., Kang,C.K., Choe,P.G., Kim,J.Y., Yun,J., Lee,G.-W., Seong,M.-W., Kim,N., Seo,J.-S., Oh,M.-D.		South Korea	Homo sapiens		2020-01		Severe acute respiratory syndrome coronavirus 2 isolate SNU01, complete genome
MN908947	2020-01-12T00:00:00Z	Severe acute respiratory syndrome-related coronavirus	Betacoronavirus	Coronaviridae	29903	GenBank			Wu,F., Zhao,S., Yu,B., Chen,Y.M., Wang,W., Song,Z.G., Hu,Y., Tao,Z.W., Tian,J.H., Pei,Y.Y., Yuan,M.L., Zhang,Y.L., Dai,F.H., Liu,Y., Wang,Q.M., Zheng,J.J., Xu,L., Holmes,E.C., Zhang,Y.Z., Chen,Y.-M., Song,Z.-G., Tao,Z.-W., Tian,J.-H., Pei,Y.-Y., Zhang,Y.-L., Dai,F.-H., Wang,Q.-M., Zheng,J.-J., Zhang,Y.-Z.	32015508	China	Homo sapiens		2019-12		Severe acute respiratory syndrome coronavirus 2 isolate Wuhan-Hu-1, complete genome
MT263395	2020-03-31T00:00:00Z	Severe acute respiratory syndrome-related coronavirus	Betacoronavirus	Coronaviridae	29904	GenBank			Roychoudhury,P., Greninger,A., Jerome,K.		USA: WA	Homo sapiens		2020-03-24		Severe acute respiratory syndrome coronavirus 2 isolate SARS-CoV-2/WA-UW314/human/2020/USA, complete genome
MT246480	2020-03-26T00:00:00Z	Severe acute respiratory syndrome-related coronavirus	Betacoronavirus	Coronaviridae	29904	GenBank			Roychoudhury,P., Greninger,A., Jerome,K.		USA: WA	Homo sapiens		2020-03-13		Severe acute respiratory syndrome coronavirus 2 isolate SARS-CoV-2/WA-UW223/human/2020/USA, complete genome
MT251978	2020-03-27T00:00:00Z	Severe acute respiratory syndrome-related coronavirus	Betacoronavirus	Coronaviridae	29905	GenBank			Roychoudhury,P., Greninger,A., Jerome,K.		USA: WA	Homo sapiens		2020-03-14		Severe acute respiratory syndrome coronavirus 2 isolate SARS-CoV-2/WA-UW235/human/2020/USA, complete genome
MT246459	2020-03-26T00:00:00Z	Severe acute respiratory syndrome-related coronavirus	Betacoronavirus	Coronaviridae	29909	GenBank			Roychoudhury,P., Greninger,A., Jerome,K.		USA: WA	Homo sapiens		2020-03-12		Severe acute respiratory syndrome coronavirus 2 isolate SARS-CoV-2/WA-UW202/human/2020/USA, complete genome
MT263381	2020-03-31T00:00:00Z	Severe acute respiratory syndrome-related coronavirus	Betacoronavirus	Coronaviridae	29910	GenBank			Roychoudhury,P., Greninger,A., Jerome,K.		USA: WA	Homo sapiens		2020-03-23		Severe acute respiratory syndrome coronavirus 2 isolate SARS-CoV-2/WA-UW298/human/2020/USA, complete genome
MT263391	2020-03-31T00:00:00Z	Severe acute respiratory syndrome-related coronavirus	Betacoronavirus	Coronaviridae	29911	GenBank			Roychoudhury,P., Greninger,A., Jerome,K.		USA: WA	Homo sapiens		2020-03-24		Severe acute respiratory syndrome coronavirus 2 isolate SARS-CoV-2/WA-UW308/human/2020/USA, complete genome
MT263459	2020-03-31T00:00:00Z	Severe acute respiratory syndrome-related coronavirus	Betacoronavirus	Coronaviridae	29917	GenBank			Roychoudhury,P., Greninger,A., Jerome,K.		USA: WA	Homo sapiens		2020-03-24		Severe acute respiratory syndrome coronavirus 2 isolate SARS-CoV-2/WA-UW380/human/2020/USA, complete genome
MT246460	2020-03-26T00:00:00Z	Severe acute respiratory syndrome-related coronavirus	Betacoronavirus	Coronaviridae	29917	GenBank			Roychoudhury,P., Greninger,A., Jerome,K.		USA: WA	Homo sapiens		2020-03-12		Severe acute respiratory syndrome coronavirus 2 isolate SARS-CoV-2/WA-UW203/human/2020/USA, complete genome
MT123292	2020-02-28T00:00:00Z	Severe acute respiratory syndrome-related coronavirus	Betacoronavirus	Coronaviridae	29923	GenBank			Huang,J., Shi,Y., Sun,J., Zheng,K., Zhu,A., Sun,F., Zhuang,Z., Dai,J., Zhang,Z., Huang,S., Wang,Y., Li,X.		China: Guangzhou	Homo sapiens	lung, oronasopharynx	2020-01-27		Severe acute respiratory syndrome coronavirus 2 isolate SARS-CoV-2/IQTC04/human/2020/CHN, complete genome
MT121215	2020-03-09T00:00:00Z	Severe acute respiratory syndrome-related coronavirus	Betacoronavirus	Coronaviridae	29945	GenBank			Zhang,R., Yi,Z., Wang,Y., Teng,Z., Xu,W., Song,W., Cai,X., Sun,Z., Gu,C., Zhou,Y., Chen,H., Ye,R., Han,W., Zhu,Y., Feng,F., Fang,F., Li,C., Zhang,X., Qu,D., Fu,C., Xie,Y., Yuan,Z.		China: Shanghai	Homo sapiens	oronasopharynx	2020-02-02		Severe acute respiratory syndrome coronavirus 2 isolate SARS-CoV-2/SH01/human/2020/CHN, complete genome

## Sheet: Sheet2
Sheet2	Release_Date	Species	Genus	Family	Length	Sequence_Type	Nuc_Completeness	Genotype	Geo_Location	Host	Isolation_Source	Collection_Date
NC_045512	2020-01-13T00:00:00Z	Severe acute respiratory syndrome-related coronavirus	Betacoronavirus	Coronaviridae	29903	RefSeq	complete		China	Homo sapiens		2019-12
MT276598	2020-04-03T00:00:00Z	Severe acute respiratory syndrome-related coronavirus	Betacoronavirus	Coronaviridae	29870	GenBank	complete		Israel	Homo sapiens		2020-03
MT276597	2020-04-03T00:00:00Z	Severe acute respiratory syndrome-related coronavirus	Betacoronavirus	Coronaviridae	29851	GenBank	complete		Israel	Homo sapiens		2020-02
MT276331	2020-04-03T00:00:00Z	Severe acute respiratory syndrome-related coronavirus	Betacoronavirus	Coronaviridae	29882	GenBank	complete		USA: TX	Homo sapiens	oronasopharynx	2020-02-29
MT276330	2020-04-03T00:00:00Z	Severe acute respiratory syndrome-related coronavirus	Betacoronavirus	Coronaviridae	29882	GenBank	complete		USA: FL	Homo sapiens	oronasopharynx	2020-02-28
MT276329	2020-04-03T00:00:00Z	Severe acute respiratory syndrome-related coronavirus	Betacoronavirus	Coronaviridae	29882	GenBank	complete		USA: FL	Homo sapiens	oronasopharynx	2020-02-28
MT276328	2020-04-03T00:00:00Z	Severe acute respiratory syndrome-related coronavirus	Betacoronavirus	Coronaviridae	29882	GenBank	complete		USA: OR	Homo sapiens	oronasopharynx	2020-02-27
MT276327	2020-04-03T00:00:00Z	Severe acute respiratory syndrome-related coronavirus	Betacoronavirus	Coronaviridae	29882	GenBank	complete		USA: GA	Homo sapiens	oronasopharynx	2020-02-29
MT276326	2020-04-03T00:00:00Z	Severe acute respiratory syndrome-related coronavirus	Betacoronavirus	Coronaviridae	29882	GenBank	complete		USA: GA	Homo sapiens	oronasopharynx	2020-02-29
MT276325	2020-04-03T00:00:00Z	Severe acute respiratory syndrome-related coronavirus	Betacoronavirus	Coronaviridae	29882	GenBank	complete		USA: WA	Homo sapiens	oronasopharynx	2020-02-27
MT276324	2020-04-03T00:00:00Z	Severe acute respiratory syndrome-related coronavirus	Betacoronavirus	Coronaviridae	29882	GenBank	complete		USA: CA	Homo sapiens	oronasopharynx	2020-02-26
MT276323	2020-04-03T00:00:00Z	Severe acute respiratory syndrome-related coronavirus	Betacoronavirus	Coronaviridae	29882	GenBank	complete		USA: RI	Homo sapiens	oronasopharynx	2020-02-28
MT263469	2020-03-31T00:00:00Z	Severe acute respiratory syndrome-related coronavirus	Betacoronavirus	Coronaviridae	29857	GenBank	complete		USA: WA	Homo sapiens		2020-03-23
MT263468	2020-03-31T00:00:00Z	Severe acute respiratory syndrome-related coronavirus	Betacoronavirus	Coronaviridae	29892	GenBank	complete		USA: WA	Homo sapiens		2020-03-23
MT263464	2020-03-31T00:00:00Z	Severe acute respiratory syndrome-related coronavirus	Betacoronavirus	Coronaviridae	29832	GenBank	complete		USA: WA	Homo sapiens		2020-03-23
MT263463	2020-03-31T00:00:00Z	Severe acute respiratory syndrome-related coronavirus	Betacoronavirus	Coronaviridae	29868	GenBank	complete		USA: WA	Homo sapiens		2020-03-23
MT263462	2020-03-31T00:00:00Z	Severe acute respiratory syndrome-related coronavirus	Betacoronavirus	Coronaviridae	29764	GenBank	complete		USA: WA	Homo sapiens		2020-03-23
MT263458	2020-03-31T00:00:00Z	Severe acute respiratory syndrome-related coronavirus	Betacoronavirus	Coronaviridae	29881	GenBank	complete		USA: WA	Homo sapiens		2020-03-23
MT263457	2020-03-31T00:00:00Z	Severe acute respiratory syndrome-related coronavirus	Betacoronavirus	Coronaviridae	29801	GenBank	complete		USA: WA	Homo sapiens		2020-03-24
MT263450	2020-03-31T00:00:00Z	Severe acute respiratory syndrome-related coronavirus	Betacoronavirus	Coronaviridae	29841	GenBank	complete		USA: WA	Homo sapiens		2020-03-24
MT263447	2020-03-31T00:00:00Z	Severe acute respiratory syndrome-related coronavirus	Betacoronavirus	Coronaviridae	29868	GenBank	complete		USA: WA	Homo sapiens		2020-03-14
MT263446	2020-03-31T00:00:00Z	Severe acute respiratory syndrome-related coronavirus	Betacoronavirus	Coronaviridae	29872	GenBank	complete		USA: WA	Homo sapiens		2020-03-24
MT263440	2020-03-31T00:00:00Z	Severe acute respiratory syndrome-related coronavirus	Betacoronavirus	Coronaviridae	29863	GenBank	complete		USA: WA	Homo sapiens		2020-03-24
MT263438	2020-03-31T00:00:00Z	Severe acute respiratory syndrome-related coronavirus	Betacoronavirus	Coronaviridae	29872	GenBank	complete		USA: WA	Homo sapiens		2020-03-24
MT263437	2020-03-31T00:00:00Z	Severe acute respiratory syndrome-related coronavirus	Betacoronavirus	Coronaviridae	29871	GenBank	complete		USA: WA	Homo sapiens		2020-03-24
MT263435	2020-03-31T00:00:00Z	Severe acute respiratory syndrome-related coronavirus	Betacoronavirus	Coronaviridae	29882	GenBank	complete		USA: WA	Homo sapiens		2020-03-24
MT263434	2020-03-31T00:00:00Z	Severe acute respiratory syndrome-related coronavirus	Betacoronavirus	Coronaviridae	29790	GenBank	complete		USA: WA	Homo sapiens		2020-03-24
MT263429	2020-03-31T00:00:00Z	Severe acute respiratory syndrome-related coronavirus	Betacoronavirus	Coronaviridae	29889	GenBank	complete		USA: WA	Homo sapiens		2020-03-24
MT263425	2020-03-31T00:00:00Z	Severe acute respiratory syndrome-related coronavirus	Betacoronavirus	Coronaviridae	29841	GenBank	complete		USA: WA	Homo sapiens		2020-03-24
MT263424	2020-03-31T00:00:00Z	Severe acute respiratory syndrome-related coronavirus	Betacoronavirus	Coronaviridae	29830	GenBank	complete		USA: WA	Homo sapiens		2020-03-24
MT263419	2020-03-31T00:00:00Z	Severe acute respiratory syndrome-related coronavirus	Betacoronavirus	Coronaviridae	29853	GenBank	complete		USA: WA	Homo sapiens		2020-03-20
MT263416	2020-03-31T00:00:00Z	Severe acute respiratory syndrome-related coronavirus	Betacoronavirus	Coronaviridae	29815	GenBank	complete		USA: WA	Homo sapiens		2020-03-21
MT263415	2020-03-31T00:00:00Z	Severe acute respiratory syndrome-related coronavirus	Betacoronavirus	Coronaviridae	29840	GenBank	complete		USA: WA	Homo sapiens		2020-03-24
MT263414	2020-03-31T00:00:00Z	Severe acute respiratory syndrome-related coronavirus	Betacoronavirus	Coronaviridae	29830	GenBank	complete		USA: WA	Homo sapiens		2020-03-24
MT263411	2020-03-31T00:00:00Z	Severe acute respiratory syndrome-related coronavirus	Betacoronavirus	Coronaviridae	29866	GenBank	complete		USA: WA	Homo sapiens		2020-03-24
MT263410	2020-03-31T00:00:00Z	Severe acute respiratory syndrome-related coronavirus	Betacoronavirus	Coronaviridae	29871	GenBank	complete		USA: WA	Homo sapiens		2020-03-24
MT263408	2020-03-31T00:00:00Z	Severe acute respiratory syndrome-related coronavirus	Betacoronavirus	Coronaviridae	29810	GenBank	complete		USA: WA	Homo sapiens		2020-03-24
MT263406	2020-03-31T00:00:00Z	Severe acute respiratory syndrome-related coronavirus	Betacoronavirus	Coronaviridae	29887	GenBank	complete		USA: WA	Homo sapiens		2020-03-21
MT263404	2020-03-31T00:00:00Z	Severe acute respiratory syndrome-related coronavirus	Betacoronavirus	Coronaviridae	29866	GenBank	complete		USA: WA	Homo sapiens		2020-03-24
MT263402	2020-03-31T00:00:00Z	Severe acute respiratory syndrome-related coronavirus	Betacoronavirus	Coronaviridae	29844	GenBank	complete		USA: WA	Homo sapiens		2020-03-23
MT263399	2020-03-31T00:00:00Z	Severe acute respiratory syndrome-related coronavirus	Betacoronavirus	Coronaviridae	29886	GenBank	complete		USA: WA	Homo sapiens		2020-03-24
MT263396	2020-03-31T00:00:00Z	Severe acute respiratory syndrome-related coronavirus	Betacoronavirus	Coronaviridae	29903	GenBank	complete		USA: WA	Homo sapiens		2020-03-22
MT263394	2020-03-31T00:00:00Z	Severe acute respiratory syndrome-related coronavirus	Betacoronavirus	Coronaviridae	29697	GenBank	complete		USA: WA	Homo sapiens		2020-03-22
MT263392	2020-03-31T00:00:00Z	Severe acute respiratory syndrome-related coronavirus	Betacoronavirus	Coronaviridae	29843	GenBank	complete		USA: WA	Homo sapiens		2020-03-24
MT263074	2020-03-31T00:00:00Z	Severe acute respiratory syndrome-related coronavirus	Betacoronavirus	Coronaviridae	29856	GenBank	complete		Peru	Homo sapiens		2020-03-10
MT262993	2020-03-31T00:00:00Z	Severe acute respiratory syndrome-related coronavirus	Betacoronavirus	Coronaviridae	29836	GenBank	complete		Pakistan: KPK	Homo sapiens	oronasopharynx	2020-03-12
MT262916	2020-03-31T00:00:00Z	Severe acute respiratory syndrome-related coronavirus	Betacoronavirus	Coronaviridae	29882	GenBank	complete		USA: WA	Homo sapiens		2020-03-13
MT262915	2020-03-31T00:00:00Z	Severe acute respiratory syndrome-related coronavirus	Betacoronavirus	Coronaviridae	29882	GenBank	complete		USA: WA	Homo sapiens		2020-03-13
MT262914	2020-03-31T00:00:00Z	Severe acute respiratory syndrome-related coronavirus	Betacoronavirus	Coronaviridae	29882	GenBank	complete		USA: WA	Homo sapiens		2020-03-13
MT262913	2020-03-31T00:00:00Z	Severe acute respiratory syndrome-related coronavirus	Betacoronavirus	Coronaviridae	29882	GenBank	complete		USA: WA	Homo sapiens		2020-03-13
MT262912	2020-03-31T00:00:00Z	Severe acute respiratory syndrome-related coronavirus	Betacoronavirus	Coronaviridae	29882	GenBank	complete		USA: WA	Homo sapiens		2020-03-13
MT262911	2020-03-31T00:00:00Z	Severe acute respiratory syndrome-related coronavirus	Betacoronavirus	Coronaviridae	29882	GenBank	complete		USA: WA	Homo sapiens		2020-03-13
MT262910	2020-03-31T00:00:00Z	Severe acute respiratory syndrome-related coronavirus	Betacoronavirus	Coronaviridae	29882	GenBank	complete		USA: WA	Homo sapiens		2020-03-13
MT262909	2020-03-31T00:00:00Z	Severe acute respiratory syndrome-related coronavirus	Betacoronavirus	Coronaviridae	29882	GenBank	complete		USA: WA	Homo sapiens		2020-03-13
MT262908	2020-03-31T00:00:00Z	Severe acute respiratory syndrome-related coronavirus	Betacoronavirus	Coronaviridae	29882	GenBank	complete		USA: WA	Homo sapiens		2020-03-13
MT262907	2020-03-31T00:00:00Z	Severe acute respiratory syndrome-related coronavirus	Betacoronavirus	Coronaviridae	29882	GenBank	complete		USA: WA	Homo sapiens		2020-03-13
MT262906	2020-03-31T00:00:00Z	Severe acute respiratory syndrome-related coronavirus	Betacoronavirus	Coronaviridae	29882	GenBank	complete		USA: WA	Homo sapiens		2020-03-13
MT262905	2020-03-31T00:00:00Z	Severe acute respiratory syndrome-related coronavirus	Betacoronavirus	Coronaviridae	29882	GenBank	complete		USA: WA	Homo sapiens		2020-03-13
MT262904	2020-03-31T00:00:00Z	Severe acute respiratory syndrome-related coronavirus	Betacoronavirus	Coronaviridae	29882	GenBank	complete		USA: WA	Homo sapiens		2020-03-13
MT262903	2020-03-31T00:00:00Z	Severe acute respiratory syndrome-related coronavirus	Betacoronavirus	Coronaviridae	29882	GenBank	complete		USA: WA	Homo sapiens		2020-03-13
MT262902	2020-03-31T00:00:00Z	Severe acute respiratory syndrome-related coronavirus	Betacoronavirus	Coronaviridae	29882	GenBank	complete		USA: WA	Homo sapiens		2020-03-13
MT262901	2020-03-31T00:00:00Z	Severe acute respiratory syndrome-related coronavirus	Betacoronavirus	Coronaviridae	29882	GenBank	complete		USA: WA	Homo sapiens		2020-03-13
MT262900	2020-03-31T00:00:00Z	Severe acute respiratory syndrome-related coronavirus	Betacoronavirus	Coronaviridae	29882	GenBank	complete		USA: WA	Homo sapiens		2020-03-13
MT262899	2020-03-31T00:00:00Z	Severe acute respiratory syndrome-related coronavirus	Betacoronavirus	Coronaviridae	29882	GenBank	complete		USA: WA	Homo sapiens		2020-03-13
MT262898	2020-03-31T00:00:00Z	Severe acute respiratory syndrome-related coronavirus	Betacoronavirus	Coronaviridae	29882	GenBank	complete		USA: WA	Homo sapiens		2020-03-13
MT262897	2020-03-31T00:00:00Z	Severe acute respiratory syndrome-related coronavirus	Betacoronavirus	Coronaviridae	29882	GenBank	complete		USA: WA	Homo sapiens		2020-03-13
MT262896	2020-03-31T00:00:00Z	Severe acute respiratory syndrome-related coronavirus	Betacoronavirus	Coronaviridae	29882	GenBank	complete		USA: WA	Homo sapiens		2020-03-13
MT259287	2020-03-30T00:00:00Z	Severe acute respiratory syndrome-related coronavirus	Betacoronavirus	Coronaviridae	29688	GenBank	complete		USA: WA	Homo sapiens		2020-03-15
MT259286	2020-03-30T00:00:00Z	Severe acute respiratory syndrome-related coronavirus	Betacoronavirus	Coronaviridae	29857	GenBank	complete		USA: WA	Homo sapiens		2020-03-15
MT259282	2020-03-30T00:00:00Z	Severe acute respiratory syndrome-related coronavirus	Betacoronavirus	Coronaviridae	29815	GenBank	complete		USA: WA	Homo sapiens		2020-03-15
MT259278	2020-03-30T00:00:00Z	Severe acute respiratory syndrome-related coronavirus	Betacoronavirus	Coronaviridae	29897	GenBank	complete		USA: WA	Homo sapiens		2020-03-15
MT259271	2020-03-30T00:00:00Z	Severe acute respiratory syndrome-related coronavirus	Betacoronavirus	Coronaviridae	29864	GenBank	complete		USA: WA	Homo sapiens		2020-03-15
MT259267	2020-03-30T00:00:00Z	Severe acute respiratory syndrome-related coronavirus	Betacoronavirus	Coronaviridae	29852	GenBank	complete		USA: WA	Homo sapiens		2020-03-14
MT259266	2020-03-30T00:00:00Z	Severe acute respiratory syndrome-related coronavirus	Betacoronavirus	Coronaviridae	29776	GenBank	complete		USA: WA	Homo sapiens		2020-03-13
MT259264	2020-03-30T00:00:00Z	Severe acute respiratory syndrome-related coronavirus	Betacoronavirus	Coronaviridae	29836	GenBank	complete		USA: WA	Homo sapiens		2020-03-13
MT259263	2020-03-30T00:00:00Z	Severe acute respiratory syndrome-related coronavirus	Betacoronavirus	Coronaviridae	29878	GenBank	complete		USA: WA	Homo sapiens		2020-03-13
MT259262	2020-03-30T00:00:00Z	Severe acute respiratory syndrome-related coronavirus	Betacoronavirus	Coronaviridae	29599	GenBank	partial		USA: WA	Homo sapiens		2020-03-14
MT259261	2020-03-30T00:00:00Z	Severe acute respiratory syndrome-related coronavirus	Betacoronavirus	Coronaviridae	29837	GenBank	complete		USA: WA	Homo sapiens		2020-03-16
MT259260	2020-03-30T00:00:00Z	Severe acute respiratory syndrome-related coronavirus	Betacoronavirus	Coronaviridae	29871	GenBank	complete		USA: WA	Homo sapiens		2020-03-16
MT259256	2020-03-30T00:00:00Z	Severe acute respiratory syndrome-related coronavirus	Betacoronavirus	Coronaviridae	29833	GenBank	complete		USA: WA	Homo sapiens		2020-03-13
MT259254	2020-03-30T00:00:00Z	Severe acute respiratory syndrome-related coronavirus	Betacoronavirus	Coronaviridae	29887	GenBank	complete		USA: WA	Homo sapiens		2020-03-16
MT259253	2020-03-30T00:00:00Z	Severe acute respiratory syndrome-related coronavirus	Betacoronavirus	Coronaviridae	29813	GenBank	complete		USA: WA	Homo sapiens		2020-03-16
MT259252	2020-03-30T00:00:00Z	Severe acute respiratory syndrome-related coronavirus	Betacoronavirus	Coronaviridae	29790	GenBank	complete		USA: WA	Homo sapiens		2020-03-14
MT259251	2020-03-30T00:00:00Z	Severe acute respiratory syndrome-related coronavirus	Betacoronavirus	Coronaviridae	29884	GenBank	complete		USA: WA	Homo sapiens		2020-03-14
MT259249	2020-03-30T00:00:00Z	Severe acute respiratory syndrome-related coronavirus	Betacoronavirus	Coronaviridae	29821	GenBank	complete		USA: WA	Homo sapiens		2020-03-13
MT259248	2020-03-30T00:00:00Z	Severe acute respiratory syndrome-related coronavirus	Betacoronavirus	Coronaviridae	29879	GenBank	complete		USA: WA	Homo sapiens		2020-03-14
MT259246	2020-03-30T00:00:00Z	Severe acute respiratory syndrome-related coronavirus	Betacoronavirus	Coronaviridae	29842	GenBank	complete		USA: WA	Homo sapiens		2020-03-13
MT259244	2020-03-30T00:00:00Z	Severe acute respiratory syndrome-related coronavirus	Betacoronavirus	Coronaviridae	29865	GenBank	complete		USA: WA	Homo sapiens		2020-03-16
MT259243	2020-03-30T00:00:00Z	Severe acute respiratory syndrome-related coronavirus	Betacoronavirus	Coronaviridae	29757	GenBank	complete		USA: WA	Homo sapiens		2020-03-13
MT259241	2020-03-30T00:00:00Z	Severe acute respiratory syndrome-related coronavirus	Betacoronavirus	Coronaviridae	29682	GenBank	complete		USA: WA	Homo sapiens		2020-03-16
MT259240	2020-03-30T00:00:00Z	Severe acute respiratory syndrome-related coronavirus	Betacoronavirus	Coronaviridae	29544	GenBank	partial		USA: WA	Homo sapiens		2020-03-16
MT259239	2020-03-30T00:00:00Z	Severe acute respiratory syndrome-related coronavirus	Betacoronavirus	Coronaviridae	29583	GenBank	complete		USA: WA	Homo sapiens		2020-03-16
MT259235	2020-03-30T00:00:00Z	Severe acute respiratory syndrome-related coronavirus	Betacoronavirus	Coronaviridae	29751	GenBank	complete		USA: WA	Homo sapiens		2020-03-13
MT259231	2020-03-30T00:00:00Z	Severe acute respiratory syndrome-related coronavirus	Betacoronavirus	Coronaviridae	29865	GenBank	complete		China: Hubei, Wuhan	Homo sapiens	oronasopharynx	2020-01-25
MT259230	2020-03-30T00:00:00Z	Severe acute respiratory syndrome-related coronavirus	Betacoronavirus	Coronaviridae	29866	GenBank	complete		China: Hubei, Wuhan	Homo sapiens	oronasopharynx	2020-01-25
MT259229	2020-03-30T00:00:00Z	Severe acute respiratory syndrome-related coronavirus	Betacoronavirus	Coronaviridae	29864	GenBank	complete		China: Hubei, Wuhan	Homo sapiens	oronasopharynx	2020-01-26
MT259228	2020-03-30T00:00:00Z	Severe acute respiratory syndrome-related coronavirus	Betacoronavirus	Coronaviridae	29861	GenBank	complete		China: Hubei, Wuhan	Homo sapiens	oronasopharynx	2020-01-26
MT259227	2020-03-30T00:00:00Z	Severe acute respiratory syndrome-related coronavirus	Betacoronavirus	Coronaviridae	29863	GenBank	complete		China: Hubei, Wuhan	Homo sapiens	oronasopharynx	2020-01-26
MT259226	2020-03-30T00:00:00Z	Severe acute respiratory syndrome-related coronavirus	Betacoronavirus	Coronaviridae	29868	GenBank	complete		China: Hubei, Wuhan	Homo sapiens	oronasopharynx	2020-01-10
MT258383	2020-03-30T00:00:00Z	Severe acute respiratory syndrome-related coronavirus	Betacoronavirus	Coronaviridae	29887	GenBank	complete		USA: San Francisco, CA	Homo sapiens		2020-03-18
MT258381	2020-03-30T00:00:00Z	Severe acute respiratory syndrome-related coronavirus	Betacoronavirus	Coronaviridae	29899	GenBank	complete		USA: San Francisco, CA	Homo sapiens		2020-03-18
MT258380	2020-03-30T00:00:00Z	Severe acute respiratory syndrome-related coronavirus	Betacoronavirus	Coronaviridae	29890	GenBank	complete		USA: San Francisco, CA	Homo sapiens		2020-03-18
MT258379	2020-03-30T00:00:00Z	Severe acute respiratory syndrome-related coronavirus	Betacoronavirus	Coronaviridae	29892	GenBank	complete		USA: San Francisco, CA	Homo sapiens		2020-03-18
MT258378	2020-03-30T00:00:00Z	Severe acute respiratory syndrome-related coronavirus	Betacoronavirus	Coronaviridae	29892	GenBank	complete		USA: San Francisco, CA	Homo sapiens		2020-03-18
MT258377	2020-03-30T00:00:00Z	Severe acute respiratory syndrome-related coronavirus	Betacoronavirus	Coronaviridae	29888	GenBank	complete		USA: San Francisco, CA	Homo sapiens		2020-03-18
MT253710	2020-03-27T00:00:00Z	Severe acute respiratory syndrome-related coronavirus	Betacoronavirus	Coronaviridae	29781	GenBank	complete		China: Zhejiang, Hangzhou	Homo sapiens	lung, oronasopharynx	2020-01-21
MT253709	2020-03-27T00:00:00Z	Severe acute respiratory syndrome-related coronavirus	Betacoronavirus	Coronaviridae	29781	GenBank	complete		China: Zhejiang, Hangzhou	Homo sapiens	lung, oronasopharynx	2020-01-21
MT253708	2020-03-27T00:00:00Z	Severe acute respiratory syndrome-related coronavirus	Betacoronavirus	Coronaviridae	29781	GenBank	complete		China: Zhejiang, Hangzhou	Homo sapiens	lung, oronasopharynx	2020-01-21
MT253707	2020-03-27T00:00:00Z	Severe acute respiratory syndrome-related coronavirus	Betacoronavirus	Coronaviridae	29781	GenBank	complete		China: Zhejiang, Hangzhou	Homo sapiens	lung, oronasopharynx	2020-01-25
MT253706	2020-03-27T00:00:00Z	Severe acute respiratory syndrome-related coronavirus	Betacoronavirus	Coronaviridae	29781	GenBank	complete		China: Zhejiang, Hangzhou	Homo sapiens	lung, oronasopharynx	2020-01-22
MT253705	2020-03-27T00:00:00Z	Severe acute respiratory syndrome-related coronavirus	Betacoronavirus	Coronaviridae	29781	GenBank	complete		China: Zhejiang, Hangzhou	Homo sapiens	lung, oronasopharynx	2020-01-22
MT253704	2020-03-27T00:00:00Z	Severe acute respiratory syndrome-related coronavirus	Betacoronavirus	Coronaviridae	29781	GenBank	complete		China: Zhejiang, Hangzhou	Homo sapiens	lung, oronasopharynx	2020-01-25
MT253703	2020-03-27T00:00:00Z	Severe acute respiratory syndrome-related coronavirus	Betacoronavirus	Coronaviridae	29781	GenBank	complete		China: Zhejiang, Hangzhou	Homo sapiens	lung, oronasopharynx	2020-01-25
MT253702	2020-03-27T00:00:00Z	Severe acute respiratory syndrome-related coronavirus	Betacoronavirus	Coronaviridae	29781	GenBank	complete		China: Zhejiang, Hangzhou	Homo sapiens	lung, oronasopharynx	2020-01-21
MT253701	2020-03-27T00:00:00Z	Severe acute respiratory syndrome-related coronavirus	Betacoronavirus	Coronaviridae	29781	GenBank	complete		China: Zhejiang, Hangzhou	Homo sapiens	lung, oronasopharynx	2020-01-21
MT253700	2020-03-27T00:00:00Z	Severe acute respiratory syndrome-related coronavirus	Betacoronavirus	Coronaviridae	29781	GenBank	complete		China: Zhejiang, Hangzhou	Homo sapiens	lung, oronasopharynx	2020-01-25
MT253699	2020-03-27T00:00:00Z	Severe acute respiratory syndrome-related coronavirus	Betacoronavirus	Coronaviridae	29781	GenBank	complete		China: Zhejiang, Hangzhou	Homo sapiens	lung, oronasopharynx	2020-01-24
MT253698	2020-03-27T00:00:00Z	Severe acute respiratory syndrome-related coronavirus	Betacoronavirus	Coronaviridae	29781	GenBank	complete		China: Zhejiang, Hangzhou	Homo sapiens	lung, oronasopharynx	2020-01-23
MT253697	2020-03-27T00:00:00Z	Severe acute respiratory syndrome-related coronavirus	Betacoronavirus	Coronaviridae	29781	GenBank	complete		China: Zhejiang, Hangzhou	Homo sapiens	lung, oronasopharynx	2020-01-23
MT253696	2020-03-27T00:00:00Z	Severe acute respiratory syndrome-related coronavirus	Betacoronavirus	Coronaviridae	29781	GenBank	complete		China: Zhejiang, Hangzhou	Homo sapiens	lung, oronasopharynx	2020-01-23
MT251976	2020-03-27T00:00:00Z	Severe acute respiratory syndrome-related coronavirus	Betacoronavirus	Coronaviridae	29899	GenBank	complete		USA: WA	Homo sapiens		2020-03-14
MT251974	2020-03-27T00:00:00Z	Severe acute respiratory syndrome-related coronavirus	Betacoronavirus	Coronaviridae	29852	GenBank	complete		USA: WA	Homo sapiens		2020-03-12
MT246667	2020-03-26T00:00:00Z	Severe acute respiratory syndrome-related coronavirus	Betacoronavirus	Coronaviridae	29867	GenBank	complete		USA: WA	Homo sapiens	oronasopharynx	2020-01-19
MT246488	2020-03-26T00:00:00Z	Severe acute respiratory syndrome-related coronavirus	Betacoronavirus	Coronaviridae	29842	GenBank	complete		USA: WA	Homo sapiens		2020-03-14
MT246487	2020-03-26T00:00:00Z	Severe acute respiratory syndrome-related coronavirus	Betacoronavirus	Coronaviridae	29883	GenBank	complete		USA: WA	Homo sapiens		2020-03-15
MT246481	2020-03-26T00:00:00Z	Severe acute respiratory syndrome-related coronavirus	Betacoronavirus	Coronaviridae	29873	GenBank	complete		USA: WA	Homo sapiens		2020-03-13
MT246480	2020-03-26T00:00:00Z	Severe acute respiratory syndrome-related coronavirus	Betacoronavirus	Coronaviridae	29904	GenBank	complete		USA: WA	Homo sapiens		2020-03-13
MT246478	2020-03-26T00:00:00Z	Severe acute respiratory syndrome-related coronavirus	Betacoronavirus	Coronaviridae	29889	GenBank	complete		USA: WA	Homo sapiens		2020-03-14
MT246477	2020-03-26T00:00:00Z	Severe acute respiratory syndrome-related coronavirus	Betacoronavirus	Coronaviridae	29886	GenBank	complete		USA: WA	Homo sapiens		2020-03-14
MT246476	2020-03-26T00:00:00Z	Severe acute respiratory syndrome-related coronavirus	Betacoronavirus	Coronaviridae	29863	GenBank	complete		USA: WA	Homo sapiens		2020-03-13
MT246474	2020-03-26T00:00:00Z	Severe acute respiratory syndrome-related coronavirus	Betacoronavirus	Coronaviridae	29884	GenBank	complete		USA: WA	Homo sapiens		2020-03-14
MT246471	2020-03-26T00:00:00Z	Severe acute respiratory syndrome-related coronavirus	Betacoronavirus	Coronaviridae	29871	GenBank	complete		USA: WA	Homo sapiens		2020-03-14
MT246470	2020-03-26T00:00:00Z	Severe acute respiratory syndrome-related coronavirus	Betacoronavirus	Coronaviridae	29860	GenBank	complete		USA: WA	Homo sapiens		2020-03-13
MT246467	2020-03-26T00:00:00Z	Severe acute respiratory syndrome-related coronavirus	Betacoronavirus	Coronaviridae	29899	GenBank	complete		USA: WA	Homo sapiens		2020-03-14
MT246466	2020-03-26T00:00:00Z	Severe acute respiratory syndrome-related coronavirus	Betacoronavirus	Coronaviridae	29897	GenBank	complete		USA: WA	Homo sapiens		2020-03-13
MT246464	2020-03-26T00:00:00Z	Severe acute respiratory syndrome-related coronavirus	Betacoronavirus	Coronaviridae	29818	GenBank	complete		USA: WA	Homo sapiens		2020-03-13
MT246457	2020-03-26T00:00:00Z	Severe acute respiratory syndrome-related coronavirus	Betacoronavirus	Coronaviridae	29843	GenBank	complete		USA: WA	Homo sapiens		2020-03-12
MT246455	2020-03-26T00:00:00Z	Severe acute respiratory syndrome-related coronavirus	Betacoronavirus	Coronaviridae	29857	GenBank	complete		USA: WA	Homo sapiens		2020-03-12
MT246452	2020-03-26T00:00:00Z	Severe acute respiratory syndrome-related coronavirus	Betacoronavirus	Coronaviridae	29888	GenBank	complete		USA: WA	Homo sapiens		2020-03-13
MT246450	2020-03-26T00:00:00Z	Severe acute respiratory syndrome-related coronavirus	Betacoronavirus	Coronaviridae	29872	GenBank	complete		USA: WA	Homo sapiens		2020-03-13
MT240479	2020-03-25T00:00:00Z	Severe acute respiratory syndrome-related coronavirus	Betacoronavirus	Coronaviridae	29836	GenBank	complete		Pakistan: Gilgit	Homo sapiens	oronasopharynx	2020-03-04
MT233526	2020-03-26T00:00:00Z	Severe acute respiratory syndrome-related coronavirus	Betacoronavirus	Coronaviridae	29847	GenBank	complete		USA: WA	Homo sapiens	oronasopharynx	2020-01-19
MT233523	2020-03-24T00:00:00Z	Severe acute respiratory syndrome-related coronavirus	Betacoronavirus	Coronaviridae	29782	GenBank	complete		Spain: Valencia	Homo sapiens		2020-03-04
MT226610	2020-03-20T00:00:00Z	Severe acute respiratory syndrome-related coronavirus	Betacoronavirus	Coronaviridae	29899	GenBank	complete		China	Homo sapiens	oronasopharynx	2020-01-20
MT192773	2020-03-16T00:00:00Z	Severe acute respiratory syndrome-related coronavirus	Betacoronavirus	Coronaviridae	29890	GenBank	complete		Viet Nam: Ho Chi Minh city	Homo sapiens		2020-01-22
MT192772	2020-03-16T00:00:00Z	Severe acute respiratory syndrome-related coronavirus	Betacoronavirus	Coronaviridae	29891	GenBank	complete		Viet Nam: Ho Chi Minh city	Homo sapiens		2020-01-22
MT192765	2020-03-16T00:00:00Z	Severe acute respiratory syndrome-related coronavirus	Betacoronavirus	Coronaviridae	29829	GenBank	complete		USA: CA, San Diego County	Homo sapiens		2020-03-11
MT192759	2020-03-16T00:00:00Z	Severe acute respiratory syndrome-related coronavirus	Betacoronavirus	Coronaviridae	29862	GenBank	complete		Taiwan	Homo sapiens	lung, oronasopharynx	2020-01-25
MT188341	2020-03-13T00:00:00Z	Severe acute respiratory syndrome-related coronavirus	Betacoronavirus	Coronaviridae	29835	GenBank	complete		USA: MN	Homo sapiens		2020-03-05
MT188340	2020-03-13T00:00:00Z	Severe acute respiratory syndrome-related coronavirus	Betacoronavirus	Coronaviridae	29845	GenBank	complete		USA: MN	Homo sapiens		2020-03-07
MT188339	2020-03-13T00:00:00Z	Severe acute respiratory syndrome-related coronavirus	Betacoronavirus	Coronaviridae	29783	GenBank	complete		USA: MN	Homo sapiens		2020-03-09
MT184913	2020-03-12T00:00:00Z	Severe acute respiratory syndrome-related coronavirus	Betacoronavirus	Coronaviridae	29882	GenBank	complete		USA	Homo sapiens	oronasopharynx	2020-02-24
MT184912	2020-03-12T00:00:00Z	Severe acute respiratory syndrome-related coronavirus	Betacoronavirus	Coronaviridae	29882	GenBank	complete		USA	Homo sapiens	oronasopharynx	2020-02-17
MT184911	2020-03-12T00:00:00Z	Severe acute respiratory syndrome-related coronavirus	Betacoronavirus	Coronaviridae	29882	GenBank	complete		USA	Homo sapiens	oronasopharynx	2020-02-17
MT184910	2020-03-12T00:00:00Z	Severe acute respiratory syndrome-related coronavirus	Betacoronavirus	Coronaviridae	29882	GenBank	complete		USA	Homo sapiens	oronasopharynx	2020-02-18
MT184909	2020-03-12T00:00:00Z	Severe acute respiratory syndrome-related coronavirus	Betacoronavirus	Coronaviridae	29882	GenBank	complete		USA	Homo sapiens	oronasopharynx	2020-02-21
MT184908	2020-03-12T00:00:00Z	Severe acute respiratory syndrome-related coronavirus	Betacoronavirus	Coronaviridae	29880	GenBank	complete		USA	Homo sapiens	oronasopharynx	2020-02-21
MT184907	2020-03-12T00:00:00Z	Severe acute respiratory syndrome-related coronavirus	Betacoronavirus	Coronaviridae	29882	GenBank	complete		USA	Homo sapiens	oronasopharynx	2020-02-18
MT163720	2020-03-10T00:00:00Z	Severe acute respiratory syndrome-related coronavirus	Betacoronavirus	Coronaviridae	29732	GenBank	partial		USA: WA	Homo sapiens		2020-03-01
MT163719	2020-03-10T00:00:00Z	Severe acute respiratory syndrome-related coronavirus	Betacoronavirus	Coronaviridae	29903	GenBank	complete		USA: WA	Homo sapiens		2020-03-01
MT163718	2020-03-10T00:00:00Z	Severe acute respiratory syndrome-related coronavirus	Betacoronavirus	Coronaviridae	29903	GenBank	complete		USA: WA	Homo sapiens		2020-02-29
MT163717	2020-03-10T00:00:00Z	Severe acute respiratory syndrome-related coronavirus	Betacoronavirus	Coronaviridae	29897	GenBank	complete		USA: WA	Homo sapiens		2020-02-28
MT163716	2020-03-10T00:00:00Z	Severe acute respiratory syndrome-related coronavirus	Betacoronavirus	Coronaviridae	29903	GenBank	complete		USA: WA	Homo sapiens		2020-02-27
MT159722	2020-03-09T00:00:00Z	Severe acute respiratory syndrome-related coronavirus	Betacoronavirus	Coronaviridae	29882	GenBank	complete		USA	Homo sapiens	oronasopharynx	2020-02-21
MT159721	2020-03-09T00:00:00Z	Severe acute respiratory syndrome-related coronavirus	Betacoronavirus	Coronaviridae	29882	GenBank	complete		USA	Homo sapiens	oronasopharynx	2020-02-21
MT159720	2020-03-09T00:00:00Z	Severe acute respiratory syndrome-related coronavirus	Betacoronavirus	Coronaviridae	29882	GenBank	complete		USA	Homo sapiens	oronasopharynx	2020-02-21
MT159719	2020-03-09T00:00:00Z	Severe acute respiratory syndrome-related coronavirus	Betacoronavirus	Coronaviridae	29882	GenBank	complete		USA	Homo sapiens	oronasopharynx	2020-02-18
MT159718	2020-03-09T00:00:00Z	Severe acute respiratory syndrome-related coronavirus	Betacoronavirus	Coronaviridae	29882	GenBank	complete		USA	Homo sapiens	oronasopharynx	2020-02-18
MT159717	2020-03-09T00:00:00Z	Severe acute respiratory syndrome-related coronavirus	Betacoronavirus	Coronaviridae	29882	GenBank	complete		USA	Homo sapiens	oronasopharynx	2020-02-17
MT159716	2020-03-09T00:00:00Z	Severe acute respiratory syndrome-related coronavirus	Betacoronavirus	Coronaviridae	29867	GenBank	complete		USA	Homo sapiens	oronasopharynx	2020-02-24
MT159715	2020-03-09T00:00:00Z	Severe acute respiratory syndrome-related coronavirus	Betacoronavirus	Coronaviridae	29882	GenBank	complete		USA	Homo sapiens	oronasopharynx	2020-02-24
MT159714	2020-03-09T00:00:00Z	Severe acute respiratory syndrome-related coronavirus	Betacoronavirus	Coronaviridae	29882	GenBank	complete		USA	Homo sapiens	oronasopharynx	2020-02-18
MT159713	2020-03-09T00:00:00Z	Severe acute respiratory syndrome-related coronavirus	Betacoronavirus	Coronaviridae	29882	GenBank	complete		USA	Homo sapiens	oronasopharynx	2020-02-18
MT159712	2020-03-09T00:00:00Z	Severe acute respiratory syndrome-related coronavirus	Betacoronavirus	Coronaviridae	29882	GenBank	complete		USA	Homo sapiens	oronasopharynx	2020-02-25
MT159711	2020-03-09T00:00:00Z	Severe acute respiratory syndrome-related coronavirus	Betacoronavirus	Coronaviridae	29882	GenBank	complete		USA	Homo sapiens	oronasopharynx	2020-02-20
MT159710	2020-03-09T00:00:00Z	Severe acute respiratory syndrome-related coronavirus	Betacoronavirus	Coronaviridae	29882	GenBank	complete		USA	Homo sapiens	oronasopharynx	2020-02-17
MT159709	2020-03-09T00:00:00Z	Severe acute respiratory syndrome-related coronavirus	Betacoronavirus	Coronaviridae	29882	GenBank	complete		USA	Homo sapiens	oronasopharynx	2020-02-20
MT159708	2020-03-09T00:00:00Z	Severe acute respiratory syndrome-related coronavirus	Betacoronavirus	Coronaviridae	29882	GenBank	complete		USA	Homo sapiens	oronasopharynx	2020-02-17
MT159707	2020-03-09T00:00:00Z	Severe acute respiratory syndrome-related coronavirus	Betacoronavirus	Coronaviridae	29882	GenBank	complete		USA	Homo sapiens	oronasopharynx	2020-02-17
MT159706	2020-03-09T00:00:00Z	Severe acute respiratory syndrome-related coronavirus	Betacoronavirus	Coronaviridae	29882	GenBank	complete		USA	Homo sapiens	oronasopharynx	2020-02-17
MT159705	2020-03-09T00:00:00Z	Severe acute respiratory syndrome-related coronavirus	Betacoronavirus	Coronaviridae	29882	GenBank	complete		USA	Homo sapiens	oronasopharynx	2020-02-17
MT152824	2020-03-05T00:00:00Z	Severe acute respiratory syndrome-related coronavirus	Betacoronavirus	Coronaviridae	29878	GenBank	complete		USA: Snohomish County, WA	Homo sapiens		2020-02-24
MT135044	2020-03-04T00:00:00Z	Severe acute respiratory syndrome-related coronavirus	Betacoronavirus	Coronaviridae	29903	GenBank	complete		China: Beijing	Homo sapiens		2020-01-28
MT135043	2020-03-04T00:00:00Z	Severe acute respiratory syndrome-related coronavirus	Betacoronavirus	Coronaviridae	29903	GenBank	complete		China: Beijing	Homo sapiens		2020-01-28
MT135042	2020-03-04T00:00:00Z	Severe acute respiratory syndrome-related coronavirus	Betacoronavirus	Coronaviridae	29903	GenBank	complete		China: Beijing	Homo sapiens		2020-01-28
MT135041	2020-03-04T00:00:00Z	Severe acute respiratory syndrome-related coronavirus	Betacoronavirus	Coronaviridae	29903	GenBank	complete		China: Beijing	Homo sapiens		2020-01-26
MT126808	2020-03-02T00:00:00Z	Severe acute respiratory syndrome-related coronavirus	Betacoronavirus	Coronaviridae	29876	GenBank	complete		Brazil	Homo sapiens	oronasopharynx	2020-02-28
MT123293	2020-02-28T00:00:00Z	Severe acute respiratory syndrome-related coronavirus	Betacoronavirus	Coronaviridae	29871	GenBank	complete		China: Guangzhou	Homo sapiens	feces	2020-01-29
MT123292	2020-02-28T00:00:00Z	Severe acute respiratory syndrome-related coronavirus	Betacoronavirus	Coronaviridae	29923	GenBank	complete		China: Guangzhou	Homo sapiens	lung, oronasopharynx	2020-01-27
MT123291	2020-02-28T00:00:00Z	Severe acute respiratory syndrome-related coronavirus	Betacoronavirus	Coronaviridae	29882	GenBank	complete		China: Guangzhou	Homo sapiens	lung	2020-01-29
MT123290	2020-02-28T00:00:00Z	Severe acute respiratory syndrome-related coronavirus	Betacoronavirus	Coronaviridae	29891	GenBank	complete		China: Guangdong, Guangzhou	Homo sapiens	oronasopharynx	2020-02-05
MT121215	2020-03-09T00:00:00Z	Severe acute respiratory syndrome-related coronavirus	Betacoronavirus	Coronaviridae	29945	GenBank	complete		China: Shanghai	Homo sapiens	oronasopharynx	2020-02-02
MT118835	2020-02-27T00:00:00Z	Severe acute respiratory syndrome-related coronavirus	Betacoronavirus	Coronaviridae	29882	GenBank	complete		USA: CA	Homo sapiens	lung	2020-02-23
MT106054	2020-02-24T00:00:00Z	Severe acute respiratory syndrome-related coronavirus	Betacoronavirus	Coronaviridae	29882	GenBank	complete		USA: TX	Homo sapiens	lung, oronasopharynx	2020-02-11
MT106053	2020-02-24T00:00:00Z	Severe acute respiratory syndrome-related coronavirus	Betacoronavirus	Coronaviridae	29882	GenBank	complete		USA: CA	Homo sapiens	oronasopharynx	2020-02-10
MT106052	2020-02-24T00:00:00Z	Severe acute respiratory syndrome-related coronavirus	Betacoronavirus	Coronaviridae	29882	GenBank	complete		USA: CA	Homo sapiens	oronasopharynx	2020-02-06
MT093631	2020-02-21T00:00:00Z	Severe acute respiratory syndrome-related coronavirus	Betacoronavirus	Coronaviridae	29860	GenBank	complete		China	Homo sapiens	oronasopharynx	2020-01-08
MT093571	2020-02-21T00:00:00Z	Severe acute respiratory syndrome-related coronavirus	Betacoronavirus	Coronaviridae	29886	GenBank	complete		Sweden	Homo sapiens		2020-02-07
MT072688	2020-02-18T00:00:00Z	Severe acute respiratory syndrome-related coronavirus	Betacoronavirus	Coronaviridae	29811	GenBank	complete		Nepal	Homo sapiens	oronasopharynx	2020-01-13
MT066176	2020-02-14T00:00:00Z	Severe acute respiratory syndrome-related coronavirus	Betacoronavirus	Coronaviridae	29870	GenBank	complete		Taiwan	Homo sapiens		2020-02-05
MT066175	2020-02-14T00:00:00Z	Severe acute respiratory syndrome-related coronavirus	Betacoronavirus	Coronaviridae	29870	GenBank	complete		Taiwan	Homo sapiens		2020-01-31
MT050493	2020-03-06T00:00:00Z	Severe acute respiratory syndrome-related coronavirus	Betacoronavirus	Coronaviridae	29851	GenBank	complete		India: Kerala State	Homo sapiens	oronasopharynx	2020-01-31
MT049951	2020-02-12T00:00:00Z	Severe acute respiratory syndrome-related coronavirus	Betacoronavirus	Coronaviridae	29903	GenBank	complete		China: Yunnan	Homo sapiens	lung, oronasopharynx	2020-01-17
MT044258	2020-02-12T00:00:00Z	Severe acute respiratory syndrome-related coronavirus	Betacoronavirus	Coronaviridae	29858	GenBank	complete		USA: CA	Homo sapiens	oronasopharynx	2020-01-27
MT044257	2020-02-12T00:00:00Z	Severe acute respiratory syndrome-related coronavirus	Betacoronavirus	Coronaviridae	29882	GenBank	complete		USA: IL	Homo sapiens	lung, oronasopharynx	2020-01-28
MT039890	2020-02-11T00:00:00Z	Severe acute respiratory syndrome-related coronavirus	Betacoronavirus	Coronaviridae	29903	GenBank	complete		South Korea	Homo sapiens		2020-01
MT039888	2020-02-11T00:00:00Z	Severe acute respiratory syndrome-related coronavirus	Betacoronavirus	Coronaviridae	29882	GenBank	complete		USA: MA	Homo sapiens	oronasopharynx	2020-01-29
MT039887	2020-02-11T00:00:00Z	Severe acute respiratory syndrome-related coronavirus	Betacoronavirus	Coronaviridae	29879	GenBank	complete		USA: WI	Homo sapiens	oronasopharynx	2020-01-31
MT039873	2020-02-11T00:00:00Z	Severe acute respiratory syndrome-related coronavirus	Betacoronavirus	Coronaviridae	29833	GenBank	complete		China: Hangzhou	Homo sapiens	lung, oronasopharynx	2020-01-20
MT027064	2020-02-07T00:00:00Z	Severe acute respiratory syndrome-related coronavirus	Betacoronavirus	Coronaviridae	29882	GenBank	complete		USA: CA	Homo sapiens	oronasopharynx	2020-01-29
MT027063	2020-02-07T00:00:00Z	Severe acute respiratory syndrome-related coronavirus	Betacoronavirus	Coronaviridae	29882	GenBank	complete		USA: CA	Homo sapiens	oronasopharynx	2020-01-29
MT027062	2020-02-07T00:00:00Z	Severe acute respiratory syndrome-related coronavirus	Betacoronavirus	Coronaviridae	29882	GenBank	complete		USA: CA	Homo sapiens	oronasopharynx	2020-01-29
MT020881	2020-02-05T00:00:00Z	Severe acute respiratory syndrome-related coronavirus	Betacoronavirus	Coronaviridae	29882	GenBank	complete		USA: WA	Homo sapiens	oronasopharynx	2020-01-25
MT020880	2020-02-05T00:00:00Z	Severe acute respiratory syndrome-related coronavirus	Betacoronavirus	Coronaviridae	29882	GenBank	complete		USA: WA	Homo sapiens	oronasopharynx	2020-01-25
MT020781	2020-02-05T00:00:00Z	Severe acute respiratory syndrome-related coronavirus	Betacoronavirus	Coronaviridae	29806	GenBank	partial		Finland	Homo sapiens		2020-01-29
MT019533	2020-02-05T00:00:00Z	Severe acute respiratory syndrome-related coronavirus	Betacoronavirus	Coronaviridae	29883	GenBank	complete		China: Hubei, Wuhan	Homo sapiens	lung	2020-01-01
MT019532	2020-02-05T00:00:00Z	Severe acute respiratory syndrome-related coronavirus	Betacoronavirus	Coronaviridae	29890	GenBank	complete		China: Hubei, Wuhan	Homo sapiens	lung	2019-12-30
MT019531	2020-02-05T00:00:00Z	Severe acute respiratory syndrome-related coronavirus	Betacoronavirus	Coronaviridae	29899	GenBank	complete		China: Hubei, Wuhan	Homo sapiens	lung	2019-12-30
MT019530	2020-02-05T00:00:00Z	Severe acute respiratory syndrome-related coronavirus	Betacoronavirus	Coronaviridae	29889	GenBank	complete		China: Hubei, Wuhan	Homo sapiens	lung	2019-12-30
MT019529	2020-02-05T00:00:00Z	Severe acute respiratory syndrome-related coronavirus	Betacoronavirus	Coronaviridae	29899	GenBank	complete		China: Hubei, Wuhan	Homo sapiens	lung	2019-12-23
MT012098	2020-03-06T00:00:00Z	Severe acute respiratory syndrome-related coronavirus	Betacoronavirus	Coronaviridae	29854	GenBank	complete		India: Kerala State	Homo sapiens	oronasopharynx	2020-01-27
MT007544	2020-01-31T00:00:00Z	Severe acute respiratory syndrome-related coronavirus	Betacoronavirus	Coronaviridae	29893	GenBank	complete		Australia: Victoria	Homo sapiens		2020-01-25
MN997409	2020-01-28T00:00:00Z	Severe acute respiratory syndrome-related coronavirus	Betacoronavirus	Coronaviridae	29882	GenBank	complete		USA: AZ	Homo sapiens	feces	2020-01-22
MN996531	2020-01-29T00:00:00Z	Severe acute respiratory syndrome-related coronavirus	Betacoronavirus	Coronaviridae	29857	GenBank	complete		China: Wuhan	Homo sapiens	lung	2019-12-30
MN996530	2020-01-29T00:00:00Z	Severe acute respiratory syndrome-related coronavirus	Betacoronavirus	Coronaviridae	29854	GenBank	complete		China: Wuhan	Homo sapiens	lung	2019-12-30
MN996529	2020-01-29T00:00:00Z	Severe acute respiratory syndrome-related coronavirus	Betacoronavirus	Coronaviridae	29852	GenBank	complete		China: Wuhan	Homo sapiens	lung	2019-12-30
MN996528	2020-01-29T00:00:00Z	Severe acute respiratory syndrome-related coronavirus	Betacoronavirus	Coronaviridae	29891	GenBank	complete		China: Wuhan	Homo sapiens	lung	2019-12-30
MN996527	2020-01-29T00:00:00Z	Severe acute respiratory syndrome-related coronavirus	Betacoronavirus	Coronaviridae	29825	GenBank	complete		China: Wuhan	Homo sapiens	lung	2019-12-30
MN994468	2020-01-28T00:00:00Z	Severe acute respiratory syndrome-related coronavirus	Betacoronavirus	Coronaviridae	29883	GenBank	complete		USA: CA	Homo sapiens	oronasopharynx	2020-01-22
MN994467	2020-01-28T00:00:00Z	Severe acute respiratory syndrome-related coronavirus	Betacoronavirus	Coronaviridae	29882	GenBank	complete		USA: CA	Homo sapiens	oronasopharynx	2020-01-23
MN988713	2020-01-25T00:00:00Z	Severe acute respiratory syndrome-related coronavirus	Betacoronavirus	Coronaviridae	29882	GenBank	complete		USA: Illinois	Homo sapiens	lung, oronasopharynx	2020-01-21
MN988669	2020-01-28T00:00:00Z	Severe acute respiratory syndrome-related coronavirus	Betacoronavirus	Coronaviridae	29881	GenBank	complete		China	Homo sapiens		2020-01-02
MN988668	2020-01-28T00:00:00Z	Severe acute respiratory syndrome-related coronavirus	Betacoronavirus	Coronaviridae	29881	GenBank	complete		China	Homo sapiens		2020-01-02
MN985325	2020-01-24T00:00:00Z	Severe acute respiratory syndrome-related coronavirus	Betacoronavirus	Coronaviridae	29882	GenBank	complete		USA	Homo sapiens	oronasopharynx	2020-01-19
MN975262	2020-01-24T00:00:00Z	Severe acute respiratory syndrome-related coronavirus	Betacoronavirus	Coronaviridae	29891	GenBank	complete		China	Homo sapiens	lung, oronasopharynx	2020-01-11
MN938384	2020-01-24T00:00:00Z	Severe acute respiratory syndrome-related coronavirus	Betacoronavirus	Coronaviridae	29838	GenBank	complete		China: Shenzhen	Homo sapiens	oronasopharynx	2020-01-10
MN908947	2020-01-12T00:00:00Z	Severe acute respiratory syndrome-related coronavirus	Betacoronavirus	Coronaviridae	29903	GenBank	complete		China	Homo sapiens		2019-12
LR757998	2020-02-01T00:00:00Z	Severe acute respiratory syndrome-related coronavirus	Betacoronavirus	Coronaviridae	29866	GenBank	partial		China:Wuhan	Homo sapiens		2019-12-26
LR757996	2020-02-01T00:00:00Z	Severe acute respiratory syndrome-related coronavirus	Betacoronavirus	Coronaviridae	29868	GenBank	partial		China:Wuhan	Homo sapiens		2020-01-01
LR757995	2020-02-01T00:00:00Z	Severe acute respiratory syndrome-related coronavirus	Betacoronavirus	Coronaviridae	29872	GenBank	partial		China:Wuhan	Homo sapiens		2019-12-26
LC534419	2020-03-28T00:00:00Z	Severe acute respiratory syndrome-related coronavirus	Betacoronavirus	Coronaviridae	29874	GenBank	partial		Japan	Homo sapiens	oronasopharynx	2020-03-09
LC534418	2020-03-28T00:00:00Z	Severe acute respiratory syndrome-related coronavirus	Betacoronavirus	Coronaviridae	29878	GenBank	partial		Japan	Homo sapiens	lung, oronasopharynx	2020-02-14
LC529905	2020-03-07T00:00:00Z	Severe acute respiratory syndrome-related coronavirus	Betacoronavirus	Coronaviridae	29903	GenBank	partial		Japan	Homo sapiens		2020-01
LC528233	2020-02-29T00:00:00Z	Severe acute respiratory syndrome-related coronavirus	Betacoronavirus	Coronaviridae	29902	GenBank	partial			Homo sapiens	oronasopharynx	2020-02-10
LC528232	2020-02-29T00:00:00Z	Severe acute respiratory syndrome-related coronavirus	Betacoronavirus	Coronaviridae	29902	GenBank	partial			Homo sapiens	oronasopharynx	2020-02-10

## Sheet: Sheet3
Accession	Release_Date	Species	Genus	Family	Length	Sequence_Type	Nuc_Completeness	Genotype	Geo_Location	Host	Isolation_Source	Collection_Date
NC_045512	2020-01-13T00:00:00Z	Severe acute respiratory syndrome-related coronavirus	Betacoronavirus	Coronaviridae	29903	RefSeq	complete		China	Homo sapiens		2019-12
MT276598	2020-04-03T00:00:00Z	Severe acute respiratory syndrome-related coronavirus	Betacoronavirus	Coronaviridae	29870	GenBank	complete		Israel	Homo sapiens		2020-03
MT276597	2020-04-03T00:00:00Z	Severe acute respiratory syndrome-related coronavirus	Betacoronavirus	Coronaviridae	29851	GenBank	complete		Israel	Homo sapiens		2020-02
MT276331	2020-04-03T00:00:00Z	Severe acute respiratory syndrome-related coronavirus	Betacoronavirus	Coronaviridae	29882	GenBank	complete		USA: TX	Homo sapiens	oronasopharynx	2020-02-29
MT276330	2020-04-03T00:00:00Z	Severe acute respiratory syndrome-related coronavirus	Betacoronavirus	Coronaviridae	29882	GenBank	complete		USA: FL	Homo sapiens	oronasopharynx	2020-02-28
MT276329	2020-04-03T00:00:00Z	Severe acute respiratory syndrome-related coronavirus	Betacoronavirus	Coronaviridae	29882	GenBank	complete		USA: FL	Homo sapiens	oronasopharynx	2020-02-28
MT276328	2020-04-03T00:00:00Z	Severe acute respiratory syndrome-related coronavirus	Betacoronavirus	Coronaviridae	29882	GenBank	complete		USA: OR	Homo sapiens	oronasopharynx	2020-02-27
MT276327	2020-04-03T00:00:00Z	Severe acute respiratory syndrome-related coronavirus	Betacoronavirus	Coronaviridae	29882	GenBank	complete		USA: GA	Homo sapiens	oronasopharynx	2020-02-29
MT276326	2020-04-03T00:00:00Z	Severe acute respiratory syndrome-related coronavirus	Betacoronavirus	Coronaviridae	29882	GenBank	complete		USA: GA	Homo sapiens	oronasopharynx	2020-02-29
MT276325	2020-04-03T00:00:00Z	Severe acute respiratory syndrome-related coronavirus	Betacoronavirus	Coronaviridae	29882	GenBank	complete		USA: WA	Homo sapiens	oronasopharynx	2020-02-27
MT276324	2020-04-03T00:00:00Z	Severe acute respiratory syndrome-related coronavirus	Betacoronavirus	Coronaviridae	29882	GenBank	complete		USA: CA	Homo sapiens	oronasopharynx	2020-02-26
MT276323	2020-04-03T00:00:00Z	Severe acute respiratory syndrome-related coronavirus	Betacoronavirus	Coronaviridae	29882	GenBank	complete		USA: RI	Homo sapiens	oronasopharynx	2020-02-28
MT263469	2020-03-31T00:00:00Z	Severe acute respiratory syndrome-related coronavirus	Betacoronavirus	Coronaviridae	29857	GenBank	complete		USA: WA	Homo sapiens		2020-03-23
MT263468	2020-03-31T00:00:00Z	Severe acute respiratory syndrome-related coronavirus	Betacoronavirus	Coronaviridae	29892	GenBank	complete		USA: WA	Homo sapiens		2020-03-23
MT263464	2020-03-31T00:00:00Z	Severe acute respiratory syndrome-related coronavirus	Betacoronavirus	Coronaviridae	29832	GenBank	complete		USA: WA	Homo sapiens		2020-03-23
MT263463	2020-03-31T00:00:00Z	Severe acute respiratory syndrome-related coronavirus	Betacoronavirus	Coronaviridae	29868	GenBank	complete		USA: WA	Homo sapiens		2020-03-23
MT263462	2020-03-31T00:00:00Z	Severe acute respiratory syndrome-related coronavirus	Betacoronavirus	Coronaviridae	29764	GenBank	complete		USA: WA	Homo sapiens		2020-03-23
MT263458	2020-03-31T00:00:00Z	Severe acute respiratory syndrome-related coronavirus	Betacoronavirus	Coronaviridae	29881	GenBank	complete		USA: WA	Homo sapiens		2020-03-23
MT263457	2020-03-31T00:00:00Z	Severe acute respiratory syndrome-related coronavirus	Betacoronavirus	Coronaviridae	29801	GenBank	complete		USA: WA	Homo sapiens		2020-03-24
MT263450	2020-03-31T00:00:00Z	Severe acute respiratory syndrome-related coronavirus	Betacoronavirus	Coronaviridae	29841	GenBank	complete		USA: WA	Homo sapiens		2020-03-24
MT263447	2020-03-31T00:00:00Z	Severe acute respiratory syndrome-related coronavirus	Betacoronavirus	Coronaviridae	29868	GenBank	complete		USA: WA	Homo sapiens		2020-03-14
MT263446	2020-03-31T00:00:00Z	Severe acute respiratory syndrome-related coronavirus	Betacoronavirus	Coronaviridae	29872	GenBank	complete		USA: WA	Homo sapiens		2020-03-24
MT263440	2020-03-31T00:00:00Z	Severe acute respiratory syndrome-related coronavirus	Betacoronavirus	Coronaviridae	29863	GenBank	complete		USA: WA	Homo sapiens		2020-03-24
MT263438	2020-03-31T00:00:00Z	Severe acute respiratory syndrome-related coronavirus	Betacoronavirus	Coronaviridae	29872	GenBank	complete		USA: WA	Homo sapiens		2020-03-24
MT263437	2020-03-31T00:00:00Z	Severe acute respiratory syndrome-related coronavirus	Betacoronavirus	Coronaviridae	29871	GenBank	complete		USA: WA	Homo sapiens		2020-03-24
MT263435	2020-03-31T00:00:00Z	Severe acute respiratory syndrome-related coronavirus	Betacoronavirus	Coronaviridae	29882	GenBank	complete		USA: WA	Homo sapiens		2020-03-24
MT263434	2020-03-31T00:00:00Z	Severe acute respiratory syndrome-related coronavirus	Betacoronavirus	Coronaviridae	29790	GenBank	complete		USA: WA	Homo sapiens		2020-03-24
MT263429	2020-03-31T00:00:00Z	Severe acute respiratory syndrome-related coronavirus	Betacoronavirus	Coronaviridae	29889	GenBank	complete		USA: WA	Homo sapiens		2020-03-24
MT263425	2020-03-31T00:00:00Z	Severe acute respiratory syndrome-related coronavirus	Betacoronavirus	Coronaviridae	29841	GenBank	complete		USA: WA	Homo sapiens		2020-03-24
MT263424	2020-03-31T00:00:00Z	Severe acute respiratory syndrome-related coronavirus	Betacoronavirus	Coronaviridae	29830	GenBank	complete		USA: WA	Homo sapiens		2020-03-24
MT263419	2020-03-31T00:00:00Z	Severe acute respiratory syndrome-related coronavirus	Betacoronavirus	Coronaviridae	29853	GenBank	complete		USA: WA	Homo sapiens		2020-03-20
MT263416	2020-03-31T00:00:00Z	Severe acute respiratory syndrome-related coronavirus	Betacoronavirus	Coronaviridae	29815	GenBank	complete		USA: WA	Homo sapiens		2020-03-21
MT263415	2020-03-31T00:00:00Z	Severe acute respiratory syndrome-related coronavirus	Betacoronavirus	Coronaviridae	29840	GenBank	complete		USA: WA	Homo sapiens		2020-03-24
MT263414	2020-03-31T00:00:00Z	Severe acute respiratory syndrome-related coronavirus	Betacoronavirus	Coronaviridae	29830	GenBank	complete		USA: WA	Homo sapiens		2020-03-24
MT263411	2020-03-31T00:00:00Z	Severe acute respiratory syndrome-related coronavirus	Betacoronavirus	Coronaviridae	29866	GenBank	complete		USA: WA	Homo sapiens		2020-03-24
MT263410	2020-03-31T00:00:00Z	Severe acute respiratory syndrome-related coronavirus	Betacoronavirus	Coronaviridae	29871	GenBank	complete		USA: WA	Homo sapiens		2020-03-24
MT263408	2020-03-31T00:00:00Z	Severe acute respiratory syndrome-related coronavirus	Betacoronavirus	Coronaviridae	29810	GenBank	complete		USA: WA	Homo sapiens		2020-03-24
MT263406	2020-03-31T00:00:00Z	Severe acute respiratory syndrome-related coronavirus	Betacoronavirus	Coronaviridae	29887	GenBank	complete		USA: WA	Homo sapiens		2020-03-21
MT263404	2020-03-31T00:00:00Z	Severe acute respiratory syndrome-related coronavirus	Betacoronavirus	Coronaviridae	29866	GenBank	complete		USA: WA	Homo sapiens		2020-03-24
MT263402	2020-03-31T00:00:00Z	Severe acute respiratory syndrome-related coronavirus	Betacoronavirus	Coronaviridae	29844	GenBank	complete		USA: WA	Homo sapiens		2020-03-23
MT263399	2020-03-31T00:00:00Z	Severe acute respiratory syndrome-related coronavirus	Betacoronavirus	Coronaviridae	29886	GenBank	complete		USA: WA	Homo sapiens		2020-03-24
MT263396	2020-03-31T00:00:00Z	Severe acute respiratory syndrome-related coronavirus	Betacoronavirus	Coronaviridae	29903	GenBank	complete		USA: WA	Homo sapiens		2020-03-22
MT263394	2020-03-31T00:00:00Z	Severe acute respiratory syndrome-related coronavirus	Betacoronavirus	Coronaviridae	29697	GenBank	complete		USA: WA	Homo sapiens		2020-03-22
MT263392	2020-03-31T00:00:00Z	Severe acute respiratory syndrome-related coronavirus	Betacoronavirus	Coronaviridae	29843	GenBank	complete		USA: WA	Homo sapiens		2020-03-24
MT263074	2020-03-31T00:00:00Z	Severe acute respiratory syndrome-related coronavirus	Betacoronavirus	Coronaviridae	29856	GenBank	complete		Peru	Homo sapiens		2020-03-10
MT262993	2020-03-31T00:00:00Z	Severe acute respiratory syndrome-related coronavirus	Betacoronavirus	Coronaviridae	29836	GenBank	complete		Pakistan: KPK	Homo sapiens	oronasopharynx	2020-03-12
MT262916	2020-03-31T00:00:00Z	Severe acute respiratory syndrome-related coronavirus	Betacoronavirus	Coronaviridae	29882	GenBank	complete		USA: WA	Homo sapiens		2020-03-13
MT262915	2020-03-31T00:00:00Z	Severe acute respiratory syndrome-related coronavirus	Betacoronavirus	Coronaviridae	29882	GenBank	complete		USA: WA	Homo sapiens		2020-03-13
MT262914	2020-03-31T00:00:00Z	Severe acute respiratory syndrome-related coronavirus	Betacoronavirus	Coronaviridae	29882	GenBank	complete		USA: WA	Homo sapiens		2020-03-13
MT262913	2020-03-31T00:00:00Z	Severe acute respiratory syndrome-related coronavirus	Betacoronavirus	Coronaviridae	29882	GenBank	complete		USA: WA	Homo sapiens		2020-03-13
MT262912	2020-03-31T00:00:00Z	Severe acute respiratory syndrome-related coronavirus	Betacoronavirus	Coronaviridae	29882	GenBank	complete		USA: WA	Homo sapiens		2020-03-13
MT262911	2020-03-31T00:00:00Z	Severe acute respiratory syndrome-related coronavirus	Betacoronavirus	Coronaviridae	29882	GenBank	complete		USA: WA	Homo sapiens		2020-03-13
MT262910	2020-03-31T00:00:00Z	Severe acute respiratory syndrome-related coronavirus	Betacoronavirus	Coronaviridae	29882	GenBank	complete		USA: WA	Homo sapiens		2020-03-13
MT262909	2020-03-31T00:00:00Z	Severe acute respiratory syndrome-related coronavirus	Betacoronavirus	Coronaviridae	29882	GenBank	complete		USA: WA	Homo sapiens		2020-03-13
MT262908	2020-03-31T00:00:00Z	Severe acute respiratory syndrome-related coronavirus	Betacoronavirus	Coronaviridae	29882	GenBank	complete		USA: WA	Homo sapiens		2020-03-13
MT262907	2020-03-31T00:00:00Z	Severe acute respiratory syndrome-related coronavirus	Betacoronavirus	Coronaviridae	29882	GenBank	complete		USA: WA	Homo sapiens		2020-03-13
MT262906	2020-03-31T00:00:00Z	Severe acute respiratory syndrome-related coronavirus	Betacoronavirus	Coronaviridae	29882	GenBank	complete		USA: WA	Homo sapiens		2020-03-13
MT262905	2020-03-31T00:00:00Z	Severe acute respiratory syndrome-related coronavirus	Betacoronavirus	Coronaviridae	29882	GenBank	complete		USA: WA	Homo sapiens		2020-03-13
MT262904	2020-03-31T00:00:00Z	Severe acute respiratory syndrome-related coronavirus	Betacoronavirus	Coronaviridae	29882	GenBank	complete		USA: WA	Homo sapiens		2020-03-13
MT262903	2020-03-31T00:00:00Z	Severe acute respiratory syndrome-related coronavirus	Betacoronavirus	Coronaviridae	29882	GenBank	complete		USA: WA	Homo sapiens		2020-03-13
MT262902	2020-03-31T00:00:00Z	Severe acute respiratory syndrome-related coronavirus	Betacoronavirus	Coronaviridae	29882	GenBank	complete		USA: WA	Homo sapiens		2020-03-13
MT262901	2020-03-31T00:00:00Z	Severe acute respiratory syndrome-related coronavirus	Betacoronavirus	Coronaviridae	29882	GenBank	complete		USA: WA	Homo sapiens		2020-03-13
MT262900	2020-03-31T00:00:00Z	Severe acute respiratory syndrome-related coronavirus	Betacoronavirus	Coronaviridae	29882	GenBank	complete		USA: WA	Homo sapiens		2020-03-13
MT262899	2020-03-31T00:00:00Z	Severe acute respiratory syndrome-related coronavirus	Betacoronavirus	Coronaviridae	29882	GenBank	complete		USA: WA	Homo sapiens		2020-03-13
MT262898	2020-03-31T00:00:00Z	Severe acute respiratory syndrome-related coronavirus	Betacoronavirus	Coronaviridae	29882	GenBank	complete		USA: WA	Homo sapiens		2020-03-13
MT262897	2020-03-31T00:00:00Z	Severe acute respiratory syndrome-related coronavirus	Betacoronavirus	Coronaviridae	29882	GenBank	complete		USA: WA	Homo sapiens		2020-03-13
MT262896	2020-03-31T00:00:00Z	Severe acute respiratory syndrome-related coronavirus	Betacoronavirus	Coronaviridae	29882	GenBank	complete		USA: WA	Homo sapiens		2020-03-13
MT259287	2020-03-30T00:00:00Z	Severe acute respiratory syndrome-related coronavirus	Betacoronavirus	Coronaviridae	29688	GenBank	complete		USA: WA	Homo sapiens		2020-03-15
MT259286	2020-03-30T00:00:00Z	Severe acute respiratory syndrome-related coronavirus	Betacoronavirus	Coronaviridae	29857	GenBank	complete		USA: WA	Homo sapiens		2020-03-15
MT259282	2020-03-30T00:00:00Z	Severe acute respiratory syndrome-related coronavirus	Betacoronavirus	Coronaviridae	29815	GenBank	complete		USA: WA	Homo sapiens		2020-03-15
MT259278	2020-03-30T00:00:00Z	Severe acute respiratory syndrome-related coronavirus	Betacoronavirus	Coronaviridae	29897	GenBank	complete		USA: WA	Homo sapiens		2020-03-15
MT259271	2020-03-30T00:00:00Z	Severe acute respiratory syndrome-related coronavirus	Betacoronavirus	Coronaviridae	29864	GenBank	complete		USA: WA	Homo sapiens		2020-03-15
MT259267	2020-03-30T00:00:00Z	Severe acute respiratory syndrome-related coronavirus	Betacoronavirus	Coronaviridae	29852	GenBank	complete		USA: WA	Homo sapiens		2020-03-14
MT259266	2020-03-30T00:00:00Z	Severe acute respiratory syndrome-related coronavirus	Betacoronavirus	Coronaviridae	29776	GenBank	complete		USA: WA	Homo sapiens		2020-03-13
MT259264	2020-03-30T00:00:00Z	Severe acute respiratory syndrome-related coronavirus	Betacoronavirus	Coronaviridae	29836	GenBank	complete		USA: WA	Homo sapiens		2020-03-13
MT259263	2020-03-30T00:00:00Z	Severe acute respiratory syndrome-related coronavirus	Betacoronavirus	Coronaviridae	29878	GenBank	complete		USA: WA	Homo sapiens		2020-03-13
MT259262	2020-03-30T00:00:00Z	Severe acute respiratory syndrome-related coronavirus	Betacoronavirus	Coronaviridae	29599	GenBank	partial		USA: WA	Homo sapiens		2020-03-14
MT259261	2020-03-30T00:00:00Z	Severe acute respiratory syndrome-related coronavirus	Betacoronavirus	Coronaviridae	29837	GenBank	complete		USA: WA	Homo sapiens		2020-03-16
MT259260	2020-03-30T00:00:00Z	Severe acute respiratory syndrome-related coronavirus	Betacoronavirus	Coronaviridae	29871	GenBank	complete		USA: WA	Homo sapiens		2020-03-16
MT259256	2020-03-30T00:00:00Z	Severe acute respiratory syndrome-related coronavirus	Betacoronavirus	Coronaviridae	29833	GenBank	complete		USA: WA	Homo sapiens		2020-03-13
MT259254	2020-03-30T00:00:00Z	Severe acute respiratory syndrome-related coronavirus	Betacoronavirus	Coronaviridae	29887	GenBank	complete		USA: WA	Homo sapiens		2020-03-16
MT259253	2020-03-30T00:00:00Z	Severe acute respiratory syndrome-related coronavirus	Betacoronavirus	Coronaviridae	29813	GenBank	complete		USA: WA	Homo sapiens		2020-03-16
MT259252	2020-03-30T00:00:00Z	Severe acute respiratory syndrome-related coronavirus	Betacoronavirus	Coronaviridae	29790	GenBank	complete		USA: WA	Homo sapiens		2020-03-14
MT259251	2020-03-30T00:00:00Z	Severe acute respiratory syndrome-related coronavirus	Betacoronavirus	Coronaviridae	29884	GenBank	complete		USA: WA	Homo sapiens		2020-03-14
MT259249	2020-03-30T00:00:00Z	Severe acute respiratory syndrome-related coronavirus	Betacoronavirus	Coronaviridae	29821	GenBank	complete		USA: WA	Homo sapiens		2020-03-13
MT259248	2020-03-30T00:00:00Z	Severe acute respiratory syndrome-related coronavirus	Betacoronavirus	Coronaviridae	29879	GenBank	complete		USA: WA	Homo sapiens		2020-03-14
MT259246	2020-03-30T00:00:00Z	Severe acute respiratory syndrome-related coronavirus	Betacoronavirus	Coronaviridae	29842	GenBank	complete		USA: WA	Homo sapiens		2020-03-13
MT259244	2020-03-30T00:00:00Z	Severe acute respiratory syndrome-related coronavirus	Betacoronavirus	Coronaviridae	29865	GenBank	complete		USA: WA	Homo sapiens		2020-03-16
MT259243	2020-03-30T00:00:00Z	Severe acute respiratory syndrome-related coronavirus	Betacoronavirus	Coronaviridae	29757	GenBank	complete		USA: WA	Homo sapiens		2020-03-13
MT259241	2020-03-30T00:00:00Z	Severe acute respiratory syndrome-related coronavirus	Betacoronavirus	Coronaviridae	29682	GenBank	complete		USA: WA	Homo sapiens		2020-03-16
MT259240	2020-03-30T00:00:00Z	Severe acute respiratory syndrome-related coronavirus	Betacoronavirus	Coronaviridae	29544	GenBank	partial		USA: WA	Homo sapiens		2020-03-16
MT259239	2020-03-30T00:00:00Z	Severe acute respiratory syndrome-related coronavirus	Betacoronavirus	Coronaviridae	29583	GenBank	complete		USA: WA	Homo sapiens		2020-03-16
MT259235	2020-03-30T00:00:00Z	Severe acute respiratory syndrome-related coronavirus	Betacoronavirus	Coronaviridae	29751	GenBank	complete		USA: WA	Homo sapiens		2020-03-13
MT259231	2020-03-30T00:00:00Z	Severe acute respiratory syndrome-related coronavirus	Betacoronavirus	Coronaviridae	29865	GenBank	complete		China: Hubei, Wuhan	Homo sapiens	oronasopharynx	2020-01-25
MT259230	2020-03-30T00:00:00Z	Severe acute respiratory syndrome-related coronavirus	Betacoronavirus	Coronaviridae	29866	GenBank	complete		China: Hubei, Wuhan	Homo sapiens	oronasopharynx	2020-01-25
MT259229	2020-03-30T00:00:00Z	Severe acute respiratory syndrome-related coronavirus	Betacoronavirus	Coronaviridae	29864	GenBank	complete		China: Hubei, Wuhan	Homo sapiens	oronasopharynx	2020-01-26
MT259228	2020-03-30T00:00:00Z	Severe acute respiratory syndrome-related coronavirus	Betacoronavirus	Coronaviridae	29861	GenBank	complete		China: Hubei, Wuhan	Homo sapiens	oronasopharynx	2020-01-26
MT259227	2020-03-30T00:00:00Z	Severe acute respiratory syndrome-related coronavirus	Betacoronavirus	Coronaviridae	29863	GenBank	complete		China: Hubei, Wuhan	Homo sapiens	oronasopharynx	2020-01-26
MT259226	2020-03-30T00:00:00Z	Severe acute respiratory syndrome-related coronavirus	Betacoronavirus	Coronaviridae	29868	GenBank	complete		China: Hubei, Wuhan	Homo sapiens	oronasopharynx	2020-01-10
MT258383	2020-03-30T00:00:00Z	Severe acute respiratory syndrome-related coronavirus	Betacoronavirus	Coronaviridae	29887	GenBank	complete		USA: San Francisco, CA	Homo sapiens		2020-03-18
MT258381	2020-03-30T00:00:00Z	Severe acute respiratory syndrome-related coronavirus	Betacoronavirus	Coronaviridae	29899	GenBank	complete		USA: San Francisco, CA	Homo sapiens		2020-03-18
MT258380	2020-03-30T00:00:00Z	Severe acute respiratory syndrome-related coronavirus	Betacoronavirus	Coronaviridae	29890	GenBank	complete		USA: San Francisco, CA	Homo sapiens		2020-03-18
MT258379	2020-03-30T00:00:00Z	Severe acute respiratory syndrome-related coronavirus	Betacoronavirus	Coronaviridae	29892	GenBank	complete		USA: San Francisco, CA	Homo sapiens		2020-03-18
MT258378	2020-03-30T00:00:00Z	Severe acute respiratory syndrome-related coronavirus	Betacoronavirus	Coronaviridae	29892	GenBank	complete		USA: San Francisco, CA	Homo sapiens		2020-03-18
MT258377	2020-03-30T00:00:00Z	Severe acute respiratory syndrome-related coronavirus	Betacoronavirus	Coronaviridae	29888	GenBank	complete		USA: San Francisco, CA	Homo sapiens		2020-03-18
MT253710	2020-03-27T00:00:00Z	Severe acute respiratory syndrome-related coronavirus	Betacoronavirus	Coronaviridae	29781	GenBank	complete		China: Zhejiang, Hangzhou	Homo sapiens	lung, oronasopharynx	2020-01-21
MT253709	2020-03-27T00:00:00Z	Severe acute respiratory syndrome-related coronavirus	Betacoronavirus	Coronaviridae	29781	GenBank	complete		China: Zhejiang, Hangzhou	Homo sapiens	lung, oronasopharynx	2020-01-21
MT253708	2020-03-27T00:00:00Z	Severe acute respiratory syndrome-related coronavirus	Betacoronavirus	Coronaviridae	29781	GenBank	complete		China: Zhejiang, Hangzhou	Homo sapiens	lung, oronasopharynx	2020-01-21
MT253707	2020-03-27T00:00:00Z	Severe acute respiratory syndrome-related coronavirus	Betacoronavirus	Coronaviridae	29781	GenBank	complete		China: Zhejiang, Hangzhou	Homo sapiens	lung, oronasopharynx	2020-01-25
MT253706	2020-03-27T00:00:00Z	Severe acute respiratory syndrome-related coronavirus	Betacoronavirus	Coronaviridae	29781	GenBank	complete		China: Zhejiang, Hangzhou	Homo sapiens	lung, oronasopharynx	2020-01-22
MT253705	2020-03-27T00:00:00Z	Severe acute respiratory syndrome-related coronavirus	Betacoronavirus	Coronaviridae	29781	GenBank	complete		China: Zhejiang, Hangzhou	Homo sapiens	lung, oronasopharynx	2020-01-22
MT253704	2020-03-27T00:00:00Z	Severe acute respiratory syndrome-related coronavirus	Betacoronavirus	Coronaviridae	29781	GenBank	complete		China: Zhejiang, Hangzhou	Homo sapiens	lung, oronasopharynx	2020-01-25
MT253703	2020-03-27T00:00:00Z	Severe acute respiratory syndrome-related coronavirus	Betacoronavirus	Coronaviridae	29781	GenBank	complete		China: Zhejiang, Hangzhou	Homo sapiens	lung, oronasopharynx	2020-01-25
MT253702	2020-03-27T00:00:00Z	Severe acute respiratory syndrome-related coronavirus	Betacoronavirus	Coronaviridae	29781	GenBank	complete		China: Zhejiang, Hangzhou	Homo sapiens	lung, oronasopharynx	2020-01-21
MT253701	2020-03-27T00:00:00Z	Severe acute respiratory syndrome-related coronavirus	Betacoronavirus	Coronaviridae	29781	GenBank	complete		China: Zhejiang, Hangzhou	Homo sapiens	lung, oronasopharynx	2020-01-21
MT253700	2020-03-27T00:00:00Z	Severe acute respiratory syndrome-related coronavirus	Betacoronavirus	Coronaviridae	29781	GenBank	complete		China: Zhejiang, Hangzhou	Homo sapiens	lung, oronasopharynx	2020-01-25
MT253699	2020-03-27T00:00:00Z	Severe acute respiratory syndrome-related coronavirus	Betacoronavirus	Coronaviridae	29781	GenBank	complete		China: Zhejiang, Hangzhou	Homo sapiens	lung, oronasopharynx	2020-01-24
MT253698	2020-03-27T00:00:00Z	Severe acute respiratory syndrome-related coronavirus	Betacoronavirus	Coronaviridae	29781	GenBank	complete		China: Zhejiang, Hangzhou	Homo sapiens	lung, oronasopharynx	2020-01-23
MT253697	2020-03-27T00:00:00Z	Severe acute respiratory syndrome-related coronavirus	Betacoronavirus	Coronaviridae	29781	GenBank	complete		China: Zhejiang, Hangzhou	Homo sapiens	lung, oronasopharynx	2020-01-23
MT253696	2020-03-27T00:00:00Z	Severe acute respiratory syndrome-related coronavirus	Betacoronavirus	Coronaviridae	29781	GenBank	complete		China: Zhejiang, Hangzhou	Homo sapiens	lung, oronasopharynx	2020-01-23
MT251976	2020-03-27T00:00:00Z	Severe acute respiratory syndrome-related coronavirus	Betacoronavirus	Coronaviridae	29899	GenBank	complete		USA: WA	Homo sapiens		2020-03-14
MT251974	2020-03-27T00:00:00Z	Severe acute respiratory syndrome-related coronavirus	Betacoronavirus	Coronaviridae	29852	GenBank	complete		USA: WA	Homo sapiens		2020-03-12
MT246667	2020-03-26T00:00:00Z	Severe acute respiratory syndrome-related coronavirus	Betacoronavirus	Coronaviridae	29867	GenBank	complete		USA: WA	Homo sapiens	oronasopharynx	2020-01-19
MT246488	2020-03-26T00:00:00Z	Severe acute respiratory syndrome-related coronavirus	Betacoronavirus	Coronaviridae	29842	GenBank	complete		USA: WA	Homo sapiens		2020-03-14
MT246487	2020-03-26T00:00:00Z	Severe acute respiratory syndrome-related coronavirus	Betacoronavirus	Coronaviridae	29883	GenBank	complete		USA: WA	Homo sapiens		2020-03-15
MT246481	2020-03-26T00:00:00Z	Severe acute respiratory syndrome-related coronavirus	Betacoronavirus	Coronaviridae	29873	GenBank	complete		USA: WA	Homo sapiens		2020-03-13
MT246480	2020-03-26T00:00:00Z	Severe acute respiratory syndrome-related coronavirus	Betacoronavirus	Coronaviridae	29904	GenBank	complete		USA: WA	Homo sapiens		2020-03-13
MT246478	2020-03-26T00:00:00Z	Severe acute respiratory syndrome-related coronavirus	Betacoronavirus	Coronaviridae	29889	GenBank	complete		USA: WA	Homo sapiens		2020-03-14
MT246477	2020-03-26T00:00:00Z	Severe acute respiratory syndrome-related coronavirus	Betacoronavirus	Coronaviridae	29886	GenBank	complete		USA: WA	Homo sapiens		2020-03-14
MT246476	2020-03-26T00:00:00Z	Severe acute respiratory syndrome-related coronavirus	Betacoronavirus	Coronaviridae	29863	GenBank	complete		USA: WA	Homo sapiens		2020-03-13
MT246474	2020-03-26T00:00:00Z	Severe acute respiratory syndrome-related coronavirus	Betacoronavirus	Coronaviridae	29884	GenBank	complete		USA: WA	Homo sapiens		2020-03-14
MT246471	2020-03-26T00:00:00Z	Severe acute respiratory syndrome-related coronavirus	Betacoronavirus	Coronaviridae	29871	GenBank	complete		USA: WA	Homo sapiens		2020-03-14
MT246470	2020-03-26T00:00:00Z	Severe acute respiratory syndrome-related coronavirus	Betacoronavirus	Coronaviridae	29860	GenBank	complete		USA: WA	Homo sapiens		2020-03-13
MT246467	2020-03-26T00:00:00Z	Severe acute respiratory syndrome-related coronavirus	Betacoronavirus	Coronaviridae	29899	GenBank	complete		USA: WA	Homo sapiens		2020-03-14
MT246466	2020-03-26T00:00:00Z	Severe acute respiratory syndrome-related coronavirus	Betacoronavirus	Coronaviridae	29897	GenBank	complete		USA: WA	Homo sapiens		2020-03-13
MT246464	2020-03-26T00:00:00Z	Severe acute respiratory syndrome-related coronavirus	Betacoronavirus	Coronaviridae	29818	GenBank	complete		USA: WA	Homo sapiens		2020-03-13
MT246457	2020-03-26T00:00:00Z	Severe acute respiratory syndrome-related coronavirus	Betacoronavirus	Coronaviridae	29843	GenBank	complete		USA: WA	Homo sapiens		2020-03-12
MT246455	2020-03-26T00:00:00Z	Severe acute respiratory syndrome-related coronavirus	Betacoronavirus	Coronaviridae	29857	GenBank	complete		USA: WA	Homo sapiens		2020-03-12
MT246452	2020-03-26T00:00:00Z	Severe acute respiratory syndrome-related coronavirus	Betacoronavirus	Coronaviridae	29888	GenBank	complete		USA: WA	Homo sapiens		2020-03-13
MT246450	2020-03-26T00:00:00Z	Severe acute respiratory syndrome-related coronavirus	Betacoronavirus	Coronaviridae	29872	GenBank	complete		USA: WA	Homo sapiens		2020-03-13
MT240479	2020-03-25T00:00:00Z	Severe acute respiratory syndrome-related coronavirus	Betacoronavirus	Coronaviridae	29836	GenBank	complete		Pakistan: Gilgit	Homo sapiens	oronasopharynx	2020-03-04
MT233526	2020-03-26T00:00:00Z	Severe acute respiratory syndrome-related coronavirus	Betacoronavirus	Coronaviridae	29847	GenBank	complete		USA: WA	Homo sapiens	oronasopharynx	2020-01-19
MT233523	2020-03-24T00:00:00Z	Severe acute respiratory syndrome-related coronavirus	Betacoronavirus	Coronaviridae	29782	GenBank	complete		Spain: Valencia	Homo sapiens		2020-03-04
MT226610	2020-03-20T00:00:00Z	Severe acute respiratory syndrome-related coronavirus	Betacoronavirus	Coronaviridae	29899	GenBank	complete		China	Homo sapiens	oronasopharynx	2020-01-20
MT192773	2020-03-16T00:00:00Z	Severe acute respiratory syndrome-related coronavirus	Betacoronavirus	Coronaviridae	29890	GenBank	complete		Viet Nam: Ho Chi Minh city	Homo sapiens		2020-01-22
MT192772	2020-03-16T00:00:00Z	Severe acute respiratory syndrome-related coronavirus	Betacoronavirus	Coronaviridae	29891	GenBank	complete		Viet Nam: Ho Chi Minh city	Homo sapiens		2020-01-22
MT192765	2020-03-16T00:00:00Z	Severe acute respiratory syndrome-related coronavirus	Betacoronavirus	Coronaviridae	29829	GenBank	complete		USA: CA, San Diego County	Homo sapiens		2020-03-11
MT192759	2020-03-16T00:00:00Z	Severe acute respiratory syndrome-related coronavirus	Betacoronavirus	Coronaviridae	29862	GenBank	complete		Taiwan	Homo sapiens	lung, oronasopharynx	2020-01-25
MT188341	2020-03-13T00:00:00Z	Severe acute respiratory syndrome-related coronavirus	Betacoronavirus	Coronaviridae	29835	GenBank	complete		USA: MN	Homo sapiens		2020-03-05
MT188340	2020-03-13T00:00:00Z	Severe acute respiratory syndrome-related coronavirus	Betacoronavirus	Coronaviridae	29845	GenBank	complete		USA: MN	Homo sapiens		2020-03-07
MT188339	2020-03-13T00:00:00Z	Severe acute respiratory syndrome-related coronavirus	Betacoronavirus	Coronaviridae	29783	GenBank	complete		USA: MN	Homo sapiens		2020-03-09
MT184913	2020-03-12T00:00:00Z	Severe acute respiratory syndrome-related coronavirus	Betacoronavirus	Coronaviridae	29882	GenBank	complete		USA	Homo sapiens	oronasopharynx	2020-02-24
MT184912	2020-03-12T00:00:00Z	Severe acute respiratory syndrome-related coronavirus	Betacoronavirus	Coronaviridae	29882	GenBank	complete		USA	Homo sapiens	oronasopharynx	2020-02-17
MT184911	2020-03-12T00:00:00Z	Severe acute respiratory syndrome-related coronavirus	Betacoronavirus	Coronaviridae	29882	GenBank	complete		USA	Homo sapiens	oronasopharynx	2020-02-17
MT184910	2020-03-12T00:00:00Z	Severe acute respiratory syndrome-related coronavirus	Betacoronavirus	Coronaviridae	29882	GenBank	complete		USA	Homo sapiens	oronasopharynx	2020-02-18
MT184909	2020-03-12T00:00:00Z	Severe acute respiratory syndrome-related coronavirus	Betacoronavirus	Coronaviridae	29882	GenBank	complete		USA	Homo sapiens	oronasopharynx	2020-02-21
MT184908	2020-03-12T00:00:00Z	Severe acute respiratory syndrome-related coronavirus	Betacoronavirus	Coronaviridae	29880	GenBank	complete		USA	Homo sapiens	oronasopharynx	2020-02-21
MT184907	2020-03-12T00:00:00Z	Severe acute respiratory syndrome-related coronavirus	Betacoronavirus	Coronaviridae	29882	GenBank	complete		USA	Homo sapiens	oronasopharynx	2020-02-18
MT163720	2020-03-10T00:00:00Z	Severe acute respiratory syndrome-related coronavirus	Betacoronavirus	Coronaviridae	29732	GenBank	partial		USA: WA	Homo sapiens		2020-03-01
MT163719	2020-03-10T00:00:00Z	Severe acute respiratory syndrome-related coronavirus	Betacoronavirus	Coronaviridae	29903	GenBank	complete		USA: WA	Homo sapiens		2020-03-01
MT163718	2020-03-10T00:00:00Z	Severe acute respiratory syndrome-related coronavirus	Betacoronavirus	Coronaviridae	29903	GenBank	complete		USA: WA	Homo sapiens		2020-02-29
MT163717	2020-03-10T00:00:00Z	Severe acute respiratory syndrome-related coronavirus	Betacoronavirus	Coronaviridae	29897	GenBank	complete		USA: WA	Homo sapiens		2020-02-28
MT163716	2020-03-10T00:00:00Z	Severe acute respiratory syndrome-related coronavirus	Betacoronavirus	Coronaviridae	29903	GenBank	complete		USA: WA	Homo sapiens		2020-02-27
MT159722	2020-03-09T00:00:00Z	Severe acute respiratory syndrome-related coronavirus	Betacoronavirus	Coronaviridae	29882	GenBank	complete		USA	Homo sapiens	oronasopharynx	2020-02-21
MT159721	2020-03-09T00:00:00Z	Severe acute respiratory syndrome-related coronavirus	Betacoronavirus	Coronaviridae	29882	GenBank	complete		USA	Homo sapiens	oronasopharynx	2020-02-21
MT159720	2020-03-09T00:00:00Z	Severe acute respiratory syndrome-related coronavirus	Betacoronavirus	Coronaviridae	29882	GenBank	complete		USA	Homo sapiens	oronasopharynx	2020-02-21
MT159719	2020-03-09T00:00:00Z	Severe acute respiratory syndrome-related coronavirus	Betacoronavirus	Coronaviridae	29882	GenBank	complete		USA	Homo sapiens	oronasopharynx	2020-02-18
MT159718	2020-03-09T00:00:00Z	Severe acute respiratory syndrome-related coronavirus	Betacoronavirus	Coronaviridae	29882	GenBank	complete		USA	Homo sapiens	oronasopharynx	2020-02-18
MT159717	2020-03-09T00:00:00Z	Severe acute respiratory syndrome-related coronavirus	Betacoronavirus	Coronaviridae	29882	GenBank	complete		USA	Homo sapiens	oronasopharynx	2020-02-17
MT159716	2020-03-09T00:00:00Z	Severe acute respiratory syndrome-related coronavirus	Betacoronavirus	Coronaviridae	29867	GenBank	complete		USA	Homo sapiens	oronasopharynx	2020-02-24
MT159715	2020-03-09T00:00:00Z	Severe acute respiratory syndrome-related coronavirus	Betacoronavirus	Coronaviridae	29882	GenBank	complete		USA	Homo sapiens	oronasopharynx	2020-02-24
MT159714	2020-03-09T00:00:00Z	Severe acute respiratory syndrome-related coronavirus	Betacoronavirus	Coronaviridae	29882	GenBank	complete		USA	Homo sapiens	oronasopharynx	2020-02-18
MT159713	2020-03-09T00:00:00Z	Severe acute respiratory syndrome-related coronavirus	Betacoronavirus	Coronaviridae	29882	GenBank	complete		USA	Homo sapiens	oronasopharynx	2020-02-18
MT159712	2020-03-09T00:00:00Z	Severe acute respiratory syndrome-related coronavirus	Betacoronavirus	Coronaviridae	29882	GenBank	complete		USA	Homo sapiens	oronasopharynx	2020-02-25
MT159711	2020-03-09T00:00:00Z	Severe acute respiratory syndrome-related coronavirus	Betacoronavirus	Coronaviridae	29882	GenBank	complete		USA	Homo sapiens	oronasopharynx	2020-02-20
MT159710	2020-03-09T00:00:00Z	Severe acute respiratory syndrome-related coronavirus	Betacoronavirus	Coronaviridae	29882	GenBank	complete		USA	Homo sapiens	oronasopharynx	2020-02-17
MT159709	2020-03-09T00:00:00Z	Severe acute respiratory syndrome-related coronavirus	Betacoronavirus	Coronaviridae	29882	GenBank	complete		USA	Homo sapiens	oronasopharynx	2020-02-20
MT159708	2020-03-09T00:00:00Z	Severe acute respiratory syndrome-related coronavirus	Betacoronavirus	Coronaviridae	29882	GenBank	complete		USA	Homo sapiens	oronasopharynx	2020-02-17
MT159707	2020-03-09T00:00:00Z	Severe acute respiratory syndrome-related coronavirus	Betacoronavirus	Coronaviridae	29882	GenBank	complete		USA	Homo sapiens	oronasopharynx	2020-02-17
MT159706	2020-03-09T00:00:00Z	Severe acute respiratory syndrome-related coronavirus	Betacoronavirus	Coronaviridae	29882	GenBank	complete		USA	Homo sapiens	oronasopharynx	2020-02-17
MT159705	2020-03-09T00:00:00Z	Severe acute respiratory syndrome-related coronavirus	Betacoronavirus	Coronaviridae	29882	GenBank	complete		USA	Homo sapiens	oronasopharynx	2020-02-17
MT152824	2020-03-05T00:00:00Z	Severe acute respiratory syndrome-related coronavirus	Betacoronavirus	Coronaviridae	29878	GenBank	complete		USA: Snohomish County, WA	Homo sapiens		2020-02-24
MT135044	2020-03-04T00:00:00Z	Severe acute respiratory syndrome-related coronavirus	Betacoronavirus	Coronaviridae	29903	GenBank	complete		China: Beijing	Homo sapiens		2020-01-28
MT135043	2020-03-04T00:00:00Z	Severe acute respiratory syndrome-related coronavirus	Betacoronavirus	Coronaviridae	29903	GenBank	complete		China: Beijing	Homo sapiens		2020-01-28
MT135042	2020-03-04T00:00:00Z	Severe acute respiratory syndrome-related coronavirus	Betacoronavirus	Coronaviridae	29903	GenBank	complete		China: Beijing	Homo sapiens		2020-01-28
MT135041	2020-03-04T00:00:00Z	Severe acute respiratory syndrome-related coronavirus	Betacoronavirus	Coronaviridae	29903	GenBank	complete		China: Beijing	Homo sapiens		2020-01-26
MT126808	2020-03-02T00:00:00Z	Severe acute respiratory syndrome-related coronavirus	Betacoronavirus	Coronaviridae	29876	GenBank	complete		Brazil	Homo sapiens	oronasopharynx	2020-02-28
MT123293	2020-02-28T00:00:00Z	Severe acute respiratory syndrome-related coronavirus	Betacoronavirus	Coronaviridae	29871	GenBank	complete		China: Guangzhou	Homo sapiens	feces	2020-01-29
MT123292	2020-02-28T00:00:00Z	Severe acute respiratory syndrome-related coronavirus	Betacoronavirus	Coronaviridae	29923	GenBank	complete		China: Guangzhou	Homo sapiens	lung, oronasopharynx	2020-01-27
MT123291	2020-02-28T00:00:00Z	Severe acute respiratory syndrome-related coronavirus	Betacoronavirus	Coronaviridae	29882	GenBank	complete		China: Guangzhou	Homo sapiens	lung	2020-01-29
MT123290	2020-02-28T00:00:00Z	Severe acute respiratory syndrome-related coronavirus	Betacoronavirus	Coronaviridae	29891	GenBank	complete		China: Guangdong, Guangzhou	Homo sapiens	oronasopharynx	2020-02-05
MT121215	2020-03-09T00:00:00Z	Severe acute respiratory syndrome-related coronavirus	Betacoronavirus	Coronaviridae	29945	GenBank	complete		China: Shanghai	Homo sapiens	oronasopharynx	2020-02-02
MT118835	2020-02-27T00:00:00Z	Severe acute respiratory syndrome-related coronavirus	Betacoronavirus	Coronaviridae	29882	GenBank	complete		USA: CA	Homo sapiens	lung	2020-02-23
MT106054	2020-02-24T00:00:00Z	Severe acute respiratory syndrome-related coronavirus	Betacoronavirus	Coronaviridae	29882	GenBank	complete		USA: TX	Homo sapiens	lung, oronasopharynx	2020-02-11
MT106053	2020-02-24T00:00:00Z	Severe acute respiratory syndrome-related coronavirus	Betacoronavirus	Coronaviridae	29882	GenBank	complete		USA: CA	Homo sapiens	oronasopharynx	2020-02-10
MT106052	2020-02-24T00:00:00Z	Severe acute respiratory syndrome-related coronavirus	Betacoronavirus	Coronaviridae	29882	GenBank	complete		USA: CA	Homo sapiens	oronasopharynx	2020-02-06
MT093631	2020-02-21T00:00:00Z	Severe acute respiratory syndrome-related coronavirus	Betacoronavirus	Coronaviridae	29860	GenBank	complete		China	Homo sapiens	oronasopharynx	2020-01-08
MT093571	2020-02-21T00:00:00Z	Severe acute respiratory syndrome-related coronavirus	Betacoronavirus	Coronaviridae	29886	GenBank	complete		Sweden	Homo sapiens		2020-02-07
MT072688	2020-02-18T00:00:00Z	Severe acute respiratory syndrome-related coronavirus	Betacoronavirus	Coronaviridae	29811	GenBank	complete		Nepal	Homo sapiens	oronasopharynx	2020-01-13
MT066176	2020-02-14T00:00:00Z	Severe acute respiratory syndrome-related coronavirus	Betacoronavirus	Coronaviridae	29870	GenBank	complete		Taiwan	Homo sapiens		2020-02-05
MT066175	2020-02-14T00:00:00Z	Severe acute respiratory syndrome-related coronavirus	Betacoronavirus	Coronaviridae	29870	GenBank	complete		Taiwan	Homo sapiens		2020-01-31
MT050493	2020-03-06T00:00:00Z	Severe acute respiratory syndrome-related coronavirus	Betacoronavirus	Coronaviridae	29851	GenBank	complete		India: Kerala State	Homo sapiens	oronasopharynx	2020-01-31
MT049951	2020-02-12T00:00:00Z	Severe acute respiratory syndrome-related coronavirus	Betacoronavirus	Coronaviridae	29903	GenBank	complete		China: Yunnan	Homo sapiens	lung, oronasopharynx	2020-01-17
MT044258	2020-02-12T00:00:00Z	Severe acute respiratory syndrome-related coronavirus	Betacoronavirus	Coronaviridae	29858	GenBank	complete		USA: CA	Homo sapiens	oronasopharynx	2020-01-27
MT044257	2020-02-12T00:00:00Z	Severe acute respiratory syndrome-related coronavirus	Betacoronavirus	Coronaviridae	29882	GenBank	complete		USA: IL	Homo sapiens	lung, oronasopharynx	2020-01-28
MT039890	2020-02-11T00:00:00Z	Severe acute respiratory syndrome-related coronavirus	Betacoronavirus	Coronaviridae	29903	GenBank	complete		South Korea	Homo sapiens		2020-01
MT039888	2020-02-11T00:00:00Z	Severe acute respiratory syndrome-related coronavirus	Betacoronavirus	Coronaviridae	29882	GenBank	complete		USA: MA	Homo sapiens	oronasopharynx	2020-01-29
MT039887	2020-02-11T00:00:00Z	Severe acute respiratory syndrome-related coronavirus	Betacoronavirus	Coronaviridae	29879	GenBank	complete		USA: WI	Homo sapiens	oronasopharynx	2020-01-31
MT039873	2020-02-11T00:00:00Z	Severe acute respiratory syndrome-related coronavirus	Betacoronavirus	Coronaviridae	29833	GenBank	complete		China: Hangzhou	Homo sapiens	lung, oronasopharynx	2020-01-20
MT027064	2020-02-07T00:00:00Z	Severe acute respiratory syndrome-related coronavirus	Betacoronavirus	Coronaviridae	29882	GenBank	complete		USA: CA	Homo sapiens	oronasopharynx	2020-01-29
MT027063	2020-02-07T00:00:00Z	Severe acute respiratory syndrome-related coronavirus	Betacoronavirus	Coronaviridae	29882	GenBank	complete		USA: CA	Homo sapiens	oronasopharynx	2020-01-29
MT027062	2020-02-07T00:00:00Z	Severe acute respiratory syndrome-related coronavirus	Betacoronavirus	Coronaviridae	29882	GenBank	complete		USA: CA	Homo sapiens	oronasopharynx	2020-01-29
MT020881	2020-02-05T00:00:00Z	Severe acute respiratory syndrome-related coronavirus	Betacoronavirus	Coronaviridae	29882	GenBank	complete		USA: WA	Homo sapiens	oronasopharynx	2020-01-25
MT020880	2020-02-05T00:00:00Z	Severe acute respiratory syndrome-related coronavirus	Betacoronavirus	Coronaviridae	29882	GenBank	complete		USA: WA	Homo sapiens	oronasopharynx	2020-01-25
MT020781	2020-02-05T00:00:00Z	Severe acute respiratory syndrome-related coronavirus	Betacoronavirus	Coronaviridae	29806	GenBank	partial		Finland	Homo sapiens		2020-01-29
MT019533	2020-02-05T00:00:00Z	Severe acute respiratory syndrome-related coronavirus	Betacoronavirus	Coronaviridae	29883	GenBank	complete		China: Hubei, Wuhan	Homo sapiens	lung	2020-01-01
MT019532	2020-02-05T00:00:00Z	Severe acute respiratory syndrome-related coronavirus	Betacoronavirus	Coronaviridae	29890	GenBank	complete		China: Hubei, Wuhan	Homo sapiens	lung	2019-12-30
MT019531	2020-02-05T00:00:00Z	Severe acute respiratory syndrome-related coronavirus	Betacoronavirus	Coronaviridae	29899	GenBank	complete		China: Hubei, Wuhan	Homo sapiens	lung	2019-12-30
MT019530	2020-02-05T00:00:00Z	Severe acute respiratory syndrome-related coronavirus	Betacoronavirus	Coronaviridae	29889	GenBank	complete		China: Hubei, Wuhan	Homo sapiens	lung	2019-12-30
MT019529	2020-02-05T00:00:00Z	Severe acute respiratory syndrome-related coronavirus	Betacoronavirus	Coronaviridae	29899	GenBank	complete		China: Hubei, Wuhan	Homo sapiens	lung	2019-12-23
MT012098	2020-03-06T00:00:00Z	Severe acute respiratory syndrome-related coronavirus	Betacoronavirus	Coronaviridae	29854	GenBank	complete		India: Kerala State	Homo sapiens	oronasopharynx	2020-01-27
MT007544	2020-01-31T00:00:00Z	Severe acute respiratory syndrome-related coronavirus	Betacoronavirus	Coronaviridae	29893	GenBank	complete		Australia: Victoria	Homo sapiens		2020-01-25
MN997409	2020-01-28T00:00:00Z	Severe acute respiratory syndrome-related coronavirus	Betacoronavirus	Coronaviridae	29882	GenBank	complete		USA: AZ	Homo sapiens	feces	2020-01-22
MN996531	2020-01-29T00:00:00Z	Severe acute respiratory syndrome-related coronavirus	Betacoronavirus	Coronaviridae	29857	GenBank	complete		China: Wuhan	Homo sapiens	lung	2019-12-30
MN996530	2020-01-29T00:00:00Z	Severe acute respiratory syndrome-related coronavirus	Betacoronavirus	Coronaviridae	29854	GenBank	complete		China: Wuhan	Homo sapiens	lung	2019-12-30
MN996529	2020-01-29T00:00:00Z	Severe acute respiratory syndrome-related coronavirus	Betacoronavirus	Coronaviridae	29852	GenBank	complete		China: Wuhan	Homo sapiens	lung	2019-12-30
MN996528	2020-01-29T00:00:00Z	Severe acute respiratory syndrome-related coronavirus	Betacoronavirus	Coronaviridae	29891	GenBank	complete		China: Wuhan	Homo sapiens	lung	2019-12-30
MN996527	2020-01-29T00:00:00Z	Severe acute respiratory syndrome-related coronavirus	Betacoronavirus	Coronaviridae	29825	GenBank	complete		China: Wuhan	Homo sapiens	lung	2019-12-30
MN994468	2020-01-28T00:00:00Z	Severe acute respiratory syndrome-related coronavirus	Betacoronavirus	Coronaviridae	29883	GenBank	complete		USA: CA	Homo sapiens	oronasopharynx	2020-01-22
MN994467	2020-01-28T00:00:00Z	Severe acute respiratory syndrome-related coronavirus	Betacoronavirus	Coronaviridae	29882	GenBank	complete		USA: CA	Homo sapiens	oronasopharynx	2020-01-23
MN988713	2020-01-25T00:00:00Z	Severe acute respiratory syndrome-related coronavirus	Betacoronavirus	Coronaviridae	29882	GenBank	complete		USA: Illinois	Homo sapiens	lung, oronasopharynx	2020-01-21
MN988669	2020-01-28T00:00:00Z	Severe acute respiratory syndrome-related coronavirus	Betacoronavirus	Coronaviridae	29881	GenBank	complete		China	Homo sapiens		2020-01-02
MN988668	2020-01-28T00:00:00Z	Severe acute respiratory syndrome-related coronavirus	Betacoronavirus	Coronaviridae	29881	GenBank	complete		China	Homo sapiens		2020-01-02
MN985325	2020-01-24T00:00:00Z	Severe acute respiratory syndrome-related coronavirus	Betacoronavirus	Coronaviridae	29882	GenBank	complete		USA	Homo sapiens	oronasopharynx	2020-01-19
MN975262	2020-01-24T00:00:00Z	Severe acute respiratory syndrome-related coronavirus	Betacoronavirus	Coronaviridae	29891	GenBank	complete		China	Homo sapiens	lung, oronasopharynx	2020-01-11
MN938384	2020-01-24T00:00:00Z	Severe acute respiratory syndrome-related coronavirus	Betacoronavirus	Coronaviridae	29838	GenBank	complete		China: Shenzhen	Homo sapiens	oronasopharynx	2020-01-10
MN908947	2020-01-12T00:00:00Z	Severe acute respiratory syndrome-related coronavirus	Betacoronavirus	Coronaviridae	29903	GenBank	complete		China	Homo sapiens		2019-12
LR757998	2020-02-01T00:00:00Z	Severe acute respiratory syndrome-related coronavirus	Betacoronavirus	Coronaviridae	29866	GenBank	partial		China:Wuhan	Homo sapiens		2019-12-26
LR757996	2020-02-01T00:00:00Z	Severe acute respiratory syndrome-related coronavirus	Betacoronavirus	Coronaviridae	29868	GenBank	partial		China:Wuhan	Homo sapiens		2020-01-01
LR757995	2020-02-01T00:00:00Z	Severe acute respiratory syndrome-related coronavirus	Betacoronavirus	Coronaviridae	29872	GenBank	partial		China:Wuhan	Homo sapiens		2019-12-26
LC534419	2020-03-28T00:00:00Z	Severe acute respiratory syndrome-related coronavirus	Betacoronavirus	Coronaviridae	29874	GenBank	partial		Japan	Homo sapiens	oronasopharynx	2020-03-09
LC534418	2020-03-28T00:00:00Z	Severe acute respiratory syndrome-related coronavirus	Betacoronavirus	Coronaviridae	29878	GenBank	partial		Japan	Homo sapiens	lung, oronasopharynx	2020-02-14
LC529905	2020-03-07T00:00:00Z	Severe acute respiratory syndrome-related coronavirus	Betacoronavirus	Coronaviridae	29903	GenBank	partial		Japan	Homo sapiens		2020-01
LC528233	2020-02-29T00:00:00Z	Severe acute respiratory syndrome-related coronavirus	Betacoronavirus	Coronaviridae	29902	GenBank	partial			Homo sapiens	oronasopharynx	2020-02-10
LC528232	2020-02-29T00:00:00Z	Severe acute respiratory syndrome-related coronavirus	Betacoronavirus	Coronaviridae	29902	GenBank	partial			Homo sapiens	oronasopharynx	2020-02-10

## Sheet: Sheet4
Accession	Release_Date	Species	Length	Geo_Location	Host	Isolation_Source	Collection_Date
NC_045512	2020-01-13T00:00:00Z	Severe acute respiratory syndrome-related coronavirus	29903	China	Homo sapiens		2019-12
MW006607	2020-09-15T00:00:00Z	Severe acute respiratory syndrome-related coronavirus	29843	USA	Homo sapiens	oronasopharynx	6/26/2020
MW006606	2020-09-15T00:00:00Z	Severe acute respiratory syndrome-related coronavirus	29854	USA	Homo sapiens	oronasopharynx	6/26/2020
MW006604	2020-09-15T00:00:00Z	Severe acute respiratory syndrome-related coronavirus	29827	USA	Homo sapiens	oronasopharynx	6/19/2020
MW006603	2020-09-15T00:00:00Z	Severe acute respiratory syndrome-related coronavirus	29827	USA	Homo sapiens	oronasopharynx	6/19/2020
MW006601	2020-09-15T00:00:00Z	Severe acute respiratory syndrome-related coronavirus	29844	USA	Homo sapiens	oronasopharynx	6/19/2020
MW006600	2020-09-15T00:00:00Z	Severe acute respiratory syndrome-related coronavirus	29840	USA	Homo sapiens	oronasopharynx	6/19/2020
MW006599	2020-09-15T00:00:00Z	Severe acute respiratory syndrome-related coronavirus	29844	USA	Homo sapiens	oronasopharynx	6/19/2020
MW006598	2020-09-15T00:00:00Z	Severe acute respiratory syndrome-related coronavirus	29819	USA	Homo sapiens	oronasopharynx	6/19/2020
MW006596	2020-09-15T00:00:00Z	Severe acute respiratory syndrome-related coronavirus	29851	USA	Homo sapiens	oronasopharynx	6/19/2020
MW006595	2020-09-15T00:00:00Z	Severe acute respiratory syndrome-related coronavirus	29851	USA	Homo sapiens	oronasopharynx	6/19/2020
MW006594	2020-09-15T00:00:00Z	Severe acute respiratory syndrome-related coronavirus	29815	USA	Homo sapiens	oronasopharynx	7/20/2020
MW006586	2020-09-15T00:00:00Z	Severe acute respiratory syndrome-related coronavirus	29816	USA	Homo sapiens	oronasopharynx	6/18/2020
MW006579	2020-09-15T00:00:00Z	Severe acute respiratory syndrome-related coronavirus	29816	USA	Homo sapiens	oronasopharynx	6/18/2020
MW006573	2020-09-15T00:00:00Z	Severe acute respiratory syndrome-related coronavirus	29816	USA	Homo sapiens	oronasopharynx	6/18/2020
MW006564	2020-09-15T00:00:00Z	Severe acute respiratory syndrome-related coronavirus	29816	USA	Homo sapiens	oronasopharynx	6/15/2020
MW004168	2020-09-15T00:00:00Z	Severe acute respiratory syndrome-related coronavirus	29903	USA	Homo sapiens		2020-08-04
MW002825	2020-09-15T00:00:00Z	Severe acute respiratory syndrome-related coronavirus	29819	USA	Homo sapiens	oronasopharynx	6/26/2020
MW002823	2020-09-15T00:00:00Z	Severe acute respiratory syndrome-related coronavirus	29819	USA	Homo sapiens	oronasopharynx	6/26/2020
MW002818	2020-09-15T00:00:00Z	Severe acute respiratory syndrome-related coronavirus	29816	USA	Homo sapiens	oronasopharynx	6/26/2020
MW002817	2020-09-15T00:00:00Z	Severe acute respiratory syndrome-related coronavirus	29819	USA	Homo sapiens	oronasopharynx	6/26/2020
MW002816	2020-09-15T00:00:00Z	Severe acute respiratory syndrome-related coronavirus	29819	USA	Homo sapiens	oronasopharynx	6/26/2020
MW002815	2020-09-15T00:00:00Z	Severe acute respiratory syndrome-related coronavirus	29853	USA	Homo sapiens	oronasopharynx	6/26/2020
MW002809	2020-09-15T00:00:00Z	Severe acute respiratory syndrome-related coronavirus	29817	USA	Homo sapiens	oronasopharynx	6/26/2020
MW002808	2020-09-15T00:00:00Z	Severe acute respiratory syndrome-related coronavirus	29845	USA	Homo sapiens	oronasopharynx	6/26/2020
MW002807	2020-09-15T00:00:00Z	Severe acute respiratory syndrome-related coronavirus	29855	USA	Homo sapiens	oronasopharynx	6/26/2020
MW002806	2020-09-15T00:00:00Z	Severe acute respiratory syndrome-related coronavirus	29817	USA	Homo sapiens	oronasopharynx	6/26/2020
MW001931	2020-09-15T00:00:00Z	Severe acute respiratory syndrome-related coronavirus	29882	USA	Homo sapiens	oronasopharynx	6/17/2020
MW001929	2020-09-15T00:00:00Z	Severe acute respiratory syndrome-related coronavirus	29882	USA	Homo sapiens	oronasopharynx	6/17/2020
MW001928	2020-09-15T00:00:00Z	Severe acute respiratory syndrome-related coronavirus	29882	USA	Homo sapiens	oronasopharynx	6/17/2020
MW001927	2020-09-15T00:00:00Z	Severe acute respiratory syndrome-related coronavirus	29882	USA	Homo sapiens	oronasopharynx	6/17/2020
MW001926	2020-09-15T00:00:00Z	Severe acute respiratory syndrome-related coronavirus	29882	USA	Homo sapiens	oronasopharynx	6/17/2020
MW001925	2020-09-15T00:00:00Z	Severe acute respiratory syndrome-related coronavirus	29882	USA	Homo sapiens	oronasopharynx	6/17/2020
MW001922	2020-09-15T00:00:00Z	Severe acute respiratory syndrome-related coronavirus	29882	USA	Homo sapiens	oronasopharynx	6/16/2020
MW001921	2020-09-15T00:00:00Z	Severe acute respiratory syndrome-related coronavirus	29882	USA	Homo sapiens	oronasopharynx	6/16/2020
MW001920	2020-09-15T00:00:00Z	Severe acute respiratory syndrome-related coronavirus	29882	USA	Homo sapiens	oronasopharynx	6/15/2020
MW001919	2020-09-15T00:00:00Z	Severe acute respiratory syndrome-related coronavirus	29882	USA	Homo sapiens	oronasopharynx	6/16/2020
MW001918	2020-09-15T00:00:00Z	Severe acute respiratory syndrome-related coronavirus	29882	USA	Homo sapiens	oronasopharynx	6/15/2020
MW001916	2020-09-15T00:00:00Z	Severe acute respiratory syndrome-related coronavirus	29882	USA	Homo sapiens	oronasopharynx	6/16/2020
MW001915	2020-09-15T00:00:00Z	Severe acute respiratory syndrome-related coronavirus	29882	USA	Homo sapiens	oronasopharynx	6/15/2020
MW001914	2020-09-15T00:00:00Z	Severe acute respiratory syndrome-related coronavirus	29882	USA	Homo sapiens	oronasopharynx	6/15/2020
MW001913	2020-09-15T00:00:00Z	Severe acute respiratory syndrome-related coronavirus	29882	USA	Homo sapiens	oronasopharynx	2020-04-06
MW001911	2020-09-15T00:00:00Z	Severe acute respiratory syndrome-related coronavirus	29882	USA	Homo sapiens	oronasopharynx	2020-04-06
MW001910	2020-09-15T00:00:00Z	Severe acute respiratory syndrome-related coronavirus	29882	USA	Homo sapiens	oronasopharynx	2020-04-06
MW001909	2020-09-15T00:00:00Z	Severe acute respiratory syndrome-related coronavirus	29882	USA	Homo sapiens	oronasopharynx	2020-04-06
MW001908	2020-09-15T00:00:00Z	Severe acute respiratory syndrome-related coronavirus	29882	USA	Homo sapiens	oronasopharynx	2020-04-06
MW001907	2020-09-15T00:00:00Z	Severe acute respiratory syndrome-related coronavirus	29882	USA	Homo sapiens	oronasopharynx	2020-04-06
MW001905	2020-09-15T00:00:00Z	Severe acute respiratory syndrome-related coronavirus	29882	USA	Homo sapiens	oronasopharynx	2020-04-06
MW001904	2020-09-15T00:00:00Z	Severe acute respiratory syndrome-related coronavirus	29882	USA	Homo sapiens	oronasopharynx	2020-04-06
MW001903	2020-09-15T00:00:00Z	Severe acute respiratory syndrome-related coronavirus	29882	USA	Homo sapiens	oronasopharynx	2020-04-06
MW001902	2020-09-15T00:00:00Z	Severe acute respiratory syndrome-related coronavirus	29882	USA	Homo sapiens	oronasopharynx	2020-04-06
MW001901	2020-09-15T00:00:00Z	Severe acute respiratory syndrome-related coronavirus	29882	USA	Homo sapiens	oronasopharynx	2020-04-06
MW001900	2020-09-15T00:00:00Z	Severe acute respiratory syndrome-related coronavirus	29882	USA	Homo sapiens	oronasopharynx	2020-04-06
MW001899	2020-09-15T00:00:00Z	Severe acute respiratory syndrome-related coronavirus	29882	USA	Homo sapiens	oronasopharynx	2020-04-06
MW001898	2020-09-15T00:00:00Z	Severe acute respiratory syndrome-related coronavirus	29882	USA	Homo sapiens	oronasopharynx	2020-04-06
MW001897	2020-09-15T00:00:00Z	Severe acute respiratory syndrome-related coronavirus	29882	USA	Homo sapiens	oronasopharynx	2020-03-06
MW001896	2020-09-15T00:00:00Z	Severe acute respiratory syndrome-related coronavirus	29882	USA	Homo sapiens	oronasopharynx	2020-03-06
MW001895	2020-09-15T00:00:00Z	Severe acute respiratory syndrome-related coronavirus	29882	USA	Homo sapiens	oronasopharynx	2020-02-06
MW001894	2020-09-15T00:00:00Z	Severe acute respiratory syndrome-related coronavirus	29882	USA	Homo sapiens	oronasopharynx	2020-02-06
MW001892	2020-09-15T00:00:00Z	Severe acute respiratory syndrome-related coronavirus	29882	USA	Homo sapiens	oronasopharynx	2020-02-06
MW001891	2020-09-15T00:00:00Z	Severe acute respiratory syndrome-related coronavirus	29882	USA	Homo sapiens	oronasopharynx	2020-02-06
MW001890	2020-09-15T00:00:00Z	Severe acute respiratory syndrome-related coronavirus	29882	USA	Homo sapiens	oronasopharynx	2020-03-06
MW001889	2020-09-15T00:00:00Z	Severe acute respiratory syndrome-related coronavirus	29882	USA	Homo sapiens	oronasopharynx	2020-02-06
MW001888	2020-09-15T00:00:00Z	Severe acute respiratory syndrome-related coronavirus	29882	USA	Homo sapiens	oronasopharynx	2020-02-06
MW001887	2020-09-15T00:00:00Z	Severe acute respiratory syndrome-related coronavirus	29882	USA	Homo sapiens	oronasopharynx	2020-02-06
MW001886	2020-09-15T00:00:00Z	Severe acute respiratory syndrome-related coronavirus	29882	USA	Homo sapiens	oronasopharynx	2020-02-06
MW001884	2020-09-15T00:00:00Z	Severe acute respiratory syndrome-related coronavirus	29882	USA	Homo sapiens	saliva, oronasopharynx	2020-11-07
MW001883	2020-09-15T00:00:00Z	Severe acute respiratory syndrome-related coronavirus	29882	USA	Homo sapiens	saliva, oronasopharynx	2020-10-07
MW001882	2020-09-15T00:00:00Z	Severe acute respiratory syndrome-related coronavirus	29882	USA	Homo sapiens	saliva, oronasopharynx	2020-09-07
MW001881	2020-09-15T00:00:00Z	Severe acute respiratory syndrome-related coronavirus	29882	USA	Homo sapiens	saliva, oronasopharynx	2020-08-07
MW001880	2020-09-15T00:00:00Z	Severe acute respiratory syndrome-related coronavirus	29882	USA	Homo sapiens	saliva, oronasopharynx	2020-07-07
MW001693	2020-09-15T00:00:00Z	Severe acute respiratory syndrome-related coronavirus	29882	USA	Homo sapiens	oronasopharynx	6/16/2020
MW001692	2020-09-15T00:00:00Z	Severe acute respiratory syndrome-related coronavirus	29882	USA	Homo sapiens	oronasopharynx	6/16/2020
MW001675	2020-09-15T00:00:00Z	Severe acute respiratory syndrome-related coronavirus	29882	USA	Homo sapiens	oronasopharynx	6/16/2020
MW001674	2020-09-15T00:00:00Z	Severe acute respiratory syndrome-related coronavirus	29882	USA	Homo sapiens	oronasopharynx	6/16/2020
MW001673	2020-09-15T00:00:00Z	Severe acute respiratory syndrome-related coronavirus	29882	USA	Homo sapiens	oronasopharynx	2020-04-06
MW001672	2020-09-15T00:00:00Z	Severe acute respiratory syndrome-related coronavirus	29882	USA	Homo sapiens	saliva, oronasopharynx	7/21/2020
MW001671	2020-09-15T00:00:00Z	Severe acute respiratory syndrome-related coronavirus	29882	USA	Homo sapiens	saliva, oronasopharynx	7/15/2020
MW001669	2020-09-15T00:00:00Z	Severe acute respiratory syndrome-related coronavirus	29882	USA	Homo sapiens	saliva, oronasopharynx	2020-08-07
MW001668	2020-09-15T00:00:00Z	Severe acute respiratory syndrome-related coronavirus	29882	USA	Homo sapiens	saliva, oronasopharynx	2020-07-07
MW001667	2020-09-15T00:00:00Z	Severe acute respiratory syndrome-related coronavirus	29882	USA	Homo sapiens	saliva, oronasopharynx	2020-07-07
MW001288	2020-09-15T00:00:00Z	Severe acute respiratory syndrome-related coronavirus	29882	USA	Homo sapiens		3/28/2020
MW001287	2020-09-15T00:00:00Z	Severe acute respiratory syndrome-related coronavirus	29882	USA	Homo sapiens		3/28/2020
MW001286	2020-09-15T00:00:00Z	Severe acute respiratory syndrome-related coronavirus	29882	USA	Homo sapiens		7/17/2020
MW001285	2020-09-15T00:00:00Z	Severe acute respiratory syndrome-related coronavirus	29882	USA	Homo sapiens		2020-01-07
MW001284	2020-09-15T00:00:00Z	Severe acute respiratory syndrome-related coronavirus	29882	USA	Homo sapiens		6/29/2020
MW001283	2020-09-15T00:00:00Z	Severe acute respiratory syndrome-related coronavirus	29882	USA	Homo sapiens		5/29/2020
MW001282	2020-09-15T00:00:00Z	Severe acute respiratory syndrome-related coronavirus	29882	USA	Homo sapiens		5/27/2020
MW001281	2020-09-15T00:00:00Z	Severe acute respiratory syndrome-related coronavirus	29882	USA	Homo sapiens		5/29/2020
MW001280	2020-09-15T00:00:00Z	Severe acute respiratory syndrome-related coronavirus	29882	USA	Homo sapiens		5/22/2020
MW001279	2020-09-15T00:00:00Z	Severe acute respiratory syndrome-related coronavirus	29882	USA	Homo sapiens		2020-12-06
MW001278	2020-09-15T00:00:00Z	Severe acute respiratory syndrome-related coronavirus	29882	USA	Homo sapiens		5/27/2020
MW001277	2020-09-15T00:00:00Z	Severe acute respiratory syndrome-related coronavirus	29882	USA	Homo sapiens		5/22/2020
MW001276	2020-09-15T00:00:00Z	Severe acute respiratory syndrome-related coronavirus	29882	USA	Homo sapiens		5/20/2020
MW001275	2020-09-15T00:00:00Z	Severe acute respiratory syndrome-related coronavirus	29882	USA	Homo sapiens		5/22/2020
MW001274	2020-09-15T00:00:00Z	Severe acute respiratory syndrome-related coronavirus	29882	USA	Homo sapiens		5/20/2020
MW001273	2020-09-15T00:00:00Z	Severe acute respiratory syndrome-related coronavirus	29882	USA	Homo sapiens		5/15/2020
MW001272	2020-09-15T00:00:00Z	Severe acute respiratory syndrome-related coronavirus	29882	USA	Homo sapiens		5/15/2020
MW001271	2020-09-15T00:00:00Z	Severe acute respiratory syndrome-related coronavirus	29882	USA	Homo sapiens		5/15/2020
MW001270	2020-09-15T00:00:00Z	Severe acute respiratory syndrome-related coronavirus	29882	USA	Homo sapiens		5/15/2020
MW001269	2020-09-15T00:00:00Z	Severe acute respiratory syndrome-related coronavirus	29882	USA	Homo sapiens		2020-08-05
MW001268	2020-09-15T00:00:00Z	Severe acute respiratory syndrome-related coronavirus	29882	USA	Homo sapiens		2020-08-05
MW001267	2020-09-15T00:00:00Z	Severe acute respiratory syndrome-related coronavirus	29882	USA	Homo sapiens		2020-11-05
MW001266	2020-09-15T00:00:00Z	Severe acute respiratory syndrome-related coronavirus	29882	USA	Homo sapiens		2020-08-05
MW001265	2020-09-15T00:00:00Z	Severe acute respiratory syndrome-related coronavirus	29882	USA	Homo sapiens		2020-06-05
MW001264	2020-09-15T00:00:00Z	Severe acute respiratory syndrome-related coronavirus	29882	USA	Homo sapiens		2020-04-05
MW001263	2020-09-15T00:00:00Z	Severe acute respiratory syndrome-related coronavirus	29882	USA	Homo sapiens		2020-06-05
MW001262	2020-09-15T00:00:00Z	Severe acute respiratory syndrome-related coronavirus	29882	USA	Homo sapiens		2020-01-05
MW001261	2020-09-15T00:00:00Z	Severe acute respiratory syndrome-related coronavirus	29882	USA	Homo sapiens	oronasopharynx	4/29/2020
MW001260	2020-09-15T00:00:00Z	Severe acute respiratory syndrome-related coronavirus	29882	USA	Homo sapiens		2020-01-05
MW001259	2020-09-15T00:00:00Z	Severe acute respiratory syndrome-related coronavirus	29882	USA	Homo sapiens	oronasopharynx	4/29/2020
MW001258	2020-09-15T00:00:00Z	Severe acute respiratory syndrome-related coronavirus	29882	USA	Homo sapiens		2020-04-05
MW001257	2020-09-15T00:00:00Z	Severe acute respiratory syndrome-related coronavirus	29882	USA	Homo sapiens		2020-01-05
MW001256	2020-09-15T00:00:00Z	Severe acute respiratory syndrome-related coronavirus	29882	USA	Homo sapiens	oronasopharynx	4/29/2020
MW001255	2020-09-15T00:00:00Z	Severe acute respiratory syndrome-related coronavirus	29882	USA	Homo sapiens	oronasopharynx	4/29/2020
MW001254	2020-09-15T00:00:00Z	Severe acute respiratory syndrome-related coronavirus	29882	USA	Homo sapiens	oronasopharynx	4/29/2020
MW001253	2020-09-15T00:00:00Z	Severe acute respiratory syndrome-related coronavirus	29882	USA	Homo sapiens	oronasopharynx	4/29/2020
MW001252	2020-09-15T00:00:00Z	Severe acute respiratory syndrome-related coronavirus	29882	USA	Homo sapiens		4/27/2020
MW001251	2020-09-15T00:00:00Z	Severe acute respiratory syndrome-related coronavirus	29882	USA	Homo sapiens	oronasopharynx	4/29/2020
MW001250	2020-09-15T00:00:00Z	Severe acute respiratory syndrome-related coronavirus	29882	USA	Homo sapiens		4/24/2020
MW001249	2020-09-15T00:00:00Z	Severe acute respiratory syndrome-related coronavirus	29882	USA	Homo sapiens	saliva, oronasopharynx	5/29/2020
MW001248	2020-09-15T00:00:00Z	Severe acute respiratory syndrome-related coronavirus	29882	USA	Homo sapiens	oronasopharynx	4/22/2020
MW001247	2020-09-15T00:00:00Z	Severe acute respiratory syndrome-related coronavirus	29882	USA	Homo sapiens		5/29/2020
MW001246	2020-09-15T00:00:00Z	Severe acute respiratory syndrome-related coronavirus	29882	USA	Homo sapiens	oronasopharynx	4/22/2020
MW001245	2020-09-15T00:00:00Z	Severe acute respiratory syndrome-related coronavirus	29882	USA	Homo sapiens	oronasopharynx	4/22/2020
MW001244	2020-09-15T00:00:00Z	Severe acute respiratory syndrome-related coronavirus	29882	USA	Homo sapiens		4/17/2020
MW001243	2020-09-15T00:00:00Z	Severe acute respiratory syndrome-related coronavirus	29882	USA	Homo sapiens		4/20/2020
MW001242	2020-09-15T00:00:00Z	Severe acute respiratory syndrome-related coronavirus	29882	USA	Homo sapiens		4/17/2020
MW001241	2020-09-15T00:00:00Z	Severe acute respiratory syndrome-related coronavirus	29882	USA	Homo sapiens		4/17/2020
MW001240	2020-09-15T00:00:00Z	Severe acute respiratory syndrome-related coronavirus	29882	USA	Homo sapiens		4/15/2020
MW001239	2020-09-15T00:00:00Z	Severe acute respiratory syndrome-related coronavirus	29882	USA	Homo sapiens		4/13/2020
MW001238	2020-09-15T00:00:00Z	Severe acute respiratory syndrome-related coronavirus	29882	USA	Homo sapiens		2020-08-04
MW001237	2020-09-15T00:00:00Z	Severe acute respiratory syndrome-related coronavirus	29882	USA	Homo sapiens		4/13/2020
MW001236	2020-09-15T00:00:00Z	Severe acute respiratory syndrome-related coronavirus	29882	USA	Homo sapiens		4/13/2020
MW001235	2020-09-15T00:00:00Z	Severe acute respiratory syndrome-related coronavirus	29882	USA	Homo sapiens		2020-08-04
MW001234	2020-09-15T00:00:00Z	Severe acute respiratory syndrome-related coronavirus	29882	USA	Homo sapiens		2020-08-04
MW001233	2020-09-15T00:00:00Z	Severe acute respiratory syndrome-related coronavirus	29882	USA	Homo sapiens		2020-08-04
MW001232	2020-09-15T00:00:00Z	Severe acute respiratory syndrome-related coronavirus	29882	USA	Homo sapiens		3/30/2020
MW000371	2020-09-15T00:00:00Z	Severe acute respiratory syndrome-related coronavirus	29797	USA	Homo sapiens	oronasopharynx	2020-04-06
MW000369	2020-09-15T00:00:00Z	Severe acute respiratory syndrome-related coronavirus	29803	USA	Homo sapiens	oronasopharynx	2020-04-06
MW000364	2020-09-15T00:00:00Z	Severe acute respiratory syndrome-related coronavirus	29841	USA	Homo sapiens	oronasopharynx	2020-03-06
MW000358	2020-09-15T00:00:00Z	Severe acute respiratory syndrome-related coronavirus	29856	USA	Homo sapiens	oronasopharynx	2020-09-07
MW000357	2020-09-15T00:00:00Z	Severe acute respiratory syndrome-related coronavirus	29866	USA	Homo sapiens	oronasopharynx	2020-09-07
MW000356	2020-09-15T00:00:00Z	Severe acute respiratory syndrome-related coronavirus	29862	USA	Homo sapiens	oronasopharynx	2020-09-07
MW000355	2020-09-15T00:00:00Z	Severe acute respiratory syndrome-related coronavirus	29821	USA	Homo sapiens	oronasopharynx	2020-09-07
MW000354	2020-09-15T00:00:00Z	Severe acute respiratory syndrome-related coronavirus	29809	USA	Homo sapiens	oronasopharynx	2020-10-07
MT997994	2020-09-14T00:00:00Z	Severe acute respiratory syndrome-related coronavirus	29882	USA	Homo sapiens	oronasopharynx	5/29/2020
MT997993	2020-09-14T00:00:00Z	Severe acute respiratory syndrome-related coronavirus	29882	USA	Homo sapiens	oronasopharynx	5/29/2020
MT997992	2020-09-14T00:00:00Z	Severe acute respiratory syndrome-related coronavirus	29882	USA	Homo sapiens	oronasopharynx	5/29/2020
MT997991	2020-09-14T00:00:00Z	Severe acute respiratory syndrome-related coronavirus	29882	USA	Homo sapiens	oronasopharynx	5/29/2020
MT997990	2020-09-14T00:00:00Z	Severe acute respiratory syndrome-related coronavirus	29882	USA	Homo sapiens	oronasopharynx	5/29/2020
MT997989	2020-09-14T00:00:00Z	Severe acute respiratory syndrome-related coronavirus	29882	USA	Homo sapiens	oronasopharynx	5/29/2020
MT997988	2020-09-14T00:00:00Z	Severe acute respiratory syndrome-related coronavirus	29882	USA	Homo sapiens	oronasopharynx	5/29/2020
MT997987	2020-09-14T00:00:00Z	Severe acute respiratory syndrome-related coronavirus	29882	USA	Homo sapiens	oronasopharynx	5/29/2020
MT997986	2020-09-14T00:00:00Z	Severe acute respiratory syndrome-related coronavirus	29882	USA	Homo sapiens	oronasopharynx	5/27/2020
MT997985	2020-09-14T00:00:00Z	Severe acute respiratory syndrome-related coronavirus	29882	USA	Homo sapiens	oronasopharynx	2020-07-05
MT997984	2020-09-14T00:00:00Z	Severe acute respiratory syndrome-related coronavirus	29882	USA	Homo sapiens		2020-10-06
MT997983	2020-09-14T00:00:00Z	Severe acute respiratory syndrome-related coronavirus	29882	USA	Homo sapiens		2020-10-06
MT997982	2020-09-14T00:00:00Z	Severe acute respiratory syndrome-related coronavirus	29882	USA	Homo sapiens		2020-10-06
MT997981	2020-09-14T00:00:00Z	Severe acute respiratory syndrome-related coronavirus	29882	USA	Homo sapiens		2020-10-06
MT997980	2020-09-14T00:00:00Z	Severe acute respiratory syndrome-related coronavirus	29882	USA	Homo sapiens		2020-11-06
MT997979	2020-09-14T00:00:00Z	Severe acute respiratory syndrome-related coronavirus	29882	USA	Homo sapiens		2020-11-06
MT997978	2020-09-14T00:00:00Z	Severe acute respiratory syndrome-related coronavirus	29882	USA	Homo sapiens		2020-10-06
MT997977	2020-09-14T00:00:00Z	Severe acute respiratory syndrome-related coronavirus	29882	USA	Homo sapiens		2020-11-06
MT997976	2020-09-14T00:00:00Z	Severe acute respiratory syndrome-related coronavirus	29882	USA	Homo sapiens		2020-12-06
MT997975	2020-09-14T00:00:00Z	Severe acute respiratory syndrome-related coronavirus	29882	USA	Homo sapiens		2020-11-06
MT997974	2020-09-14T00:00:00Z	Severe acute respiratory syndrome-related coronavirus	29882	USA	Homo sapiens		6/14/2020
MT997973	2020-09-14T00:00:00Z	Severe acute respiratory syndrome-related coronavirus	29882	USA	Homo sapiens		2020-11-06
MT997972	2020-09-14T00:00:00Z	Severe acute respiratory syndrome-related coronavirus	29882	USA	Homo sapiens		2020-10-06
MT997971	2020-09-14T00:00:00Z	Severe acute respiratory syndrome-related coronavirus	29882	USA	Homo sapiens		6/14/2020
MT997970	2020-09-14T00:00:00Z	Severe acute respiratory syndrome-related coronavirus	29882	USA	Homo sapiens		2020-10-06
MT997969	2020-09-14T00:00:00Z	Severe acute respiratory syndrome-related coronavirus	29882	USA	Homo sapiens		2020-11-06
MT997968	2020-09-14T00:00:00Z	Severe acute respiratory syndrome-related coronavirus	29882	USA	Homo sapiens		6/14/2020
MT997967	2020-09-14T00:00:00Z	Severe acute respiratory syndrome-related coronavirus	29882	USA	Homo sapiens		2020-10-06
MT997966	2020-09-14T00:00:00Z	Severe acute respiratory syndrome-related coronavirus	29882	USA	Homo sapiens		2020-10-06
MT997963	2020-09-14T00:00:00Z	Severe acute respiratory syndrome-related coronavirus	29882	USA	Homo sapiens		2020-11-06
MT997962	2020-09-14T00:00:00Z	Severe acute respiratory syndrome-related coronavirus	29882	USA	Homo sapiens		2020-10-06
MT997961	2020-09-14T00:00:00Z	Severe acute respiratory syndrome-related coronavirus	29882	USA	Homo sapiens		6/14/2020
MT997960	2020-09-14T00:00:00Z	Severe acute respiratory syndrome-related coronavirus	29882	USA	Homo sapiens		2020-11-06
MT997959	2020-09-14T00:00:00Z	Severe acute respiratory syndrome-related coronavirus	29882	USA	Homo sapiens		2020-11-06
MT997958	2020-09-14T00:00:00Z	Severe acute respiratory syndrome-related coronavirus	29880	USA	Homo sapiens		2020-11-06
MT997957	2020-09-14T00:00:00Z	Severe acute respiratory syndrome-related coronavirus	29882	USA	Homo sapiens		2020-10-06
MT997955	2020-09-14T00:00:00Z	Severe acute respiratory syndrome-related coronavirus	29882	USA	Homo sapiens		2020-10-06
MT997954	2020-09-14T00:00:00Z	Severe acute respiratory syndrome-related coronavirus	29882	USA	Homo sapiens		2020-10-06
MT997953	2020-09-14T00:00:00Z	Severe acute respiratory syndrome-related coronavirus	29879	USA	Homo sapiens		2020-12-06
MT997952	2020-09-14T00:00:00Z	Severe acute respiratory syndrome-related coronavirus	29882	USA	Homo sapiens		2020-11-06
MT997951	2020-09-14T00:00:00Z	Severe acute respiratory syndrome-related coronavirus	29882	USA	Homo sapiens		2020-10-06
MT997950	2020-09-14T00:00:00Z	Severe acute respiratory syndrome-related coronavirus	29882	USA	Homo sapiens		2020-10-06
MT997949	2020-09-14T00:00:00Z	Severe acute respiratory syndrome-related coronavirus	29882	USA	Homo sapiens		2020-11-06
MT997771	2020-09-14T00:00:00Z	Severe acute respiratory syndrome-related coronavirus	29882	USA	Homo sapiens	oronasopharynx	7/30/2020
MT997770	2020-09-14T00:00:00Z	Severe acute respiratory syndrome-related coronavirus	29882	USA	Homo sapiens	oronasopharynx	7/30/2020
MT997769	2020-09-14T00:00:00Z	Severe acute respiratory syndrome-related coronavirus	29882	USA	Homo sapiens	oronasopharynx	5/29/2020
MT997768	2020-09-14T00:00:00Z	Severe acute respiratory syndrome-related coronavirus	29882	USA	Homo sapiens	oronasopharynx	5/29/2020
MT997767	2020-09-14T00:00:00Z	Severe acute respiratory syndrome-related coronavirus	29882	USA	Homo sapiens	oronasopharynx	5/27/2020
MT997766	2020-09-14T00:00:00Z	Severe acute respiratory syndrome-related coronavirus	29882	USA	Homo sapiens	oronasopharynx	5/21/2020
MT997765	2020-09-14T00:00:00Z	Severe acute respiratory syndrome-related coronavirus	29882	USA	Homo sapiens	oronasopharynx	2020-07-05
MT997763	2020-09-14T00:00:00Z	Severe acute respiratory syndrome-related coronavirus	29882	USA	Homo sapiens	oronasopharynx	2020-07-05
MT997762	2020-09-14T00:00:00Z	Severe acute respiratory syndrome-related coronavirus	29882	USA	Homo sapiens	oronasopharynx	2020-07-05
MT997747	2020-09-14T00:00:00Z	Severe acute respiratory syndrome-related coronavirus	29823	USA	Homo sapiens	oronasopharynx	8/19/2020
MT997746	2020-09-14T00:00:00Z	Severe acute respiratory syndrome-related coronavirus	29840	USA	Homo sapiens	oronasopharynx	3/29/2020
MT997745	2020-09-14T00:00:00Z	Severe acute respiratory syndrome-related coronavirus	29821	USA	Homo sapiens	oronasopharynx	3/31/2020
MT997744	2020-09-14T00:00:00Z	Severe acute respiratory syndrome-related coronavirus	29823	USA	Homo sapiens	oronasopharynx	3/31/2020
MT997743	2020-09-14T00:00:00Z	Severe acute respiratory syndrome-related coronavirus	29827	USA	Homo sapiens	oronasopharynx	2020-02-04
MT997742	2020-09-14T00:00:00Z	Severe acute respiratory syndrome-related coronavirus	29821	USA	Homo sapiens	oronasopharynx	2020-01-04
MT997741	2020-09-14T00:00:00Z	Severe acute respiratory syndrome-related coronavirus	29850	USA	Homo sapiens	oronasopharynx	2020-05-04
MT997740	2020-09-14T00:00:00Z	Severe acute respiratory syndrome-related coronavirus	29862	USA	Homo sapiens	oronasopharynx	2020-08-04
MT997739	2020-09-14T00:00:00Z	Severe acute respiratory syndrome-related coronavirus	29849	USA	Homo sapiens	oronasopharynx	2020-07-04
MT997738	2020-09-14T00:00:00Z	Severe acute respiratory syndrome-related coronavirus	29852	USA	Homo sapiens	oronasopharynx	2020-09-04
MT997737	2020-09-14T00:00:00Z	Severe acute respiratory syndrome-related coronavirus	29822	USA	Homo sapiens	oronasopharynx	4/20/2020
MT997735	2020-09-14T00:00:00Z	Severe acute respiratory syndrome-related coronavirus	29850	USA	Homo sapiens	oronasopharynx	4/24/2020
MT997734	2020-09-14T00:00:00Z	Severe acute respiratory syndrome-related coronavirus	29822	USA	Homo sapiens	oronasopharynx	4/24/2020
MT997733	2020-09-14T00:00:00Z	Severe acute respiratory syndrome-related coronavirus	29844	USA	Homo sapiens	oronasopharynx	4/25/2020
MT997732	2020-09-14T00:00:00Z	Severe acute respiratory syndrome-related coronavirus	29825	USA	Homo sapiens	oronasopharynx	4/25/2020
MT997731	2020-09-14T00:00:00Z	Severe acute respiratory syndrome-related coronavirus	29844	USA	Homo sapiens	oronasopharynx	4/25/2020
MT997730	2020-09-14T00:00:00Z	Severe acute respiratory syndrome-related coronavirus	29836	USA	Homo sapiens	oronasopharynx	4/26/2020
MT997729	2020-09-14T00:00:00Z	Severe acute respiratory syndrome-related coronavirus	29824	USA	Homo sapiens	oronasopharynx	4/27/2020
MT997728	2020-09-14T00:00:00Z	Severe acute respiratory syndrome-related coronavirus	29856	USA	Homo sapiens	oronasopharynx	4/28/2020
MT997727	2020-09-14T00:00:00Z	Severe acute respiratory syndrome-related coronavirus	29853	USA	Homo sapiens	oronasopharynx	4/29/2020
MT997726	2020-09-14T00:00:00Z	Severe acute respiratory syndrome-related coronavirus	29864	USA	Homo sapiens	oronasopharynx	4/29/2020
MT997725	2020-09-14T00:00:00Z	Severe acute respiratory syndrome-related coronavirus	29829	USA	Homo sapiens	oronasopharynx	4/29/2020
MT997724	2020-09-14T00:00:00Z	Severe acute respiratory syndrome-related coronavirus	29826	USA	Homo sapiens	oronasopharynx	2020-01-05
MT997723	2020-09-14T00:00:00Z	Severe acute respiratory syndrome-related coronavirus	29821	USA	Homo sapiens	oronasopharynx	2020-02-05
MT997722	2020-09-14T00:00:00Z	Severe acute respiratory syndrome-related coronavirus	29823	USA	Homo sapiens	oronasopharynx	2020-03-05
MT997721	2020-09-14T00:00:00Z	Severe acute respiratory syndrome-related coronavirus	29819	USA	Homo sapiens	oronasopharynx	2020-04-05
MT997720	2020-09-14T00:00:00Z	Severe acute respiratory syndrome-related coronavirus	29823	USA	Homo sapiens	oronasopharynx	2020-05-05
MT997719	2020-09-14T00:00:00Z	Severe acute respiratory syndrome-related coronavirus	29854	USA	Homo sapiens		2020-05-05
MT997718	2020-09-14T00:00:00Z	Severe acute respiratory syndrome-related coronavirus	29857	USA	Homo sapiens		2020-05-05
MT997717	2020-09-14T00:00:00Z	Severe acute respiratory syndrome-related coronavirus	29844	USA	Homo sapiens	oronasopharynx	2020-08-05
MT997716	2020-09-14T00:00:00Z	Severe acute respiratory syndrome-related coronavirus	29821	USA	Homo sapiens		2020-11-05
MT997715	2020-09-14T00:00:00Z	Severe acute respiratory syndrome-related coronavirus	29823	USA	Homo sapiens		2020-11-05
MT997714	2020-09-14T00:00:00Z	Severe acute respiratory syndrome-related coronavirus	29857	USA	Homo sapiens		2020-12-05
MT997713	2020-09-14T00:00:00Z	Severe acute respiratory syndrome-related coronavirus	29848	USA	Homo sapiens	oronasopharynx	5/13/2020
MT997712	2020-09-14T00:00:00Z	Severe acute respiratory syndrome-related coronavirus	29824	USA	Homo sapiens		5/15/2020
MT997711	2020-09-14T00:00:00Z	Severe acute respiratory syndrome-related coronavirus	29824	USA	Homo sapiens		5/18/2020
MT997710	2020-09-14T00:00:00Z	Severe acute respiratory syndrome-related coronavirus	29826	USA	Homo sapiens	oronasopharynx	5/18/2020
MT997709	2020-09-14T00:00:00Z	Severe acute respiratory syndrome-related coronavirus	29821	USA	Homo sapiens		5/19/2020
MT997708	2020-09-14T00:00:00Z	Severe acute respiratory syndrome-related coronavirus	29844	USA	Homo sapiens		5/20/2020
MT997707	2020-09-14T00:00:00Z	Severe acute respiratory syndrome-related coronavirus	29822	USA	Homo sapiens		5/19/2020
MT997706	2020-09-14T00:00:00Z	Severe acute respiratory syndrome-related coronavirus	29860	USA	Homo sapiens		5/21/2020
MT997705	2020-09-14T00:00:00Z	Severe acute respiratory syndrome-related coronavirus	29828	USA	Homo sapiens	oronasopharynx	5/21/2020
MT997704	2020-09-14T00:00:00Z	Severe acute respiratory syndrome-related coronavirus	29858	USA	Homo sapiens	oronasopharynx	5/22/2020
MT997703	2020-09-14T00:00:00Z	Severe acute respiratory syndrome-related coronavirus	29828	USA	Homo sapiens		5/22/2020
MT997702	2020-09-14T00:00:00Z	Severe acute respiratory syndrome-related coronavirus	29825	USA	Homo sapiens		5/22/2020
MT997701	2020-09-14T00:00:00Z	Severe acute respiratory syndrome-related coronavirus	29824	USA	Homo sapiens		5/28/2020
MT997700	2020-09-14T00:00:00Z	Severe acute respiratory syndrome-related coronavirus	29823	USA	Homo sapiens	oronasopharynx	2020-03-06
MT997699	2020-09-14T00:00:00Z	Severe acute respiratory syndrome-related coronavirus	29860	USA	Homo sapiens	oronasopharynx	2020-03-06
MT997698	2020-09-14T00:00:00Z	Severe acute respiratory syndrome-related coronavirus	29828	USA	Homo sapiens		2020-03-06
MT997697	2020-09-14T00:00:00Z	Severe acute respiratory syndrome-related coronavirus	29843	USA	Homo sapiens		2020-05-06
MT997696	2020-09-14T00:00:00Z	Severe acute respiratory syndrome-related coronavirus	29823	USA	Homo sapiens	oronasopharynx	6/30/2020
MT997695	2020-09-14T00:00:00Z	Severe acute respiratory syndrome-related coronavirus	29822	USA	Homo sapiens	oronasopharynx	2020-02-07
MT997694	2020-09-14T00:00:00Z	Severe acute respiratory syndrome-related coronavirus	29822	USA	Homo sapiens	oronasopharynx	2020-03-08
MT997693	2020-09-14T00:00:00Z	Severe acute respiratory syndrome-related coronavirus	29860	USA	Homo sapiens	oronasopharynx	4/30/2020
MT997692	2020-09-14T00:00:00Z	Severe acute respiratory syndrome-related coronavirus	29844	USA	Homo sapiens	oronasopharynx	8/14/2020
MT997691	2020-09-14T00:00:00Z	Severe acute respiratory syndrome-related coronavirus	29823	USA	Homo sapiens	oronasopharynx	8/18/2020
MT997690	2020-09-14T00:00:00Z	Severe acute respiratory syndrome-related coronavirus	29851	USA	Homo sapiens	oronasopharynx	8/18/2020
MT997689	2020-09-14T00:00:00Z	Severe acute respiratory syndrome-related coronavirus	29845	USA	Homo sapiens	oronasopharynx	8/17/2020
MT997688	2020-09-14T00:00:00Z	Severe acute respiratory syndrome-related coronavirus	29823	USA	Homo sapiens	oronasopharynx	8/18/2020
MT997687	2020-09-14T00:00:00Z	Severe acute respiratory syndrome-related coronavirus	29845	USA	Homo sapiens	oronasopharynx	8/21/2020
MT997686	2020-09-14T00:00:00Z	Severe acute respiratory syndrome-related coronavirus	29858	USA	Homo sapiens	oronasopharynx	8/22/2020
MT997685	2020-09-14T00:00:00Z	Severe acute respiratory syndrome-related coronavirus	29825	USA	Homo sapiens	oronasopharynx	8/22/2020
MT997242	2020-09-14T00:00:00Z	Severe acute respiratory syndrome-related coronavirus	29842	USA	Homo sapiens		2020-03-08
MT997241	2020-09-14T00:00:00Z	Severe acute respiratory syndrome-related coronavirus	29848	USA	Homo sapiens		8/14/2020
MT997240	2020-09-14T00:00:00Z	Severe acute respiratory syndrome-related coronavirus	29851	USA	Homo sapiens		8/24/2020
MT997237	2020-09-14T00:00:00Z	Severe acute respiratory syndrome-related coronavirus	29804	USA	Homo sapiens		8/22/2020
MT997236	2020-09-14T00:00:00Z	Severe acute respiratory syndrome-related coronavirus	29849	USA	Homo sapiens		2020-10-08
MT997235	2020-09-14T00:00:00Z	Severe acute respiratory syndrome-related coronavirus	29859	USA	Homo sapiens		8/29/2020
MT997233	2020-09-14T00:00:00Z	Severe acute respiratory syndrome-related coronavirus	29855	USA	Homo sapiens		8/14/2020
MT997232	2020-09-14T00:00:00Z	Severe acute respiratory syndrome-related coronavirus	29839	USA	Homo sapiens		2020-12-08
MT997228	2020-09-14T00:00:00Z	Severe acute respiratory syndrome-related coronavirus	29850	USA	Homo sapiens		7/13/2020
MT997227	2020-09-14T00:00:00Z	Severe acute respiratory syndrome-related coronavirus	29855	USA	Homo sapiens		8/23/2020
MT997226	2020-09-14T00:00:00Z	Severe acute respiratory syndrome-related coronavirus	29855	USA	Homo sapiens		8/29/2020
MT997225	2020-09-14T00:00:00Z	Severe acute respiratory syndrome-related coronavirus	29850	USA	Homo sapiens		8/13/2020
MT997224	2020-09-14T00:00:00Z	Severe acute respiratory syndrome-related coronavirus	29857	USA	Homo sapiens		8/23/2020
MT997222	2020-09-14T00:00:00Z	Severe acute respiratory syndrome-related coronavirus	29844	USA	Homo sapiens		2020-11-08
MT997221	2020-09-14T00:00:00Z	Severe acute respiratory syndrome-related coronavirus	29857	USA	Homo sapiens		2020-11-08
MT997220	2020-09-14T00:00:00Z	Severe acute respiratory syndrome-related coronavirus	29844	USA	Homo sapiens		8/14/2020
MT997219	2020-09-14T00:00:00Z	Severe acute respiratory syndrome-related coronavirus	29849	USA	Homo sapiens		2020-01-08
MT997218	2020-09-14T00:00:00Z	Severe acute respiratory syndrome-related coronavirus	29857	USA	Homo sapiens		8/13/2020
MT997216	2020-09-14T00:00:00Z	Severe acute respiratory syndrome-related coronavirus	29851	USA	Homo sapiens		2020-12-08
MT997215	2020-09-14T00:00:00Z	Severe acute respiratory syndrome-related coronavirus	29833	USA	Homo sapiens		2020-05-08
MT997214	2020-09-14T00:00:00Z	Severe acute respiratory syndrome-related coronavirus	29856	USA	Homo sapiens		2020-09-08
MT997213	2020-09-14T00:00:00Z	Severe acute respiratory syndrome-related coronavirus	29844	USA	Homo sapiens		8/14/2020
MT997212	2020-09-14T00:00:00Z	Severe acute respiratory syndrome-related coronavirus	29899	USA	Homo sapiens	oronasopharynx	7/31/2020
MT997208	2020-09-14T00:00:00Z	Severe acute respiratory syndrome-related coronavirus	29893	USA	Homo sapiens	oronasopharynx	7/31/2020
MT997206	2020-09-14T00:00:00Z	Severe acute respiratory syndrome-related coronavirus	29903	USA	Homo sapiens	oronasopharynx	7/30/2020
MT997205	2020-09-14T00:00:00Z	Severe acute respiratory syndrome-related coronavirus	29891	USA	Homo sapiens	oronasopharynx	2020-12-06
MT997204	2020-09-14T00:00:00Z	Severe acute respiratory syndrome-related coronavirus	29866	USA	Homo sapiens	oronasopharynx	2020-12-06
MT997203	2020-09-14T00:00:00Z	Severe acute respiratory syndrome-related coronavirus	29878	USA	Homo sapiens	oronasopharynx	2020-12-06
MT994989	2020-09-13T00:00:00Z	Severe acute respiratory syndrome-related coronavirus	29845	Egypt	Homo sapiens		8/29/2020
MT994988	2020-09-13T00:00:00Z	Severe acute respiratory syndrome-related coronavirus	29845	Egypt	Homo sapiens		8/29/2020
MT994987	2020-09-13T00:00:00Z	Severe acute respiratory syndrome-related coronavirus	29845	Egypt	Homo sapiens		8/29/2020
MT994986	2020-09-13T00:00:00Z	Severe acute respiratory syndrome-related coronavirus	29845	Egypt	Homo sapiens		8/29/2020
MT994985	2020-09-13T00:00:00Z	Severe acute respiratory syndrome-related coronavirus	29845	Egypt	Homo sapiens		8/29/2020
MT994984	2020-09-13T00:00:00Z	Severe acute respiratory syndrome-related coronavirus	29845	Egypt	Homo sapiens		8/29/2020
MT994983	2020-09-13T00:00:00Z	Severe acute respiratory syndrome-related coronavirus	29845	Egypt	Homo sapiens		8/29/2020
MT994982	2020-09-13T00:00:00Z	Severe acute respiratory syndrome-related coronavirus	29845	Egypt	Homo sapiens		8/29/2020
MT994981	2020-09-13T00:00:00Z	Severe acute respiratory syndrome-related coronavirus	29845	Egypt	Homo sapiens		8/29/2020
MT994980	2020-09-13T00:00:00Z	Severe acute respiratory syndrome-related coronavirus	29845	Egypt	Homo sapiens		8/29/2020
MT994979	2020-09-13T00:00:00Z	Severe acute respiratory syndrome-related coronavirus	29845	Egypt	Homo sapiens		8/29/2020
MT994978	2020-09-13T00:00:00Z	Severe acute respiratory syndrome-related coronavirus	29845	Egypt	Homo sapiens		8/29/2020
MT994977	2020-09-13T00:00:00Z	Severe acute respiratory syndrome-related coronavirus	29845	Egypt	Homo sapiens		8/26/2020
MT994976	2020-09-13T00:00:00Z	Severe acute respiratory syndrome-related coronavirus	29845	Egypt	Homo sapiens		8/26/2020
MT994975	2020-09-13T00:00:00Z	Severe acute respiratory syndrome-related coronavirus	29845	Egypt	Homo sapiens		8/26/2020
MT994974	2020-09-13T00:00:00Z	Severe acute respiratory syndrome-related coronavirus	29845	Egypt	Homo sapiens		8/26/2020
MT994973	2020-09-13T00:00:00Z	Severe acute respiratory syndrome-related coronavirus	29845	Egypt	Homo sapiens		8/26/2020
MT994972	2020-09-13T00:00:00Z	Severe acute respiratory syndrome-related coronavirus	29845	Egypt	Homo sapiens		8/26/2020
MT994971	2020-09-13T00:00:00Z	Severe acute respiratory syndrome-related coronavirus	29845	Egypt	Homo sapiens		8/26/2020
MT994970	2020-09-13T00:00:00Z	Severe acute respiratory syndrome-related coronavirus	29845	Egypt	Homo sapiens		8/26/2020
MT994969	2020-09-13T00:00:00Z	Severe acute respiratory syndrome-related coronavirus	29845	Egypt	Homo sapiens		8/26/2020
MT994968	2020-09-13T00:00:00Z	Severe acute respiratory syndrome-related coronavirus	29845	Egypt	Homo sapiens		8/26/2020
MT994967	2020-09-13T00:00:00Z	Severe acute respiratory syndrome-related coronavirus	29845	Egypt	Homo sapiens		8/26/2020
MT994966	2020-09-13T00:00:00Z	Severe acute respiratory syndrome-related coronavirus	29845	Egypt	Homo sapiens		8/26/2020
MT994965	2020-09-13T00:00:00Z	Severe acute respiratory syndrome-related coronavirus	29845	Egypt	Homo sapiens		8/26/2020
MT994964	2020-09-13T00:00:00Z	Severe acute respiratory syndrome-related coronavirus	29845	Egypt	Homo sapiens		8/26/2020
MT994963	2020-09-13T00:00:00Z	Severe acute respiratory syndrome-related coronavirus	29845	Egypt	Homo sapiens		8/26/2020
MT994962	2020-09-13T00:00:00Z	Severe acute respiratory syndrome-related coronavirus	29845	Egypt	Homo sapiens		8/26/2020
MT994961	2020-09-13T00:00:00Z	Severe acute respiratory syndrome-related coronavirus	29845	Egypt	Homo sapiens		8/26/2020
MT994960	2020-09-13T00:00:00Z	Severe acute respiratory syndrome-related coronavirus	29845	Egypt	Homo sapiens		8/26/2020
MT994959	2020-09-13T00:00:00Z	Severe acute respiratory syndrome-related coronavirus	29845	Egypt	Homo sapiens		8/26/2020
MT994958	2020-09-13T00:00:00Z	Severe acute respiratory syndrome-related coronavirus	29845	Egypt	Homo sapiens		8/26/2020
MT994957	2020-09-13T00:00:00Z	Severe acute respiratory syndrome-related coronavirus	29845	Egypt	Homo sapiens		8/26/2020
MT994956	2020-09-13T00:00:00Z	Severe acute respiratory syndrome-related coronavirus	29845	Egypt	Homo sapiens		8/26/2020
MT994955	2020-09-13T00:00:00Z	Severe acute respiratory syndrome-related coronavirus	29845	Egypt	Homo sapiens		8/26/2020
MT994954	2020-09-13T00:00:00Z	Severe acute respiratory syndrome-related coronavirus	29845	Egypt	Homo sapiens		8/26/2020
MT994953	2020-09-13T00:00:00Z	Severe acute respiratory syndrome-related coronavirus	29845	Egypt	Homo sapiens		8/26/2020
MT994952	2020-09-13T00:00:00Z	Severe acute respiratory syndrome-related coronavirus	29845	Egypt	Homo sapiens		8/26/2020
MT994951	2020-09-13T00:00:00Z	Severe acute respiratory syndrome-related coronavirus	29845	Egypt	Homo sapiens		8/26/2020
MT994950	2020-09-13T00:00:00Z	Severe acute respiratory syndrome-related coronavirus	29845	Egypt	Homo sapiens		8/26/2020
MT994949	2020-09-13T00:00:00Z	Severe acute respiratory syndrome-related coronavirus	29845	Egypt	Homo sapiens		8/26/2020
MT994948	2020-09-13T00:00:00Z	Severe acute respiratory syndrome-related coronavirus	29845	Egypt	Homo sapiens		8/26/2020
MT994947	2020-09-13T00:00:00Z	Severe acute respiratory syndrome-related coronavirus	29845	Egypt	Homo sapiens		8/26/2020
MT994946	2020-09-13T00:00:00Z	Severe acute respiratory syndrome-related coronavirus	29845	Egypt	Homo sapiens		8/26/2020
MT994945	2020-09-13T00:00:00Z	Severe acute respiratory syndrome-related coronavirus	29845	Egypt	Homo sapiens		8/26/2020
MT994944	2020-09-13T00:00:00Z	Severe acute respiratory syndrome-related coronavirus	29845	Egypt	Homo sapiens		8/26/2020
MT994943	2020-09-13T00:00:00Z	Severe acute respiratory syndrome-related coronavirus	29845	Egypt	Homo sapiens		8/26/2020
MT994942	2020-09-13T00:00:00Z	Severe acute respiratory syndrome-related coronavirus	29845	Egypt	Homo sapiens		8/26/2020
MT994941	2020-09-13T00:00:00Z	Severe acute respiratory syndrome-related coronavirus	29845	Egypt	Homo sapiens		8/26/2020
MT994940	2020-09-13T00:00:00Z	Severe acute respiratory syndrome-related coronavirus	29845	Egypt	Homo sapiens		8/26/2020
MT994939	2020-09-13T00:00:00Z	Severe acute respiratory syndrome-related coronavirus	29845	Egypt	Homo sapiens		8/26/2020
MT994938	2020-09-13T00:00:00Z	Severe acute respiratory syndrome-related coronavirus	29845	Egypt	Homo sapiens		8/26/2020
MT994937	2020-09-13T00:00:00Z	Severe acute respiratory syndrome-related coronavirus	29845	Egypt	Homo sapiens		8/26/2020
MT994936	2020-09-13T00:00:00Z	Severe acute respiratory syndrome-related coronavirus	29845	Egypt	Homo sapiens		8/22/2020
MT994935	2020-09-13T00:00:00Z	Severe acute respiratory syndrome-related coronavirus	29845	Egypt	Homo sapiens		8/22/2020
MT994934	2020-09-13T00:00:00Z	Severe acute respiratory syndrome-related coronavirus	29845	Egypt	Homo sapiens		8/22/2020
MT994933	2020-09-13T00:00:00Z	Severe acute respiratory syndrome-related coronavirus	29845	Egypt	Homo sapiens		8/22/2020
MT994932	2020-09-13T00:00:00Z	Severe acute respiratory syndrome-related coronavirus	29845	Egypt	Homo sapiens		8/22/2020
MT994931	2020-09-13T00:00:00Z	Severe acute respiratory syndrome-related coronavirus	29845	Egypt	Homo sapiens		8/22/2020
MT994930	2020-09-13T00:00:00Z	Severe acute respiratory syndrome-related coronavirus	29845	Egypt	Homo sapiens		8/22/2020
MT994929	2020-09-13T00:00:00Z	Severe acute respiratory syndrome-related coronavirus	29845	Egypt	Homo sapiens		8/22/2020
MT994928	2020-09-13T00:00:00Z	Severe acute respiratory syndrome-related coronavirus	29845	Egypt	Homo sapiens		8/22/2020
MT994927	2020-09-13T00:00:00Z	Severe acute respiratory syndrome-related coronavirus	29845	Egypt	Homo sapiens		8/22/2020
MT994926	2020-09-13T00:00:00Z	Severe acute respiratory syndrome-related coronavirus	29845	Egypt	Homo sapiens		8/22/2020
MT994925	2020-09-13T00:00:00Z	Severe acute respiratory syndrome-related coronavirus	29845	Egypt	Homo sapiens		8/22/2020
MT994924	2020-09-13T00:00:00Z	Severe acute respiratory syndrome-related coronavirus	29845	Egypt	Homo sapiens		8/22/2020
MT994923	2020-09-13T00:00:00Z	Severe acute respiratory syndrome-related coronavirus	29845	Egypt	Homo sapiens		8/22/2020
MT994922	2020-09-13T00:00:00Z	Severe acute respiratory syndrome-related coronavirus	29845	Egypt	Homo sapiens		8/22/2020
MT994921	2020-09-13T00:00:00Z	Severe acute respiratory syndrome-related coronavirus	29845	Egypt	Homo sapiens		8/22/2020
MT994920	2020-09-13T00:00:00Z	Severe acute respiratory syndrome-related coronavirus	29845	Egypt	Homo sapiens		8/22/2020
MT994919	2020-09-13T00:00:00Z	Severe acute respiratory syndrome-related coronavirus	29845	Egypt	Homo sapiens		8/22/2020
MT994918	2020-09-13T00:00:00Z	Severe acute respiratory syndrome-related coronavirus	29845	Egypt	Homo sapiens		8/22/2020
MT994917	2020-09-13T00:00:00Z	Severe acute respiratory syndrome-related coronavirus	29845	Egypt	Homo sapiens		8/22/2020
MT994916	2020-09-13T00:00:00Z	Severe acute respiratory syndrome-related coronavirus	29845	Egypt	Homo sapiens		8/22/2020
MT994915	2020-09-13T00:00:00Z	Severe acute respiratory syndrome-related coronavirus	29845	Egypt	Homo sapiens		8/22/2020
MT994914	2020-09-13T00:00:00Z	Severe acute respiratory syndrome-related coronavirus	29845	Egypt	Homo sapiens		8/22/2020
MT994913	2020-09-13T00:00:00Z	Severe acute respiratory syndrome-related coronavirus	29845	Egypt	Homo sapiens		8/22/2020
MT994912	2020-09-13T00:00:00Z	Severe acute respiratory syndrome-related coronavirus	29845	Egypt	Homo sapiens		8/22/2020
MT994911	2020-09-13T00:00:00Z	Severe acute respiratory syndrome-related coronavirus	29845	Egypt	Homo sapiens		8/22/2020
MT994910	2020-09-13T00:00:00Z	Severe acute respiratory syndrome-related coronavirus	29845	Egypt	Homo sapiens		8/22/2020
MT994909	2020-09-13T00:00:00Z	Severe acute respiratory syndrome-related coronavirus	29845	Egypt	Homo sapiens		8/22/2020
MT994908	2020-09-13T00:00:00Z	Severe acute respiratory syndrome-related coronavirus	29845	Egypt	Homo sapiens		8/22/2020
MT994907	2020-09-13T00:00:00Z	Severe acute respiratory syndrome-related coronavirus	29845	Egypt	Homo sapiens		8/22/2020
MT994906	2020-09-13T00:00:00Z	Severe acute respiratory syndrome-related coronavirus	29845	Egypt	Homo sapiens		8/22/2020
MT994905	2020-09-13T00:00:00Z	Severe acute respiratory syndrome-related coronavirus	29845	Egypt	Homo sapiens		8/22/2020
MT994904	2020-09-13T00:00:00Z	Severe acute respiratory syndrome-related coronavirus	29845	Egypt	Homo sapiens		8/22/2020
MT994903	2020-09-13T00:00:00Z	Severe acute respiratory syndrome-related coronavirus	29845	Egypt	Homo sapiens		8/22/2020
MT994902	2020-09-13T00:00:00Z	Severe acute respiratory syndrome-related coronavirus	29845	Egypt	Homo sapiens		8/22/2020
MT994901	2020-09-13T00:00:00Z	Severe acute respiratory syndrome-related coronavirus	29845	Egypt	Homo sapiens		8/22/2020
MT994884	2020-09-13T00:00:00Z	Severe acute respiratory syndrome-related coronavirus	29862	USA	Homo sapiens	oronasopharynx	3/13/2020
MT994881	2020-09-13T00:00:00Z	Severe acute respiratory syndrome-related coronavirus	29819	Iran	Homo sapiens	oronasopharynx	2020-01-05
MT994849	2020-09-13T00:00:00Z	Severe acute respiratory syndrome-related coronavirus	29819	Iran	Homo sapiens	oronasopharynx	2020-01-05
MT994632	2020-09-12T00:00:00Z	Severe acute respiratory syndrome-related coronavirus	29822	Iran	Homo sapiens	oronasopharynx	2020-01-05
MT994395	2020-09-11T00:00:00Z	Severe acute respiratory syndrome-related coronavirus	29857	USA	Homo sapiens		2020-11-05
MT994394	2020-09-11T00:00:00Z	Severe acute respiratory syndrome-related coronavirus	29856	USA	Homo sapiens		2020-06-08
MT994393	2020-09-11T00:00:00Z	Severe acute respiratory syndrome-related coronavirus	29857	USA	Homo sapiens		5/19/2020
MT994286	2020-09-11T00:00:00Z	Severe acute respiratory syndrome-related coronavirus	29794	Iran	Homo sapiens	oronasopharynx	2020-01-05
MT993885	2020-09-11T00:00:00Z	Severe acute respiratory syndrome-related coronavirus	29897	USA	Homo sapiens		2020-08
MT993882	2020-09-11T00:00:00Z	Severe acute respiratory syndrome-related coronavirus	29864	USA	Homo sapiens		2020-08
MT993880	2020-09-11T00:00:00Z	Severe acute respiratory syndrome-related coronavirus	29848	USA	Homo sapiens		2020-08
MT993878	2020-09-11T00:00:00Z	Severe acute respiratory syndrome-related coronavirus	29902	USA	Homo sapiens		2020-08
MT993877	2020-09-11T00:00:00Z	Severe acute respiratory syndrome-related coronavirus	29863	USA	Homo sapiens		2020-08
MT993872	2020-09-11T00:00:00Z	Severe acute respiratory syndrome-related coronavirus	29873	USA	Homo sapiens		2020-08
MT992750	2020-09-11T00:00:00Z	Severe acute respiratory syndrome-related coronavirus	29857	USA	Homo sapiens		2020-04
MT992749	2020-09-11T00:00:00Z	Severe acute respiratory syndrome-related coronavirus	29853	USA	Homo sapiens		2020-04
MT992748	2020-09-11T00:00:00Z	Severe acute respiratory syndrome-related coronavirus	29847	USA	Homo sapiens		2020-04
MT992745	2020-09-11T00:00:00Z	Severe acute respiratory syndrome-related coronavirus	29860	USA	Homo sapiens		2020-04
MT992742	2020-09-11T00:00:00Z	Severe acute respiratory syndrome-related coronavirus	29831	USA	Homo sapiens		2020-04
MT992737	2020-09-11T00:00:00Z	Severe acute respiratory syndrome-related coronavirus	29844	USA	Homo sapiens		2020-04
MT992734	2020-09-11T00:00:00Z	Severe acute respiratory syndrome-related coronavirus	29831	USA	Homo sapiens		2020-06
MT992733	2020-09-11T00:00:00Z	Severe acute respiratory syndrome-related coronavirus	29822	USA	Homo sapiens		2020-06
MT992731	2020-09-11T00:00:00Z	Severe acute respiratory syndrome-related coronavirus	29854	USA	Homo sapiens		2020-06
MT992725	2020-09-11T00:00:00Z	Severe acute respiratory syndrome-related coronavirus	29830	USA	Homo sapiens		2020-06
MT992724	2020-09-11T00:00:00Z	Severe acute respiratory syndrome-related coronavirus	29860	USA	Homo sapiens		2020-06
MT990450	2020-09-09T00:00:00Z	Severe acute respiratory syndrome-related coronavirus	29792	Egypt	Homo sapiens	oronasopharynx	6/19/2020
MT990449	2020-09-09T00:00:00Z	Severe acute respiratory syndrome-related coronavirus	29787	Egypt	Homo sapiens	oronasopharynx	5/19/2020
MT981490	2020-09-08T00:00:00Z	Severe acute respiratory syndrome-related coronavirus	29819	USA	Homo sapiens	oronasopharynx	6/26/2020
MT981489	2020-09-08T00:00:00Z	Severe acute respiratory syndrome-related coronavirus	29847	USA	Homo sapiens	oronasopharynx	6/26/2020
MT981488	2020-09-08T00:00:00Z	Severe acute respiratory syndrome-related coronavirus	29821	USA	Homo sapiens	oronasopharynx	6/26/2020
MT981485	2020-09-08T00:00:00Z	Severe acute respiratory syndrome-related coronavirus	29848	USA	Homo sapiens	oronasopharynx	6/19/2020
MT981483	2020-09-08T00:00:00Z	Severe acute respiratory syndrome-related coronavirus	29819	USA	Homo sapiens	oronasopharynx	6/19/2020
MT981438	2020-09-08T00:00:00Z	Severe acute respiratory syndrome-related coronavirus	29839	USA	Homo sapiens	oronasopharynx	6/19/2020
MT981437	2020-09-08T00:00:00Z	Severe acute respiratory syndrome-related coronavirus	29819	USA	Homo sapiens	oronasopharynx	6/19/2020
MT981436	2020-09-08T00:00:00Z	Severe acute respiratory syndrome-related coronavirus	29819	USA	Homo sapiens	oronasopharynx	6/19/2020
MT981435	2020-09-08T00:00:00Z	Severe acute respiratory syndrome-related coronavirus	29819	USA	Homo sapiens	oronasopharynx	6/19/2020
MT981434	2020-09-08T00:00:00Z	Severe acute respiratory syndrome-related coronavirus	29819	USA	Homo sapiens	oronasopharynx	6/19/2020
MT981433	2020-09-08T00:00:00Z	Severe acute respiratory syndrome-related coronavirus	29847	USA	Homo sapiens	oronasopharynx	6/19/2020
MT981432	2020-09-08T00:00:00Z	Severe acute respiratory syndrome-related coronavirus	29820	USA	Homo sapiens	oronasopharynx	6/19/2020
MT981431	2020-09-08T00:00:00Z	Severe acute respiratory syndrome-related coronavirus	29851	USA	Homo sapiens	oronasopharynx	6/19/2020
MT981430	2020-09-08T00:00:00Z	Severe acute respiratory syndrome-related coronavirus	29819	USA	Homo sapiens	oronasopharynx	6/19/2020
MT981428	2020-09-08T00:00:00Z	Severe acute respiratory syndrome-related coronavirus	29818	USA	Homo sapiens	oronasopharynx	6/19/2020
MT981426	2020-09-08T00:00:00Z	Severe acute respiratory syndrome-related coronavirus	29845	USA	Homo sapiens	oronasopharynx	6/19/2020
MT981425	2020-09-08T00:00:00Z	Severe acute respiratory syndrome-related coronavirus	29843	USA	Homo sapiens	oronasopharynx	6/19/2020
MT981424	2020-09-08T00:00:00Z	Severe acute respiratory syndrome-related coronavirus	29817	USA	Homo sapiens	oronasopharynx	6/19/2020
MT981423	2020-09-08T00:00:00Z	Severe acute respiratory syndrome-related coronavirus	29857	USA	Homo sapiens	oronasopharynx	6/19/2020
MT981422	2020-09-08T00:00:00Z	Severe acute respiratory syndrome-related coronavirus	29805	USA	Homo sapiens	oronasopharynx	2020-04-06
MT981420	2020-09-08T00:00:00Z	Severe acute respiratory syndrome-related coronavirus	29818	USA	Homo sapiens	oronasopharynx	2020-04-06
MT981419	2020-09-08T00:00:00Z	Severe acute respiratory syndrome-related coronavirus	29818	USA	Homo sapiens	oronasopharynx	2020-04-06
MT981418	2020-09-08T00:00:00Z	Severe acute respiratory syndrome-related coronavirus	29821	USA	Homo sapiens	oronasopharynx	5/27/2020
MT981105	2020-09-08T00:00:00Z	Severe acute respiratory syndrome-related coronavirus	29869	USA	Homo sapiens		2020-07
MT981104	2020-09-08T00:00:00Z	Severe acute respiratory syndrome-related coronavirus	29863	USA	Homo sapiens		2020-07
MT981098	2020-09-08T00:00:00Z	Severe acute respiratory syndrome-related coronavirus	29860	USA	Homo sapiens		2020-08
MT981097	2020-09-08T00:00:00Z	Severe acute respiratory syndrome-related coronavirus	29860	USA	Homo sapiens		2020-07
MT981095	2020-09-08T00:00:00Z	Severe acute respiratory syndrome-related coronavirus	29862	USA	Homo sapiens		2020-07
MT981093	2020-09-08T00:00:00Z	Severe acute respiratory syndrome-related coronavirus	29886	USA	Homo sapiens		2020-07
MT981087	2020-09-08T00:00:00Z	Severe acute respiratory syndrome-related coronavirus	29864	USA	Homo sapiens		2020-07
MT974071	2020-09-05T00:00:00Z	Severe acute respiratory syndrome-related coronavirus	29793	Egypt	Homo sapiens		8/22/2020
MT974069	2020-09-05T00:00:00Z	Severe acute respiratory syndrome-related coronavirus	29793	Egypt	Homo sapiens		8/22/2020
MT973454	2020-09-04T00:00:00Z	Severe acute respiratory syndrome-related coronavirus	29813	Australia	Homo sapiens		4/16/2020
MT973438	2020-09-04T00:00:00Z	Severe acute respiratory syndrome-related coronavirus	29837	Australia	Homo sapiens		3/24/2020
MT973431	2020-09-04T00:00:00Z	Severe acute respiratory syndrome-related coronavirus	29813	Australia	Homo sapiens		3/21/2020
MT973426	2020-09-04T00:00:00Z	Severe acute respiratory syndrome-related coronavirus	29813	Australia	Homo sapiens		2020-05-04
MT973409	2020-09-04T00:00:00Z	Severe acute respiratory syndrome-related coronavirus	29813	Australia	Homo sapiens		2020-07-04
MT973373	2020-09-04T00:00:00Z	Severe acute respiratory syndrome-related coronavirus	29817	Australia	Homo sapiens		2020-10-04
MT973371	2020-09-04T00:00:00Z	Severe acute respiratory syndrome-related coronavirus	29813	Australia	Homo sapiens		4/13/2020
MT973366	2020-09-04T00:00:00Z	Severe acute respiratory syndrome-related coronavirus	29853	Australia	Homo sapiens		4/13/2020
MT973348	2020-09-04T00:00:00Z	Severe acute respiratory syndrome-related coronavirus	29813	Australia	Homo sapiens		4/13/2020
MT973342	2020-09-04T00:00:00Z	Severe acute respiratory syndrome-related coronavirus	29816	Australia	Homo sapiens		7/19/2020
MT973341	2020-09-04T00:00:00Z	Severe acute respiratory syndrome-related coronavirus	29802	Australia	Homo sapiens		4/18/2020
MT973339	2020-09-04T00:00:00Z	Severe acute respiratory syndrome-related coronavirus	29798	Australia	Homo sapiens		4/16/2020
MT973338	2020-09-04T00:00:00Z	Severe acute respiratory syndrome-related coronavirus	29802	Australia	Homo sapiens		4/13/2020
MT973337	2020-09-04T00:00:00Z	Severe acute respiratory syndrome-related coronavirus	29809	Australia	Homo sapiens		4/13/2020
MT973336	2020-09-04T00:00:00Z	Severe acute respiratory syndrome-related coronavirus	29813	Australia	Homo sapiens		4/13/2020
MT973335	2020-09-04T00:00:00Z	Severe acute respiratory syndrome-related coronavirus	29813	Australia	Homo sapiens		2020-11-04
MT973334	2020-09-04T00:00:00Z	Severe acute respiratory syndrome-related coronavirus	29813	Australia	Homo sapiens		2020-11-04
MT973333	2020-09-04T00:00:00Z	Severe acute respiratory syndrome-related coronavirus	29814	Australia	Homo sapiens		2020-10-04
MT973332	2020-09-04T00:00:00Z	Severe acute respiratory syndrome-related coronavirus	29813	Australia	Homo sapiens		2020-10-04
MT973331	2020-09-04T00:00:00Z	Severe acute respiratory syndrome-related coronavirus	29799	Australia	Homo sapiens		2020-09-04
MT973330	2020-09-04T00:00:00Z	Severe acute respiratory syndrome-related coronavirus	29835	Australia	Homo sapiens		2020-07-04
MT973329	2020-09-04T00:00:00Z	Severe acute respiratory syndrome-related coronavirus	29816	Australia	Homo sapiens		2020-03-04
MT973328	2020-09-04T00:00:00Z	Severe acute respiratory syndrome-related coronavirus	29821	Australia	Homo sapiens		3/27/2020
MT973326	2020-09-04T00:00:00Z	Severe acute respiratory syndrome-related coronavirus	29786	Australia	Homo sapiens		2020-08-05
MT973324	2020-09-04T00:00:00Z	Severe acute respiratory syndrome-related coronavirus	29810	Australia	Homo sapiens		2020
MT973323	2020-09-04T00:00:00Z	Severe acute respiratory syndrome-related coronavirus	29815	Australia	Homo sapiens		4/27/2020
MT973321	2020-09-04T00:00:00Z	Severe acute respiratory syndrome-related coronavirus	29838	Australia	Homo sapiens		4/24/2020
MT973320	2020-09-04T00:00:00Z	Severe acute respiratory syndrome-related coronavirus	29809	Australia	Homo sapiens		4/23/2020
MT973319	2020-09-04T00:00:00Z	Severe acute respiratory syndrome-related coronavirus	29808	Australia	Homo sapiens		4/23/2020
MT973317	2020-09-04T00:00:00Z	Severe acute respiratory syndrome-related coronavirus	29817	Australia	Homo sapiens		4/21/2020
MT973316	2020-09-04T00:00:00Z	Severe acute respiratory syndrome-related coronavirus	29817	Australia	Homo sapiens		4/21/2020
MT973315	2020-09-04T00:00:00Z	Severe acute respiratory syndrome-related coronavirus	29849	Australia	Homo sapiens		4/18/2020
MT973314	2020-09-04T00:00:00Z	Severe acute respiratory syndrome-related coronavirus	29815	Australia	Homo sapiens		4/18/2020
MT973313	2020-09-04T00:00:00Z	Severe acute respiratory syndrome-related coronavirus	29813	Australia	Homo sapiens		4/15/2020
MT973311	2020-09-04T00:00:00Z	Severe acute respiratory syndrome-related coronavirus	29802	Australia	Homo sapiens		4/15/2020
MT973310	2020-09-04T00:00:00Z	Severe acute respiratory syndrome-related coronavirus	29818	Australia	Homo sapiens		4/15/2020
MT973308	2020-09-04T00:00:00Z	Severe acute respiratory syndrome-related coronavirus	29813	Australia	Homo sapiens		4/13/2020
MT973307	2020-09-04T00:00:00Z	Severe acute respiratory syndrome-related coronavirus	29807	Australia	Homo sapiens		2020-10-04
MT973306	2020-09-04T00:00:00Z	Severe acute respiratory syndrome-related coronavirus	29801	Australia	Homo sapiens		2020-10-04
MT973302	2020-09-04T00:00:00Z	Severe acute respiratory syndrome-related coronavirus	29814	Australia	Homo sapiens		2020-06-04
MT973301	2020-09-04T00:00:00Z	Severe acute respiratory syndrome-related coronavirus	29839	Australia	Homo sapiens		2020-01-04
MT973300	2020-09-04T00:00:00Z	Severe acute respiratory syndrome-related coronavirus	29816	Australia	Homo sapiens		3/29/2020
MT973299	2020-09-04T00:00:00Z	Severe acute respiratory syndrome-related coronavirus	29806	Australia	Homo sapiens		3/29/2020
MT973298	2020-09-04T00:00:00Z	Severe acute respiratory syndrome-related coronavirus	29816	Australia	Homo sapiens		3/29/2020
MT973297	2020-09-04T00:00:00Z	Severe acute respiratory syndrome-related coronavirus	29813	Australia	Homo sapiens		3/27/2020
MT973296	2020-09-04T00:00:00Z	Severe acute respiratory syndrome-related coronavirus	29806	Australia	Homo sapiens		3/27/2020
MT973295	2020-09-04T00:00:00Z	Severe acute respiratory syndrome-related coronavirus	29787	Australia	Homo sapiens		3/26/2020
MT973294	2020-09-04T00:00:00Z	Severe acute respiratory syndrome-related coronavirus	29797	Australia	Homo sapiens		3/26/2020
MT973292	2020-09-04T00:00:00Z	Severe acute respiratory syndrome-related coronavirus	29806	Australia	Homo sapiens		7/26/2020
MT973291	2020-09-04T00:00:00Z	Severe acute respiratory syndrome-related coronavirus	29819	Australia	Homo sapiens		7/26/2020
MT973290	2020-09-04T00:00:00Z	Severe acute respiratory syndrome-related coronavirus	29797	Australia	Homo sapiens		7/25/2020
MT973289	2020-09-04T00:00:00Z	Severe acute respiratory syndrome-related coronavirus	29805	Australia	Homo sapiens		7/24/2020
MT973288	2020-09-04T00:00:00Z	Severe acute respiratory syndrome-related coronavirus	29813	Australia	Homo sapiens		7/21/2020
MT973286	2020-09-04T00:00:00Z	Severe acute respiratory syndrome-related coronavirus	29799	Australia	Homo sapiens		7/20/2020
MT973284	2020-09-04T00:00:00Z	Severe acute respiratory syndrome-related coronavirus	29815	Australia	Homo sapiens		7/20/2020
MT973283	2020-09-04T00:00:00Z	Severe acute respiratory syndrome-related coronavirus	29805	Australia	Homo sapiens		7/20/2020
MT973282	2020-09-04T00:00:00Z	Severe acute respiratory syndrome-related coronavirus	29793	Australia	Homo sapiens		7/21/2020
MT973281	2020-09-04T00:00:00Z	Severe acute respiratory syndrome-related coronavirus	29815	Australia	Homo sapiens		7/21/2020
MT973280	2020-09-04T00:00:00Z	Severe acute respiratory syndrome-related coronavirus	29806	Australia	Homo sapiens		7/22/2020
MT973279	2020-09-04T00:00:00Z	Severe acute respiratory syndrome-related coronavirus	29817	Australia	Homo sapiens		7/22/2020
MT973278	2020-09-04T00:00:00Z	Severe acute respiratory syndrome-related coronavirus	29799	Australia	Homo sapiens		7/22/2020
MT973276	2020-09-04T00:00:00Z	Severe acute respiratory syndrome-related coronavirus	29820	Australia	Homo sapiens		7/23/2020
MT973274	2020-09-04T00:00:00Z	Severe acute respiratory syndrome-related coronavirus	29798	Australia	Homo sapiens		7/23/2020
MT973273	2020-09-04T00:00:00Z	Severe acute respiratory syndrome-related coronavirus	29801	Australia	Homo sapiens		7/15/2020
MT973272	2020-09-04T00:00:00Z	Severe acute respiratory syndrome-related coronavirus	29813	Australia	Homo sapiens		7/14/2020
MT973271	2020-09-04T00:00:00Z	Severe acute respiratory syndrome-related coronavirus	29824	Australia	Homo sapiens		7/14/2020
MT973270	2020-09-04T00:00:00Z	Severe acute respiratory syndrome-related coronavirus	29814	Australia	Homo sapiens		7/13/2020
MT973269	2020-09-04T00:00:00Z	Severe acute respiratory syndrome-related coronavirus	29813	Australia	Homo sapiens		7/23/2020
MT973267	2020-09-04T00:00:00Z	Severe acute respiratory syndrome-related coronavirus	29821	Australia	Homo sapiens		7/23/2020
MT973266	2020-09-04T00:00:00Z	Severe acute respiratory syndrome-related coronavirus	29798	Australia	Homo sapiens		7/23/2020
MT973264	2020-09-04T00:00:00Z	Severe acute respiratory syndrome-related coronavirus	29834	Australia	Homo sapiens		7/15/2020
MT973263	2020-09-04T00:00:00Z	Severe acute respiratory syndrome-related coronavirus	29824	Australia	Homo sapiens		7/23/2020
MT973262	2020-09-04T00:00:00Z	Severe acute respiratory syndrome-related coronavirus	29827	Australia	Homo sapiens		7/13/2020
MT973260	2020-09-04T00:00:00Z	Severe acute respiratory syndrome-related coronavirus	29798	Australia	Homo sapiens		7/23/2020
MT973259	2020-09-04T00:00:00Z	Severe acute respiratory syndrome-related coronavirus	29798	Australia	Homo sapiens		7/23/2020
MT973258	2020-09-04T00:00:00Z	Severe acute respiratory syndrome-related coronavirus	29813	Australia	Homo sapiens		7/23/2020
MT973257	2020-09-04T00:00:00Z	Severe acute respiratory syndrome-related coronavirus	29811	Australia	Homo sapiens		7/23/2020
MT973256	2020-09-04T00:00:00Z	Severe acute respiratory syndrome-related coronavirus	29805	Australia	Homo sapiens		7/23/2020
MT973255	2020-09-04T00:00:00Z	Severe acute respiratory syndrome-related coronavirus	29823	Australia	Homo sapiens		7/23/2020
MT973254	2020-09-04T00:00:00Z	Severe acute respiratory syndrome-related coronavirus	29815	Australia	Homo sapiens		7/23/2020
MT973253	2020-09-04T00:00:00Z	Severe acute respiratory syndrome-related coronavirus	29819	Australia	Homo sapiens		7/23/2020
MT973252	2020-09-04T00:00:00Z	Severe acute respiratory syndrome-related coronavirus	29815	Australia	Homo sapiens		7/23/2020
MT973251	2020-09-04T00:00:00Z	Severe acute respiratory syndrome-related coronavirus	29816	Australia	Homo sapiens		7/23/2020
MT973250	2020-09-04T00:00:00Z	Severe acute respiratory syndrome-related coronavirus	29813	Australia	Homo sapiens		2020-11-07
MT973249	2020-09-04T00:00:00Z	Severe acute respiratory syndrome-related coronavirus	29818	Australia	Homo sapiens		2020-11-07
MT973247	2020-09-04T00:00:00Z	Severe acute respiratory syndrome-related coronavirus	29835	Australia	Homo sapiens		7/23/2020
MT973246	2020-09-04T00:00:00Z	Severe acute respiratory syndrome-related coronavirus	29818	Australia	Homo sapiens		7/23/2020
MT973245	2020-09-04T00:00:00Z	Severe acute respiratory syndrome-related coronavirus	29813	Australia	Homo sapiens		7/22/2020
MT973244	2020-09-04T00:00:00Z	Severe acute respiratory syndrome-related coronavirus	29797	Australia	Homo sapiens		7/22/2020
MT973239	2020-09-04T00:00:00Z	Severe acute respiratory syndrome-related coronavirus	29814	Australia	Homo sapiens		7/22/2020
MT973237	2020-09-04T00:00:00Z	Severe acute respiratory syndrome-related coronavirus	29828	Australia	Homo sapiens		7/22/2020
MT973236	2020-09-04T00:00:00Z	Severe acute respiratory syndrome-related coronavirus	29797	Australia	Homo sapiens		7/22/2020
MT973235	2020-09-04T00:00:00Z	Severe acute respiratory syndrome-related coronavirus	29816	Australia	Homo sapiens		7/22/2020
MT973234	2020-09-04T00:00:00Z	Severe acute respiratory syndrome-related coronavirus	29812	Australia	Homo sapiens		7/22/2020
MT973233	2020-09-04T00:00:00Z	Severe acute respiratory syndrome-related coronavirus	29834	Australia	Homo sapiens		7/22/2020
MT973232	2020-09-04T00:00:00Z	Severe acute respiratory syndrome-related coronavirus	29809	Australia	Homo sapiens		7/22/2020
MT973231	2020-09-04T00:00:00Z	Severe acute respiratory syndrome-related coronavirus	29802	Australia	Homo sapiens		7/22/2020
MT973230	2020-09-04T00:00:00Z	Severe acute respiratory syndrome-related coronavirus	29839	Australia	Homo sapiens		7/22/2020
MT973226	2020-09-04T00:00:00Z	Severe acute respiratory syndrome-related coronavirus	29813	Australia	Homo sapiens		7/23/2020
MT973225	2020-09-04T00:00:00Z	Severe acute respiratory syndrome-related coronavirus	29833	Australia	Homo sapiens		7/23/2020
MT973222	2020-09-04T00:00:00Z	Severe acute respiratory syndrome-related coronavirus	29815	Australia	Homo sapiens		7/23/2020
MT973220	2020-09-04T00:00:00Z	Severe acute respiratory syndrome-related coronavirus	29805	Australia	Homo sapiens		7/22/2020
MT973218	2020-09-04T00:00:00Z	Severe acute respiratory syndrome-related coronavirus	29816	Australia	Homo sapiens		7/22/2020
MT973217	2020-09-04T00:00:00Z	Severe acute respiratory syndrome-related coronavirus	29807	Australia	Homo sapiens		7/22/2020
MT973216	2020-09-04T00:00:00Z	Severe acute respiratory syndrome-related coronavirus	29806	Australia	Homo sapiens		7/22/2020
MT973214	2020-09-04T00:00:00Z	Severe acute respiratory syndrome-related coronavirus	29812	Australia	Homo sapiens		7/22/2020
MT973213	2020-09-04T00:00:00Z	Severe acute respiratory syndrome-related coronavirus	29813	Australia	Homo sapiens		7/22/2020
MT973211	2020-09-04T00:00:00Z	Severe acute respiratory syndrome-related coronavirus	29796	Australia	Homo sapiens		7/22/2020
MT973210	2020-09-04T00:00:00Z	Severe acute respiratory syndrome-related coronavirus	29814	Australia	Homo sapiens		7/22/2020
MT973209	2020-09-04T00:00:00Z	Severe acute respiratory syndrome-related coronavirus	29805	Australia	Homo sapiens		7/22/2020
MT973208	2020-09-04T00:00:00Z	Severe acute respiratory syndrome-related coronavirus	29783	Australia	Homo sapiens		7/22/2020
MT973206	2020-09-04T00:00:00Z	Severe acute respiratory syndrome-related coronavirus	29848	Australia	Homo sapiens		7/22/2020
MT973205	2020-09-04T00:00:00Z	Severe acute respiratory syndrome-related coronavirus	29810	Australia	Homo sapiens		7/22/2020
MT973204	2020-09-04T00:00:00Z	Severe acute respiratory syndrome-related coronavirus	29813	Australia	Homo sapiens		7/22/2020
MT973203	2020-09-04T00:00:00Z	Severe acute respiratory syndrome-related coronavirus	29813	Australia	Homo sapiens		7/22/2020
MT973202	2020-09-04T00:00:00Z	Severe acute respiratory syndrome-related coronavirus	29813	Australia	Homo sapiens		7/22/2020
MT973200	2020-09-04T00:00:00Z	Severe acute respiratory syndrome-related coronavirus	29823	Australia	Homo sapiens		7/22/2020
MT973199	2020-09-04T00:00:00Z	Severe acute respiratory syndrome-related coronavirus	29788	Australia	Homo sapiens		7/23/2020
MT973198	2020-09-04T00:00:00Z	Severe acute respiratory syndrome-related coronavirus	29809	Australia	Homo sapiens		7/22/2020
MT973197	2020-09-04T00:00:00Z	Severe acute respiratory syndrome-related coronavirus	29797	Australia	Homo sapiens		7/22/2020
MT973196	2020-09-04T00:00:00Z	Severe acute respiratory syndrome-related coronavirus	29800	Australia	Homo sapiens		7/22/2020
MT973194	2020-09-04T00:00:00Z	Severe acute respiratory syndrome-related coronavirus	29807	Australia	Homo sapiens		7/22/2020
MT973193	2020-09-04T00:00:00Z	Severe acute respiratory syndrome-related coronavirus	29812	Australia	Homo sapiens		7/22/2020
MT973191	2020-09-04T00:00:00Z	Severe acute respiratory syndrome-related coronavirus	29805	Australia	Homo sapiens		7/22/2020
MT973189	2020-09-04T00:00:00Z	Severe acute respiratory syndrome-related coronavirus	29813	Australia	Homo sapiens		7/22/2020
MT973187	2020-09-04T00:00:00Z	Severe acute respiratory syndrome-related coronavirus	29798	Australia	Homo sapiens		7/22/2020
MT973186	2020-09-04T00:00:00Z	Severe acute respiratory syndrome-related coronavirus	29813	Australia	Homo sapiens		7/22/2020
MT973185	2020-09-04T00:00:00Z	Severe acute respiratory syndrome-related coronavirus	29815	Australia	Homo sapiens		7/22/2020
MT973183	2020-09-04T00:00:00Z	Severe acute respiratory syndrome-related coronavirus	29814	Australia	Homo sapiens		7/22/2020
MT973182	2020-09-04T00:00:00Z	Severe acute respiratory syndrome-related coronavirus	29799	Australia	Homo sapiens		7/22/2020
MT973181	2020-09-04T00:00:00Z	Severe acute respiratory syndrome-related coronavirus	29769	Australia	Homo sapiens		2020-03-07
MT973180	2020-09-04T00:00:00Z	Severe acute respiratory syndrome-related coronavirus	29798	Australia	Homo sapiens		7/22/2020
MT973179	2020-09-04T00:00:00Z	Severe acute respiratory syndrome-related coronavirus	29802	Australia	Homo sapiens		7/21/2020
MT973178	2020-09-04T00:00:00Z	Severe acute respiratory syndrome-related coronavirus	29817	Australia	Homo sapiens		7/13/2020
MT973177	2020-09-04T00:00:00Z	Severe acute respiratory syndrome-related coronavirus	29813	Australia	Homo sapiens		7/13/2020
MT973176	2020-09-04T00:00:00Z	Severe acute respiratory syndrome-related coronavirus	29798	Australia	Homo sapiens		2020-11-07
MT973175	2020-09-04T00:00:00Z	Severe acute respiratory syndrome-related coronavirus	29770	Australia	Homo sapiens		2020-11-07
MT973174	2020-09-04T00:00:00Z	Severe acute respiratory syndrome-related coronavirus	29815	Australia	Homo sapiens		7/13/2020
MT973173	2020-09-04T00:00:00Z	Severe acute respiratory syndrome-related coronavirus	29813	Australia	Homo sapiens		7/13/2020
MT973172	2020-09-04T00:00:00Z	Severe acute respiratory syndrome-related coronavirus	29799	Australia	Homo sapiens		2020-07-07
MT973171	2020-09-04T00:00:00Z	Severe acute respiratory syndrome-related coronavirus	29812	Australia	Homo sapiens		2020-11-07
MT973170	2020-09-04T00:00:00Z	Severe acute respiratory syndrome-related coronavirus	29801	Australia	Homo sapiens		2020-12-07
MT973169	2020-09-04T00:00:00Z	Severe acute respiratory syndrome-related coronavirus	29825	Australia	Homo sapiens		2020
MT973168	2020-09-04T00:00:00Z	Severe acute respiratory syndrome-related coronavirus	29839	Australia	Homo sapiens		7/22/2020
MT973167	2020-09-04T00:00:00Z	Severe acute respiratory syndrome-related coronavirus	29812	Australia	Homo sapiens		2020-11-07
MT973166	2020-09-04T00:00:00Z	Severe acute respiratory syndrome-related coronavirus	29815	Australia	Homo sapiens		7/19/2020
MT973164	2020-09-04T00:00:00Z	Severe acute respiratory syndrome-related coronavirus	29813	Australia	Homo sapiens		7/21/2020
MT973162	2020-09-04T00:00:00Z	Severe acute respiratory syndrome-related coronavirus	29797	Australia	Homo sapiens		2020-11-07
MT973161	2020-09-04T00:00:00Z	Severe acute respiratory syndrome-related coronavirus	29797	Australia	Homo sapiens		2020-07-07
MT973160	2020-09-04T00:00:00Z	Severe acute respiratory syndrome-related coronavirus	29801	Australia	Homo sapiens		2020-12-07
MT973159	2020-09-04T00:00:00Z	Severe acute respiratory syndrome-related coronavirus	29798	Australia	Homo sapiens		7/20/2020
MT973158	2020-09-04T00:00:00Z	Severe acute respiratory syndrome-related coronavirus	29804	Australia	Homo sapiens		7/21/2020
MT973156	2020-09-04T00:00:00Z	Severe acute respiratory syndrome-related coronavirus	29792	Australia	Homo sapiens		7/21/2020
MT973155	2020-09-04T00:00:00Z	Severe acute respiratory syndrome-related coronavirus	29793	Australia	Homo sapiens		7/21/2020
MT973153	2020-09-04T00:00:00Z	Severe acute respiratory syndrome-related coronavirus	29798	Australia	Homo sapiens		7/21/2020
MT973152	2020-09-04T00:00:00Z	Severe acute respiratory syndrome-related coronavirus	29813	Australia	Homo sapiens		7/20/2020
MT973151	2020-09-04T00:00:00Z	Severe acute respiratory syndrome-related coronavirus	29815	Australia	Homo sapiens		7/20/2020
MT973150	2020-09-04T00:00:00Z	Severe acute respiratory syndrome-related coronavirus	29810	Australia	Homo sapiens		7/20/2020
MT973148	2020-09-04T00:00:00Z	Severe acute respiratory syndrome-related coronavirus	29804	Australia	Homo sapiens		7/20/2020
MT973147	2020-09-04T00:00:00Z	Severe acute respiratory syndrome-related coronavirus	29816	Australia	Homo sapiens		7/20/2020
MT973146	2020-09-04T00:00:00Z	Severe acute respiratory syndrome-related coronavirus	29813	Australia	Homo sapiens		7/20/2020
MT973145	2020-09-04T00:00:00Z	Severe acute respiratory syndrome-related coronavirus	29845	Australia	Homo sapiens		7/20/2020
MT973144	2020-09-04T00:00:00Z	Severe acute respiratory syndrome-related coronavirus	29816	Australia	Homo sapiens		7/20/2020
MT973142	2020-09-04T00:00:00Z	Severe acute respiratory syndrome-related coronavirus	29815	Australia	Homo sapiens		7/20/2020
MT973141	2020-09-04T00:00:00Z	Severe acute respiratory syndrome-related coronavirus	29813	Australia	Homo sapiens		7/20/2020
MT973139	2020-09-04T00:00:00Z	Severe acute respiratory syndrome-related coronavirus	29818	Australia	Homo sapiens		7/20/2020
MT973137	2020-09-04T00:00:00Z	Severe acute respiratory syndrome-related coronavirus	29799	Australia	Homo sapiens		7/20/2020
MT973136	2020-09-04T00:00:00Z	Severe acute respiratory syndrome-related coronavirus	29816	Australia	Homo sapiens		7/20/2020
MT973135	2020-09-04T00:00:00Z	Severe acute respiratory syndrome-related coronavirus	29817	Australia	Homo sapiens		7/20/2020
MT973134	2020-09-04T00:00:00Z	Severe acute respiratory syndrome-related coronavirus	29814	Australia	Homo sapiens		7/20/2020
MT973133	2020-09-04T00:00:00Z	Severe acute respiratory syndrome-related coronavirus	29815	Australia	Homo sapiens		7/20/2020
MT973130	2020-09-04T00:00:00Z	Severe acute respiratory syndrome-related coronavirus	29816	Australia	Homo sapiens		7/20/2020
MT973129	2020-09-04T00:00:00Z	Severe acute respiratory syndrome-related coronavirus	29808	Australia	Homo sapiens		7/20/2020
MT973128	2020-09-04T00:00:00Z	Severe acute respiratory syndrome-related coronavirus	29812	Australia	Homo sapiens		7/20/2020
MT973127	2020-09-04T00:00:00Z	Severe acute respiratory syndrome-related coronavirus	29839	Australia	Homo sapiens		7/20/2020
MT973125	2020-09-04T00:00:00Z	Severe acute respiratory syndrome-related coronavirus	29804	Australia	Homo sapiens		7/20/2020
MT973123	2020-09-04T00:00:00Z	Severe acute respiratory syndrome-related coronavirus	29813	Australia	Homo sapiens		7/20/2020
MT973121	2020-09-04T00:00:00Z	Severe acute respiratory syndrome-related coronavirus	29813	Australia	Homo sapiens		7/20/2020
MT973120	2020-09-04T00:00:00Z	Severe acute respiratory syndrome-related coronavirus	29816	Australia	Homo sapiens		7/20/2020
MT973118	2020-09-04T00:00:00Z	Severe acute respiratory syndrome-related coronavirus	29820	Australia	Homo sapiens		7/20/2020
MT973117	2020-09-04T00:00:00Z	Severe acute respiratory syndrome-related coronavirus	29827	Australia	Homo sapiens		7/20/2020
MT973116	2020-09-04T00:00:00Z	Severe acute respiratory syndrome-related coronavirus	29816	Australia	Homo sapiens		7/20/2020
MT973115	2020-09-04T00:00:00Z	Severe acute respiratory syndrome-related coronavirus	29815	Australia	Homo sapiens		7/20/2020
MT973114	2020-09-04T00:00:00Z	Severe acute respiratory syndrome-related coronavirus	29784	Australia	Homo sapiens		7/20/2020
MT973113	2020-09-04T00:00:00Z	Severe acute respiratory syndrome-related coronavirus	29848	Australia	Homo sapiens		7/20/2020
MT973112	2020-09-04T00:00:00Z	Severe acute respiratory syndrome-related coronavirus	29797	Australia	Homo sapiens		7/20/2020
MT973111	2020-09-04T00:00:00Z	Severe acute respiratory syndrome-related coronavirus	29816	Australia	Homo sapiens		7/20/2020
MT973110	2020-09-04T00:00:00Z	Severe acute respiratory syndrome-related coronavirus	29802	Australia	Homo sapiens		7/20/2020
MT973109	2020-09-04T00:00:00Z	Severe acute respiratory syndrome-related coronavirus	29797	Australia	Homo sapiens		7/20/2020
MT973108	2020-09-04T00:00:00Z	Severe acute respiratory syndrome-related coronavirus	29817	Australia	Homo sapiens		7/20/2020
MT973107	2020-09-04T00:00:00Z	Severe acute respiratory syndrome-related coronavirus	29817	Australia	Homo sapiens		7/20/2020
MT973106	2020-09-04T00:00:00Z	Severe acute respiratory syndrome-related coronavirus	29813	Australia	Homo sapiens		7/20/2020
MT973105	2020-09-04T00:00:00Z	Severe acute respiratory syndrome-related coronavirus	29816	Australia	Homo sapiens		7/20/2020
MT973104	2020-09-04T00:00:00Z	Severe acute respiratory syndrome-related coronavirus	29816	Australia	Homo sapiens		7/19/2020
MT973103	2020-09-04T00:00:00Z	Severe acute respiratory syndrome-related coronavirus	29815	Australia	Homo sapiens		7/19/2020
MT973100	2020-09-04T00:00:00Z	Severe acute respiratory syndrome-related coronavirus	29816	Australia	Homo sapiens		7/19/2020
MT973098	2020-09-04T00:00:00Z	Severe acute respiratory syndrome-related coronavirus	29815	Australia	Homo sapiens		7/19/2020
MT973097	2020-09-04T00:00:00Z	Severe acute respiratory syndrome-related coronavirus	29815	Australia	Homo sapiens		7/18/2020
MT973096	2020-09-04T00:00:00Z	Severe acute respiratory syndrome-related coronavirus	29827	Australia	Homo sapiens		7/18/2020
MT973095	2020-09-04T00:00:00Z	Severe acute respiratory syndrome-related coronavirus	29814	Australia	Homo sapiens		2020
MT973093	2020-09-04T00:00:00Z	Severe acute respiratory syndrome-related coronavirus	29813	Australia	Homo sapiens		7/18/2020
MT973091	2020-09-04T00:00:00Z	Severe acute respiratory syndrome-related coronavirus	29817	Australia	Homo sapiens		7/18/2020
MT973090	2020-09-04T00:00:00Z	Severe acute respiratory syndrome-related coronavirus	29813	Australia	Homo sapiens		7/19/2020
MT973089	2020-09-04T00:00:00Z	Severe acute respiratory syndrome-related coronavirus	29802	Australia	Homo sapiens		7/19/2020
MT973088	2020-09-04T00:00:00Z	Severe acute respiratory syndrome-related coronavirus	29816	Australia	Homo sapiens		7/18/2020
MT973086	2020-09-04T00:00:00Z	Severe acute respiratory syndrome-related coronavirus	29837	Australia	Homo sapiens		7/19/2020
MT973085	2020-09-04T00:00:00Z	Severe acute respiratory syndrome-related coronavirus	29814	Australia	Homo sapiens		7/18/2020
MT973084	2020-09-04T00:00:00Z	Severe acute respiratory syndrome-related coronavirus	29815	Australia	Homo sapiens		7/18/2020
MT973083	2020-09-04T00:00:00Z	Severe acute respiratory syndrome-related coronavirus	29797	Australia	Homo sapiens		7/19/2020
MT973082	2020-09-04T00:00:00Z	Severe acute respiratory syndrome-related coronavirus	29815	Australia	Homo sapiens		7/19/2020
MT973081	2020-09-04T00:00:00Z	Severe acute respiratory syndrome-related coronavirus	29816	Australia	Homo sapiens		7/19/2020
MT973080	2020-09-04T00:00:00Z	Severe acute respiratory syndrome-related coronavirus	29802	Australia	Homo sapiens		7/19/2020
MT973075	2020-09-04T00:00:00Z	Severe acute respiratory syndrome-related coronavirus	29806	Australia	Homo sapiens		7/18/2020
MT973074	2020-09-04T00:00:00Z	Severe acute respiratory syndrome-related coronavirus	29807	Australia	Homo sapiens		7/19/2020
MT973073	2020-09-04T00:00:00Z	Severe acute respiratory syndrome-related coronavirus	29814	Australia	Homo sapiens		7/18/2020
MT973072	2020-09-04T00:00:00Z	Severe acute respiratory syndrome-related coronavirus	29802	Australia	Homo sapiens		7/18/2020
MT973071	2020-09-04T00:00:00Z	Severe acute respiratory syndrome-related coronavirus	29813	Australia	Homo sapiens		7/18/2020
MT973070	2020-09-04T00:00:00Z	Severe acute respiratory syndrome-related coronavirus	29813	Australia	Homo sapiens		7/18/2020
MT973069	2020-09-04T00:00:00Z	Severe acute respiratory syndrome-related coronavirus	29813	Australia	Homo sapiens		7/19/2020
MT973068	2020-09-04T00:00:00Z	Severe acute respiratory syndrome-related coronavirus	29807	Australia	Homo sapiens		7/18/2020
MT973067	2020-09-04T00:00:00Z	Severe acute respiratory syndrome-related coronavirus	29803	Australia	Homo sapiens		7/19/2020
MT973066	2020-09-04T00:00:00Z	Severe acute respiratory syndrome-related coronavirus	29813	Australia	Homo sapiens		7/19/2020
MT973065	2020-09-04T00:00:00Z	Severe acute respiratory syndrome-related coronavirus	29849	Australia	Homo sapiens		7/19/2020
MT973063	2020-09-04T00:00:00Z	Severe acute respiratory syndrome-related coronavirus	29815	Australia	Homo sapiens		7/19/2020
MT973062	2020-09-04T00:00:00Z	Severe acute respiratory syndrome-related coronavirus	29821	Australia	Homo sapiens		7/19/2020
MT973061	2020-09-04T00:00:00Z	Severe acute respiratory syndrome-related coronavirus	29802	Australia	Homo sapiens		7/19/2020
MT973057	2020-09-04T00:00:00Z	Severe acute respiratory syndrome-related coronavirus	29819	Australia	Homo sapiens		7/19/2020
MT973056	2020-09-04T00:00:00Z	Severe acute respiratory syndrome-related coronavirus	29815	Australia	Homo sapiens		7/19/2020
MT973055	2020-09-04T00:00:00Z	Severe acute respiratory syndrome-related coronavirus	29806	Australia	Homo sapiens		7/17/2020
MT973054	2020-09-04T00:00:00Z	Severe acute respiratory syndrome-related coronavirus	29818	Australia	Homo sapiens		7/19/2020
MT973053	2020-09-04T00:00:00Z	Severe acute respiratory syndrome-related coronavirus	29838	Australia	Homo sapiens		7/18/2020
MT973052	2020-09-04T00:00:00Z	Severe acute respiratory syndrome-related coronavirus	29818	Australia	Homo sapiens		7/18/2020
MT973051	2020-09-04T00:00:00Z	Severe acute respiratory syndrome-related coronavirus	29816	Australia	Homo sapiens		7/17/2020
MT973050	2020-09-04T00:00:00Z	Severe acute respiratory syndrome-related coronavirus	29816	Australia	Homo sapiens		7/18/2020
MT973049	2020-09-04T00:00:00Z	Severe acute respiratory syndrome-related coronavirus	29818	Australia	Homo sapiens		7/17/2020
MT973048	2020-09-04T00:00:00Z	Severe acute respiratory syndrome-related coronavirus	29818	Australia	Homo sapiens		7/18/2020
MT973046	2020-09-04T00:00:00Z	Severe acute respiratory syndrome-related coronavirus	29813	Australia	Homo sapiens		7/18/2020
MT973045	2020-09-04T00:00:00Z	Severe acute respiratory syndrome-related coronavirus	29807	Australia	Homo sapiens		7/18/2020
MT973044	2020-09-04T00:00:00Z	Severe acute respiratory syndrome-related coronavirus	29797	Australia	Homo sapiens		7/18/2020
MT973043	2020-09-04T00:00:00Z	Severe acute respiratory syndrome-related coronavirus	29813	Australia	Homo sapiens		7/18/2020
MT973042	2020-09-04T00:00:00Z	Severe acute respiratory syndrome-related coronavirus	29797	Australia	Homo sapiens		7/18/2020
MT973041	2020-09-04T00:00:00Z	Severe acute respiratory syndrome-related coronavirus	29813	Australia	Homo sapiens		7/17/2020
MT973040	2020-09-04T00:00:00Z	Severe acute respiratory syndrome-related coronavirus	29813	Australia	Homo sapiens		7/17/2020
MT973038	2020-09-04T00:00:00Z	Severe acute respiratory syndrome-related coronavirus	29787	Australia	Homo sapiens		7/17/2020
MT973034	2020-09-04T00:00:00Z	Severe acute respiratory syndrome-related coronavirus	29818	Australia	Homo sapiens		7/17/2020
MT973033	2020-09-04T00:00:00Z	Severe acute respiratory syndrome-related coronavirus	29804	Australia	Homo sapiens		7/16/2020
MT973032	2020-09-04T00:00:00Z	Severe acute respiratory syndrome-related coronavirus	29813	Australia	Homo sapiens		7/17/2020
MT973031	2020-09-04T00:00:00Z	Severe acute respiratory syndrome-related coronavirus	29814	Australia	Homo sapiens		7/18/2020
MT973030	2020-09-04T00:00:00Z	Severe acute respiratory syndrome-related coronavirus	29843	Australia	Homo sapiens		7/17/2020
MT973029	2020-09-04T00:00:00Z	Severe acute respiratory syndrome-related coronavirus	29813	Australia	Homo sapiens		7/17/2020
MT973028	2020-09-04T00:00:00Z	Severe acute respiratory syndrome-related coronavirus	29813	Australia	Homo sapiens		7/17/2020
MT973027	2020-09-04T00:00:00Z	Severe acute respiratory syndrome-related coronavirus	29815	Australia	Homo sapiens		7/17/2020
MT973026	2020-09-04T00:00:00Z	Severe acute respiratory syndrome-related coronavirus	29791	Australia	Homo sapiens		7/17/2020
MT973025	2020-09-04T00:00:00Z	Severe acute respiratory syndrome-related coronavirus	29815	Australia	Homo sapiens		7/17/2020
MT973024	2020-09-04T00:00:00Z	Severe acute respiratory syndrome-related coronavirus	29849	Australia	Homo sapiens		7/17/2020
MT973023	2020-09-04T00:00:00Z	Severe acute respiratory syndrome-related coronavirus	29795	Australia	Homo sapiens		7/17/2020
MT973022	2020-09-04T00:00:00Z	Severe acute respiratory syndrome-related coronavirus	29797	Australia	Homo sapiens		7/17/2020
MT973020	2020-09-04T00:00:00Z	Severe acute respiratory syndrome-related coronavirus	29815	Australia	Homo sapiens		7/17/2020
MT973019	2020-09-04T00:00:00Z	Severe acute respiratory syndrome-related coronavirus	29804	Australia	Homo sapiens		7/17/2020
MT973018	2020-09-04T00:00:00Z	Severe acute respiratory syndrome-related coronavirus	29815	Australia	Homo sapiens		7/17/2020
MT973017	2020-09-04T00:00:00Z	Severe acute respiratory syndrome-related coronavirus	29839	Australia	Homo sapiens		7/17/2020
MT973016	2020-09-04T00:00:00Z	Severe acute respiratory syndrome-related coronavirus	29815	Australia	Homo sapiens		7/18/2020
MT973015	2020-09-04T00:00:00Z	Severe acute respiratory syndrome-related coronavirus	29839	Australia	Homo sapiens		7/17/2020
MT973014	2020-09-04T00:00:00Z	Severe acute respiratory syndrome-related coronavirus	29813	Australia	Homo sapiens		7/17/2020
MT973013	2020-09-04T00:00:00Z	Severe acute respiratory syndrome-related coronavirus	29815	Australia	Homo sapiens		7/17/2020
MT973011	2020-09-04T00:00:00Z	Severe acute respiratory syndrome-related coronavirus	29794	Australia	Homo sapiens		7/17/2020
MT973009	2020-09-04T00:00:00Z	Severe acute respiratory syndrome-related coronavirus	29804	Australia	Homo sapiens		7/17/2020
MT973008	2020-09-04T00:00:00Z	Severe acute respiratory syndrome-related coronavirus	29822	Australia	Homo sapiens		7/17/2020
MT973006	2020-09-04T00:00:00Z	Severe acute respiratory syndrome-related coronavirus	29813	Australia	Homo sapiens		7/17/2020
MT973005	2020-09-04T00:00:00Z	Severe acute respiratory syndrome-related coronavirus	29814	Australia	Homo sapiens		7/17/2020
MT973003	2020-09-04T00:00:00Z	Severe acute respiratory syndrome-related coronavirus	29815	Australia	Homo sapiens		7/17/2020
MT973002	2020-09-04T00:00:00Z	Severe acute respiratory syndrome-related coronavirus	29783	Australia	Homo sapiens		7/17/2020
MT973001	2020-09-04T00:00:00Z	Severe acute respiratory syndrome-related coronavirus	29814	Australia	Homo sapiens		7/17/2020
MT973000	2020-09-04T00:00:00Z	Severe acute respiratory syndrome-related coronavirus	29802	Australia	Homo sapiens		7/17/2020
MT972998	2020-09-04T00:00:00Z	Severe acute respiratory syndrome-related coronavirus	29814	Australia	Homo sapiens		7/17/2020
MT972997	2020-09-04T00:00:00Z	Severe acute respiratory syndrome-related coronavirus	29812	Australia	Homo sapiens		7/17/2020
MT972996	2020-09-04T00:00:00Z	Severe acute respiratory syndrome-related coronavirus	29800	Australia	Homo sapiens		7/17/2020
MT972995	2020-09-04T00:00:00Z	Severe acute respiratory syndrome-related coronavirus	29815	Australia	Homo sapiens		7/17/2020
MT972994	2020-09-04T00:00:00Z	Severe acute respiratory syndrome-related coronavirus	29812	Australia	Homo sapiens		7/16/2020
MT972993	2020-09-04T00:00:00Z	Severe acute respiratory syndrome-related coronavirus	29806	Australia	Homo sapiens		7/16/2020
MT972992	2020-09-04T00:00:00Z	Severe acute respiratory syndrome-related coronavirus	29813	Australia	Homo sapiens		7/16/2020
MT972991	2020-09-04T00:00:00Z	Severe acute respiratory syndrome-related coronavirus	29813	Australia	Homo sapiens		7/16/2020
MT972989	2020-09-04T00:00:00Z	Severe acute respiratory syndrome-related coronavirus	29812	Australia	Homo sapiens		7/16/2020
MT972988	2020-09-04T00:00:00Z	Severe acute respiratory syndrome-related coronavirus	29828	Australia	Homo sapiens		7/16/2020
MT972986	2020-09-04T00:00:00Z	Severe acute respiratory syndrome-related coronavirus	29806	Australia	Homo sapiens		7/16/2020
MT972985	2020-09-04T00:00:00Z	Severe acute respiratory syndrome-related coronavirus	29814	Australia	Homo sapiens		7/16/2020
MT972984	2020-09-04T00:00:00Z	Severe acute respiratory syndrome-related coronavirus	29799	Australia	Homo sapiens		7/16/2020
MT972981	2020-09-04T00:00:00Z	Severe acute respiratory syndrome-related coronavirus	29814	Australia	Homo sapiens		7/16/2020
MT972980	2020-09-04T00:00:00Z	Severe acute respiratory syndrome-related coronavirus	29793	Australia	Homo sapiens		7/16/2020
MT972978	2020-09-04T00:00:00Z	Severe acute respiratory syndrome-related coronavirus	29802	Australia	Homo sapiens		7/16/2020
MT972977	2020-09-04T00:00:00Z	Severe acute respiratory syndrome-related coronavirus	29803	Australia	Homo sapiens		7/16/2020
MT972976	2020-09-04T00:00:00Z	Severe acute respiratory syndrome-related coronavirus	29798	Australia	Homo sapiens		7/16/2020
MT972975	2020-09-04T00:00:00Z	Severe acute respiratory syndrome-related coronavirus	29799	Australia	Homo sapiens		7/16/2020
MT972974	2020-09-04T00:00:00Z	Severe acute respiratory syndrome-related coronavirus	29813	Australia	Homo sapiens		7/16/2020
MT972973	2020-09-04T00:00:00Z	Severe acute respiratory syndrome-related coronavirus	29812	Australia	Homo sapiens		7/16/2020
MT972970	2020-09-04T00:00:00Z	Severe acute respiratory syndrome-related coronavirus	29805	Australia	Homo sapiens		7/16/2020
MT972969	2020-09-04T00:00:00Z	Severe acute respiratory syndrome-related coronavirus	29802	Australia	Homo sapiens		7/16/2020
MT972967	2020-09-04T00:00:00Z	Severe acute respiratory syndrome-related coronavirus	29808	Australia	Homo sapiens		7/16/2020
MT972966	2020-09-04T00:00:00Z	Severe acute respiratory syndrome-related coronavirus	29788	Australia	Homo sapiens		7/16/2020
MT972965	2020-09-04T00:00:00Z	Severe acute respiratory syndrome-related coronavirus	29830	Australia	Homo sapiens		7/16/2020
MT972964	2020-09-04T00:00:00Z	Severe acute respiratory syndrome-related coronavirus	29807	Australia	Homo sapiens		7/16/2020
MT972960	2020-09-04T00:00:00Z	Severe acute respiratory syndrome-related coronavirus	29797	Australia	Homo sapiens		7/16/2020
MT972959	2020-09-04T00:00:00Z	Severe acute respiratory syndrome-related coronavirus	29805	Australia	Homo sapiens		7/16/2020
MT972957	2020-09-04T00:00:00Z	Severe acute respiratory syndrome-related coronavirus	29813	Australia	Homo sapiens		7/16/2020
MT972954	2020-09-04T00:00:00Z	Severe acute respiratory syndrome-related coronavirus	29813	Australia	Homo sapiens		7/16/2020
MT972952	2020-09-04T00:00:00Z	Severe acute respiratory syndrome-related coronavirus	29804	Australia	Homo sapiens		7/16/2020
MT972951	2020-09-04T00:00:00Z	Severe acute respiratory syndrome-related coronavirus	29818	Australia	Homo sapiens		7/16/2020
MT972948	2020-09-04T00:00:00Z	Severe acute respiratory syndrome-related coronavirus	29815	Australia	Homo sapiens		7/16/2020
MT972947	2020-09-04T00:00:00Z	Severe acute respiratory syndrome-related coronavirus	29802	Australia	Homo sapiens		7/16/2020
MT972946	2020-09-04T00:00:00Z	Severe acute respiratory syndrome-related coronavirus	29807	Australia	Homo sapiens		7/15/2020
MT972944	2020-09-04T00:00:00Z	Severe acute respiratory syndrome-related coronavirus	29800	Australia	Homo sapiens		7/15/2020
MT972942	2020-09-04T00:00:00Z	Severe acute respiratory syndrome-related coronavirus	29792	Australia	Homo sapiens		7/15/2020
MT972940	2020-09-04T00:00:00Z	Severe acute respiratory syndrome-related coronavirus	29848	Australia	Homo sapiens		7/15/2020
MT972939	2020-09-04T00:00:00Z	Severe acute respiratory syndrome-related coronavirus	29843	Australia	Homo sapiens		7/15/2020
MT972938	2020-09-04T00:00:00Z	Severe acute respiratory syndrome-related coronavirus	29813	Australia	Homo sapiens		7/15/2020
MT972937	2020-09-04T00:00:00Z	Severe acute respiratory syndrome-related coronavirus	29829	Australia	Homo sapiens		7/15/2020
MT972936	2020-09-04T00:00:00Z	Severe acute respiratory syndrome-related coronavirus	29812	Australia	Homo sapiens		7/15/2020
MT972935	2020-09-04T00:00:00Z	Severe acute respiratory syndrome-related coronavirus	29814	Australia	Homo sapiens		7/16/2020
MT972934	2020-09-04T00:00:00Z	Severe acute respiratory syndrome-related coronavirus	29810	Australia	Homo sapiens		7/16/2020
MT972933	2020-09-04T00:00:00Z	Severe acute respiratory syndrome-related coronavirus	29816	Australia	Homo sapiens		7/15/2020
MT972932	2020-09-04T00:00:00Z	Severe acute respiratory syndrome-related coronavirus	29815	Australia	Homo sapiens		7/15/2020
MT972931	2020-09-04T00:00:00Z	Severe acute respiratory syndrome-related coronavirus	29813	Australia	Homo sapiens		7/15/2020
MT972930	2020-09-04T00:00:00Z	Severe acute respiratory syndrome-related coronavirus	29814	Australia	Homo sapiens		7/15/2020
MT972929	2020-09-04T00:00:00Z	Severe acute respiratory syndrome-related coronavirus	29816	Australia	Homo sapiens		7/15/2020
MT972928	2020-09-04T00:00:00Z	Severe acute respiratory syndrome-related coronavirus	29813	Australia	Homo sapiens		7/15/2020
MT972926	2020-09-04T00:00:00Z	Severe acute respiratory syndrome-related coronavirus	29814	Australia	Homo sapiens		7/15/2020
MT972925	2020-09-04T00:00:00Z	Severe acute respiratory syndrome-related coronavirus	29813	Australia	Homo sapiens		7/15/2020
MT972924	2020-09-04T00:00:00Z	Severe acute respiratory syndrome-related coronavirus	29815	Australia	Homo sapiens		7/15/2020
MT972923	2020-09-04T00:00:00Z	Severe acute respiratory syndrome-related coronavirus	29813	Australia	Homo sapiens		7/15/2020
MT972922	2020-09-04T00:00:00Z	Severe acute respiratory syndrome-related coronavirus	29816	Australia	Homo sapiens		7/15/2020
MT972921	2020-09-04T00:00:00Z	Severe acute respiratory syndrome-related coronavirus	29809	Australia	Homo sapiens		7/15/2020
MT972920	2020-09-04T00:00:00Z	Severe acute respiratory syndrome-related coronavirus	29813	Australia	Homo sapiens		7/15/2020
MT972919	2020-09-04T00:00:00Z	Severe acute respiratory syndrome-related coronavirus	29837	Australia	Homo sapiens		7/15/2020
MT972917	2020-09-04T00:00:00Z	Severe acute respiratory syndrome-related coronavirus	29821	Australia	Homo sapiens		7/15/2020
MT972916	2020-09-04T00:00:00Z	Severe acute respiratory syndrome-related coronavirus	29815	Australia	Homo sapiens		7/15/2020
MT972915	2020-09-04T00:00:00Z	Severe acute respiratory syndrome-related coronavirus	29816	Australia	Homo sapiens		7/15/2020
MT972913	2020-09-04T00:00:00Z	Severe acute respiratory syndrome-related coronavirus	29842	Australia	Homo sapiens		7/15/2020
MT972912	2020-09-04T00:00:00Z	Severe acute respiratory syndrome-related coronavirus	29813	Australia	Homo sapiens		7/15/2020
MT972911	2020-09-04T00:00:00Z	Severe acute respiratory syndrome-related coronavirus	29812	Australia	Homo sapiens		7/15/2020
MT972910	2020-09-04T00:00:00Z	Severe acute respiratory syndrome-related coronavirus	29841	Australia	Homo sapiens		7/15/2020
MT972909	2020-09-04T00:00:00Z	Severe acute respiratory syndrome-related coronavirus	29813	Australia	Homo sapiens		2020
MT972908	2020-09-04T00:00:00Z	Severe acute respiratory syndrome-related coronavirus	29815	Australia	Homo sapiens		2020
MT972907	2020-09-04T00:00:00Z	Severe acute respiratory syndrome-related coronavirus	29813	Australia	Homo sapiens		7/14/2020
MT972906	2020-09-04T00:00:00Z	Severe acute respiratory syndrome-related coronavirus	29815	Australia	Homo sapiens		7/14/2020
MT972904	2020-09-04T00:00:00Z	Severe acute respiratory syndrome-related coronavirus	29815	Australia	Homo sapiens		6/24/2020
MT972903	2020-09-04T00:00:00Z	Severe acute respiratory syndrome-related coronavirus	29802	Australia	Homo sapiens		7/15/2020
MT972902	2020-09-04T00:00:00Z	Severe acute respiratory syndrome-related coronavirus	29805	Australia	Homo sapiens		7/15/2020
MT972901	2020-09-04T00:00:00Z	Severe acute respiratory syndrome-related coronavirus	29813	Australia	Homo sapiens		7/15/2020
MT972900	2020-09-04T00:00:00Z	Severe acute respiratory syndrome-related coronavirus	29807	Australia	Homo sapiens		7/14/2020
MT972899	2020-09-04T00:00:00Z	Severe acute respiratory syndrome-related coronavirus	29843	Australia	Homo sapiens		7/14/2020
MT972898	2020-09-04T00:00:00Z	Severe acute respiratory syndrome-related coronavirus	29799	Australia	Homo sapiens		7/14/2020
MT972896	2020-09-04T00:00:00Z	Severe acute respiratory syndrome-related coronavirus	29812	Australia	Homo sapiens		7/15/2020
MT972895	2020-09-04T00:00:00Z	Severe acute respiratory syndrome-related coronavirus	29836	Australia	Homo sapiens		7/14/2020
MT972894	2020-09-04T00:00:00Z	Severe acute respiratory syndrome-related coronavirus	29815	Australia	Homo sapiens		7/14/2020
MT972893	2020-09-04T00:00:00Z	Severe acute respiratory syndrome-related coronavirus	29812	Australia	Homo sapiens		7/14/2020
MT972892	2020-09-04T00:00:00Z	Severe acute respiratory syndrome-related coronavirus	29813	Australia	Homo sapiens		7/13/2020
MT972891	2020-09-04T00:00:00Z	Severe acute respiratory syndrome-related coronavirus	29813	Australia	Homo sapiens		7/14/2020
MT972890	2020-09-04T00:00:00Z	Severe acute respiratory syndrome-related coronavirus	29844	Australia	Homo sapiens		7/14/2020
MT972889	2020-09-04T00:00:00Z	Severe acute respiratory syndrome-related coronavirus	29806	Australia	Homo sapiens		7/14/2020
MT972887	2020-09-04T00:00:00Z	Severe acute respiratory syndrome-related coronavirus	29815	Australia	Homo sapiens		7/13/2020
MT972886	2020-09-04T00:00:00Z	Severe acute respiratory syndrome-related coronavirus	29833	Australia	Homo sapiens		7/14/2020
MT972885	2020-09-04T00:00:00Z	Severe acute respiratory syndrome-related coronavirus	29823	Australia	Homo sapiens		7/14/2020
MT972884	2020-09-04T00:00:00Z	Severe acute respiratory syndrome-related coronavirus	29815	Australia	Homo sapiens		7/14/2020
MT972883	2020-09-04T00:00:00Z	Severe acute respiratory syndrome-related coronavirus	29812	Australia	Homo sapiens		7/14/2020
MT972881	2020-09-04T00:00:00Z	Severe acute respiratory syndrome-related coronavirus	29813	Australia	Homo sapiens		7/14/2020
MT972879	2020-09-04T00:00:00Z	Severe acute respiratory syndrome-related coronavirus	29849	Australia	Homo sapiens		7/14/2020
MT972878	2020-09-04T00:00:00Z	Severe acute respiratory syndrome-related coronavirus	29813	Australia	Homo sapiens		7/14/2020
MT972877	2020-09-04T00:00:00Z	Severe acute respiratory syndrome-related coronavirus	29804	Australia	Homo sapiens		7/14/2020
MT972876	2020-09-04T00:00:00Z	Severe acute respiratory syndrome-related coronavirus	29812	Australia	Homo sapiens		7/14/2020
MT972873	2020-09-04T00:00:00Z	Severe acute respiratory syndrome-related coronavirus	29815	Australia	Homo sapiens		7/13/2020
MT972872	2020-09-04T00:00:00Z	Severe acute respiratory syndrome-related coronavirus	29806	Australia	Homo sapiens		7/13/2020
MT972871	2020-09-04T00:00:00Z	Severe acute respiratory syndrome-related coronavirus	29807	Australia	Homo sapiens		7/14/2020
MT972870	2020-09-04T00:00:00Z	Severe acute respiratory syndrome-related coronavirus	29804	Australia	Homo sapiens		7/13/2020
MT972869	2020-09-04T00:00:00Z	Severe acute respiratory syndrome-related coronavirus	29819	Australia	Homo sapiens		7/14/2020
MT972868	2020-09-04T00:00:00Z	Severe acute respiratory syndrome-related coronavirus	29835	Australia	Homo sapiens		7/14/2020
MT972866	2020-09-04T00:00:00Z	Severe acute respiratory syndrome-related coronavirus	29849	Australia	Homo sapiens		7/14/2020
MT972865	2020-09-04T00:00:00Z	Severe acute respiratory syndrome-related coronavirus	29803	Australia	Homo sapiens		7/14/2020
MT972864	2020-09-04T00:00:00Z	Severe acute respiratory syndrome-related coronavirus	29834	Australia	Homo sapiens		7/14/2020
MT972863	2020-09-04T00:00:00Z	Severe acute respiratory syndrome-related coronavirus	29816	Australia	Homo sapiens		7/14/2020
MT972861	2020-09-04T00:00:00Z	Severe acute respiratory syndrome-related coronavirus	29791	Australia	Homo sapiens		7/14/2020
MT972860	2020-09-04T00:00:00Z	Severe acute respiratory syndrome-related coronavirus	29796	Australia	Homo sapiens		7/13/2020
MT972858	2020-09-04T00:00:00Z	Severe acute respiratory syndrome-related coronavirus	29813	Australia	Homo sapiens		7/13/2020
MT972857	2020-09-04T00:00:00Z	Severe acute respiratory syndrome-related coronavirus	29805	Australia	Homo sapiens		2020-12-07
MT972856	2020-09-04T00:00:00Z	Severe acute respiratory syndrome-related coronavirus	29802	Australia	Homo sapiens		2020-12-07
MT972854	2020-09-04T00:00:00Z	Severe acute respiratory syndrome-related coronavirus	29841	Australia	Homo sapiens		7/13/2020
MT972853	2020-09-04T00:00:00Z	Severe acute respiratory syndrome-related coronavirus	29813	Australia	Homo sapiens		2020-12-07
MT972851	2020-09-04T00:00:00Z	Severe acute respiratory syndrome-related coronavirus	29819	Australia	Homo sapiens		7/13/2020
MT972850	2020-09-04T00:00:00Z	Severe acute respiratory syndrome-related coronavirus	29804	Australia	Homo sapiens		7/13/2020
MT972849	2020-09-04T00:00:00Z	Severe acute respiratory syndrome-related coronavirus	29842	Australia	Homo sapiens		7/13/2020
MT972848	2020-09-04T00:00:00Z	Severe acute respiratory syndrome-related coronavirus	29809	Australia	Homo sapiens		7/13/2020
MT972847	2020-09-04T00:00:00Z	Severe acute respiratory syndrome-related coronavirus	29813	Australia	Homo sapiens		7/13/2020
MT972846	2020-09-04T00:00:00Z	Severe acute respiratory syndrome-related coronavirus	29804	Australia	Homo sapiens		7/13/2020
MT972845	2020-09-04T00:00:00Z	Severe acute respiratory syndrome-related coronavirus	29813	Australia	Homo sapiens		7/13/2020
MT972844	2020-09-04T00:00:00Z	Severe acute respiratory syndrome-related coronavirus	29804	Australia	Homo sapiens		7/13/2020
MT972843	2020-09-04T00:00:00Z	Severe acute respiratory syndrome-related coronavirus	29813	Australia	Homo sapiens		7/13/2020
MT972842	2020-09-04T00:00:00Z	Severe acute respiratory syndrome-related coronavirus	29806	Australia	Homo sapiens		7/13/2020
MT972841	2020-09-04T00:00:00Z	Severe acute respiratory syndrome-related coronavirus	29807	Australia	Homo sapiens		7/13/2020
MT972840	2020-09-04T00:00:00Z	Severe acute respiratory syndrome-related coronavirus	29786	Australia	Homo sapiens		7/13/2020
MT972839	2020-09-04T00:00:00Z	Severe acute respiratory syndrome-related coronavirus	29805	Australia	Homo sapiens		7/13/2020
MT972838	2020-09-04T00:00:00Z	Severe acute respiratory syndrome-related coronavirus	29808	Australia	Homo sapiens		7/13/2020
MT972837	2020-09-04T00:00:00Z	Severe acute respiratory syndrome-related coronavirus	29839	Australia	Homo sapiens		7/13/2020
MT972836	2020-09-04T00:00:00Z	Severe acute respiratory syndrome-related coronavirus	29804	Australia	Homo sapiens		7/13/2020
MT972835	2020-09-04T00:00:00Z	Severe acute respiratory syndrome-related coronavirus	29840	Australia	Homo sapiens		2020
MT972834	2020-09-04T00:00:00Z	Severe acute respiratory syndrome-related coronavirus	29804	Australia	Homo sapiens		7/13/2020
MT972833	2020-09-04T00:00:00Z	Severe acute respiratory syndrome-related coronavirus	29843	Australia	Homo sapiens		7/13/2020
MT972832	2020-09-04T00:00:00Z	Severe acute respiratory syndrome-related coronavirus	29808	Australia	Homo sapiens		7/13/2020
MT972831	2020-09-04T00:00:00Z	Severe acute respiratory syndrome-related coronavirus	29821	Australia	Homo sapiens		7/13/2020
MT972830	2020-09-04T00:00:00Z	Severe acute respiratory syndrome-related coronavirus	29803	Australia	Homo sapiens		7/13/2020
MT972829	2020-09-04T00:00:00Z	Severe acute respiratory syndrome-related coronavirus	29817	Australia	Homo sapiens		7/13/2020
MT972828	2020-09-04T00:00:00Z	Severe acute respiratory syndrome-related coronavirus	29812	Australia	Homo sapiens		7/13/2020
MT972827	2020-09-04T00:00:00Z	Severe acute respiratory syndrome-related coronavirus	29799	Australia	Homo sapiens		7/13/2020
MT972826	2020-09-04T00:00:00Z	Severe acute respiratory syndrome-related coronavirus	29802	Australia	Homo sapiens		7/13/2020
MT972824	2020-09-04T00:00:00Z	Severe acute respiratory syndrome-related coronavirus	29816	Australia	Homo sapiens		2020-12-07
MT972823	2020-09-04T00:00:00Z	Severe acute respiratory syndrome-related coronavirus	29847	Australia	Homo sapiens		2020-12-07
MT972822	2020-09-04T00:00:00Z	Severe acute respiratory syndrome-related coronavirus	29804	Australia	Homo sapiens		2020-12-07
MT972821	2020-09-04T00:00:00Z	Severe acute respiratory syndrome-related coronavirus	29808	Australia	Homo sapiens		2020-12-07
MT972820	2020-09-04T00:00:00Z	Severe acute respiratory syndrome-related coronavirus	29814	Australia	Homo sapiens		2020-12-07
MT972819	2020-09-04T00:00:00Z	Severe acute respiratory syndrome-related coronavirus	29838	Australia	Homo sapiens		2020-12-07
MT972818	2020-09-04T00:00:00Z	Severe acute respiratory syndrome-related coronavirus	29809	Australia	Homo sapiens		2020-12-07
MT972816	2020-09-04T00:00:00Z	Severe acute respiratory syndrome-related coronavirus	29816	Australia	Homo sapiens		2020-12-07
MT972814	2020-09-04T00:00:00Z	Severe acute respiratory syndrome-related coronavirus	29844	Australia	Homo sapiens		2020-12-07
MT972813	2020-09-04T00:00:00Z	Severe acute respiratory syndrome-related coronavirus	29804	Australia	Homo sapiens		2020-11-07
MT972812	2020-09-04T00:00:00Z	Severe acute respiratory syndrome-related coronavirus	29816	Australia	Homo sapiens		2020-10-07
MT972811	2020-09-04T00:00:00Z	Severe acute respiratory syndrome-related coronavirus	29813	Australia	Homo sapiens		2020-10-07
MT972809	2020-09-04T00:00:00Z	Severe acute respiratory syndrome-related coronavirus	29815	Australia	Homo sapiens		2020-10-07
MT972808	2020-09-04T00:00:00Z	Severe acute respiratory syndrome-related coronavirus	29813	Australia	Homo sapiens		2020-10-07
MT972807	2020-09-04T00:00:00Z	Severe acute respiratory syndrome-related coronavirus	29809	Australia	Homo sapiens		2020-12-07
MT972806	2020-09-04T00:00:00Z	Severe acute respiratory syndrome-related coronavirus	29813	Australia	Homo sapiens		2020-12-07
MT972805	2020-09-04T00:00:00Z	Severe acute respiratory syndrome-related coronavirus	29799	Australia	Homo sapiens		2020-11-07
MT972804	2020-09-04T00:00:00Z	Severe acute respiratory syndrome-related coronavirus	29815	Australia	Homo sapiens		2020-12-07
MT972803	2020-09-04T00:00:00Z	Severe acute respiratory syndrome-related coronavirus	29816	Australia	Homo sapiens		2020-09-07
MT972802	2020-09-04T00:00:00Z	Severe acute respiratory syndrome-related coronavirus	29850	Australia	Homo sapiens		2020-12-07
MT972801	2020-09-04T00:00:00Z	Severe acute respiratory syndrome-related coronavirus	29813	Australia	Homo sapiens		2020-12-07
MT972800	2020-09-04T00:00:00Z	Severe acute respiratory syndrome-related coronavirus	29794	Australia	Homo sapiens		2020-12-07
MT972799	2020-09-04T00:00:00Z	Severe acute respiratory syndrome-related coronavirus	29813	Australia	Homo sapiens		2020-11-07
MT972796	2020-09-04T00:00:00Z	Severe acute respiratory syndrome-related coronavirus	29813	Australia	Homo sapiens		7/13/2020
MT972795	2020-09-04T00:00:00Z	Severe acute respiratory syndrome-related coronavirus	29801	Australia	Homo sapiens		7/13/2020
MT972794	2020-09-04T00:00:00Z	Severe acute respiratory syndrome-related coronavirus	29833	Australia	Homo sapiens		7/13/2020
MT972793	2020-09-04T00:00:00Z	Severe acute respiratory syndrome-related coronavirus	29812	Australia	Homo sapiens		7/13/2020
MT972792	2020-09-04T00:00:00Z	Severe acute respiratory syndrome-related coronavirus	29811	Australia	Homo sapiens		7/13/2020
MT972790	2020-09-04T00:00:00Z	Severe acute respiratory syndrome-related coronavirus	29792	Australia	Homo sapiens		2020-12-07
MT972789	2020-09-04T00:00:00Z	Severe acute respiratory syndrome-related coronavirus	29815	Australia	Homo sapiens		2020-12-07
MT972788	2020-09-04T00:00:00Z	Severe acute respiratory syndrome-related coronavirus	29815	Australia	Homo sapiens		2020-12-07
MT972787	2020-09-04T00:00:00Z	Severe acute respiratory syndrome-related coronavirus	29804	Australia	Homo sapiens		2020-12-07
MT972786	2020-09-04T00:00:00Z	Severe acute respiratory syndrome-related coronavirus	29815	Australia	Homo sapiens		2020-12-07
MT972785	2020-09-04T00:00:00Z	Severe acute respiratory syndrome-related coronavirus	29836	Australia	Homo sapiens		2020-12-07
MT972784	2020-09-04T00:00:00Z	Severe acute respiratory syndrome-related coronavirus	29827	Australia	Homo sapiens		2020-11-07
MT972783	2020-09-04T00:00:00Z	Severe acute respiratory syndrome-related coronavirus	29815	Australia	Homo sapiens		2020-11-07
MT972782	2020-09-04T00:00:00Z	Severe acute respiratory syndrome-related coronavirus	29809	Australia	Homo sapiens		7/13/2020
MT972781	2020-09-04T00:00:00Z	Severe acute respiratory syndrome-related coronavirus	29815	Australia	Homo sapiens		2020-12-07
MT972780	2020-09-04T00:00:00Z	Severe acute respiratory syndrome-related coronavirus	29804	Australia	Homo sapiens		2020-11-07
MT972779	2020-09-04T00:00:00Z	Severe acute respiratory syndrome-related coronavirus	29813	Australia	Homo sapiens		2020-11-07
MT972778	2020-09-04T00:00:00Z	Severe acute respiratory syndrome-related coronavirus	29813	Australia	Homo sapiens		2020-12-07
MT972777	2020-09-04T00:00:00Z	Severe acute respiratory syndrome-related coronavirus	29816	Australia	Homo sapiens		2020-12-07
MT972776	2020-09-04T00:00:00Z	Severe acute respiratory syndrome-related coronavirus	29802	Australia	Homo sapiens		2020-12-07
MT972775	2020-09-04T00:00:00Z	Severe acute respiratory syndrome-related coronavirus	29851	Australia	Homo sapiens		2020-12-07
MT972774	2020-09-04T00:00:00Z	Severe acute respiratory syndrome-related coronavirus	29815	Australia	Homo sapiens		2020-11-07
MT972773	2020-09-04T00:00:00Z	Severe acute respiratory syndrome-related coronavirus	29796	Australia	Homo sapiens		2020-12-07
MT972772	2020-09-04T00:00:00Z	Severe acute respiratory syndrome-related coronavirus	29812	Australia	Homo sapiens		2020-12-07
MT972771	2020-09-04T00:00:00Z	Severe acute respiratory syndrome-related coronavirus	29835	Australia	Homo sapiens		2020-12-07
MT972770	2020-09-04T00:00:00Z	Severe acute respiratory syndrome-related coronavirus	29840	Australia	Homo sapiens		2020-12-07
MT972769	2020-09-04T00:00:00Z	Severe acute respiratory syndrome-related coronavirus	29809	Australia	Homo sapiens		2020-11-07
MT972768	2020-09-04T00:00:00Z	Severe acute respiratory syndrome-related coronavirus	29813	Australia	Homo sapiens		2020-12-07
MT972765	2020-09-04T00:00:00Z	Severe acute respiratory syndrome-related coronavirus	29809	Australia	Homo sapiens		2020-08-07
MT972763	2020-09-04T00:00:00Z	Severe acute respiratory syndrome-related coronavirus	29813	Australia	Homo sapiens		2020-09-07
MT972762	2020-09-04T00:00:00Z	Severe acute respiratory syndrome-related coronavirus	29813	Australia	Homo sapiens		2020-09-07
MT972761	2020-09-04T00:00:00Z	Severe acute respiratory syndrome-related coronavirus	29814	Australia	Homo sapiens		2020-09-07
MT972756	2020-09-04T00:00:00Z	Severe acute respiratory syndrome-related coronavirus	29814	Australia	Homo sapiens		2020-08-07
MT972753	2020-09-04T00:00:00Z	Severe acute respiratory syndrome-related coronavirus	29804	Australia	Homo sapiens		2020-07-07
MT972750	2020-09-04T00:00:00Z	Severe acute respiratory syndrome-related coronavirus	29846	Australia	Homo sapiens		2020-08-07
MT972749	2020-09-04T00:00:00Z	Severe acute respiratory syndrome-related coronavirus	29810	Australia	Homo sapiens		2020-08-07
MT972746	2020-09-04T00:00:00Z	Severe acute respiratory syndrome-related coronavirus	29813	Australia	Homo sapiens		6/26/2020
MT972743	2020-09-04T00:00:00Z	Severe acute respiratory syndrome-related coronavirus	29843	Australia	Homo sapiens		2020-10-07
MT972742	2020-09-04T00:00:00Z	Severe acute respiratory syndrome-related coronavirus	29813	Australia	Homo sapiens		2020-10-07
MT972741	2020-09-04T00:00:00Z	Severe acute respiratory syndrome-related coronavirus	29814	Australia	Homo sapiens		2020-10-07
MT972740	2020-09-04T00:00:00Z	Severe acute respiratory syndrome-related coronavirus	29814	Australia	Homo sapiens		2020-10-07
MT972739	2020-09-04T00:00:00Z	Severe acute respiratory syndrome-related coronavirus	29807	Australia	Homo sapiens		2020-10-07
MT972738	2020-09-04T00:00:00Z	Severe acute respiratory syndrome-related coronavirus	29815	Australia	Homo sapiens		2020-10-07
MT972737	2020-09-04T00:00:00Z	Severe acute respiratory syndrome-related coronavirus	29812	Australia	Homo sapiens		2020-09-07
MT972736	2020-09-04T00:00:00Z	Severe acute respiratory syndrome-related coronavirus	29837	Australia	Homo sapiens		2020-09-07
MT972734	2020-09-04T00:00:00Z	Severe acute respiratory syndrome-related coronavirus	29844	Australia	Homo sapiens		2020-10-07
MT972733	2020-09-04T00:00:00Z	Severe acute respiratory syndrome-related coronavirus	29827	Australia	Homo sapiens		2020-10-07
MT972730	2020-09-04T00:00:00Z	Severe acute respiratory syndrome-related coronavirus	29813	Australia	Homo sapiens		2020-09-07
MT972727	2020-09-04T00:00:00Z	Severe acute respiratory syndrome-related coronavirus	29813	Australia	Homo sapiens		2020-09-07
MT972725	2020-09-04T00:00:00Z	Severe acute respiratory syndrome-related coronavirus	29835	Australia	Homo sapiens		2020-09-07
MT972723	2020-09-04T00:00:00Z	Severe acute respiratory syndrome-related coronavirus	29807	Australia	Homo sapiens		2020-09-07
MT972720	2020-09-04T00:00:00Z	Severe acute respiratory syndrome-related coronavirus	29815	Australia	Homo sapiens		2020-09-07
MT972717	2020-09-04T00:00:00Z	Severe acute respiratory syndrome-related coronavirus	29804	Australia	Homo sapiens		2020-09-07
MT972716	2020-09-04T00:00:00Z	Severe acute respiratory syndrome-related coronavirus	29813	Australia	Homo sapiens		2020-09-07
MT972715	2020-09-04T00:00:00Z	Severe acute respiratory syndrome-related coronavirus	29834	Australia	Homo sapiens		2020-09-07
MT972712	2020-09-04T00:00:00Z	Severe acute respiratory syndrome-related coronavirus	29813	Australia	Homo sapiens		2020-09-07
MT972711	2020-09-04T00:00:00Z	Severe acute respiratory syndrome-related coronavirus	29814	Australia	Homo sapiens		2020-09-07
MT972709	2020-09-04T00:00:00Z	Severe acute respiratory syndrome-related coronavirus	29814	Australia	Homo sapiens		2020-09-07
MT972708	2020-09-04T00:00:00Z	Severe acute respiratory syndrome-related coronavirus	29812	Australia	Homo sapiens		2020-09-07
MT972707	2020-09-04T00:00:00Z	Severe acute respiratory syndrome-related coronavirus	29806	Australia	Homo sapiens		2020-09-07
MT972705	2020-09-04T00:00:00Z	Severe acute respiratory syndrome-related coronavirus	29812	Australia	Homo sapiens		2020
MT972704	2020-09-04T00:00:00Z	Severe acute respiratory syndrome-related coronavirus	29813	Australia	Homo sapiens		2020-09-07
MT972703	2020-09-04T00:00:00Z	Severe acute respiratory syndrome-related coronavirus	29813	Australia	Homo sapiens		2020-08-07
MT972702	2020-09-04T00:00:00Z	Severe acute respiratory syndrome-related coronavirus	29812	Australia	Homo sapiens		2020-08-07
MT972701	2020-09-04T00:00:00Z	Severe acute respiratory syndrome-related coronavirus	29806	Australia	Homo sapiens		2020-08-07
MT972697	2020-09-04T00:00:00Z	Severe acute respiratory syndrome-related coronavirus	29816	Australia	Homo sapiens		2020-07-07
MT972695	2020-09-04T00:00:00Z	Severe acute respiratory syndrome-related coronavirus	29813	Australia	Homo sapiens		2020-08-07
MT972692	2020-09-04T00:00:00Z	Severe acute respiratory syndrome-related coronavirus	29812	Australia	Homo sapiens		2020-08-07
MT972691	2020-09-04T00:00:00Z	Severe acute respiratory syndrome-related coronavirus	29805	Australia	Homo sapiens		2020-08-07
MT972690	2020-09-04T00:00:00Z	Severe acute respiratory syndrome-related coronavirus	29806	Australia	Homo sapiens		2020-07-07
MT972688	2020-09-04T00:00:00Z	Severe acute respiratory syndrome-related coronavirus	29812	Australia	Homo sapiens		2020-09-07
MT972687	2020-09-04T00:00:00Z	Severe acute respiratory syndrome-related coronavirus	29813	Australia	Homo sapiens		2020-08-07
MT972686	2020-09-04T00:00:00Z	Severe acute respiratory syndrome-related coronavirus	29813	Australia	Homo sapiens		2020-06-07
MT972684	2020-09-04T00:00:00Z	Severe acute respiratory syndrome-related coronavirus	29814	Australia	Homo sapiens		2020-08-07
MT972683	2020-09-04T00:00:00Z	Severe acute respiratory syndrome-related coronavirus	29813	Australia	Homo sapiens		2020
MT972680	2020-09-04T00:00:00Z	Severe acute respiratory syndrome-related coronavirus	29806	Australia	Homo sapiens		2020-08-07
MT972679	2020-09-04T00:00:00Z	Severe acute respiratory syndrome-related coronavirus	29802	Australia	Homo sapiens		2020-08-07
MT972675	2020-09-04T00:00:00Z	Severe acute respiratory syndrome-related coronavirus	29815	Australia	Homo sapiens		2020-08-07
MT972672	2020-09-04T00:00:00Z	Severe acute respiratory syndrome-related coronavirus	29804	Australia	Homo sapiens		2020-06-07
MT972669	2020-09-04T00:00:00Z	Severe acute respiratory syndrome-related coronavirus	29814	Australia	Homo sapiens		2020-06-07
MT972668	2020-09-04T00:00:00Z	Severe acute respiratory syndrome-related coronavirus	29819	Australia	Homo sapiens		2020-08-07
MT972666	2020-09-04T00:00:00Z	Severe acute respiratory syndrome-related coronavirus	29849	Australia	Homo sapiens		6/26/2020
MT972665	2020-09-04T00:00:00Z	Severe acute respiratory syndrome-related coronavirus	29814	Australia	Homo sapiens		2020-09-07
MT972659	2020-09-04T00:00:00Z	Severe acute respiratory syndrome-related coronavirus	29813	Australia	Homo sapiens		2020-08-07
MT972657	2020-09-04T00:00:00Z	Severe acute respiratory syndrome-related coronavirus	29815	Australia	Homo sapiens		2020-04-07
MT972656	2020-09-04T00:00:00Z	Severe acute respiratory syndrome-related coronavirus	29806	Australia	Homo sapiens		2020-07-07
MT972655	2020-09-04T00:00:00Z	Severe acute respiratory syndrome-related coronavirus	29814	Australia	Homo sapiens		2020-07-07
MT972654	2020-09-04T00:00:00Z	Severe acute respiratory syndrome-related coronavirus	29812	Australia	Homo sapiens		2020-07-07
MT972653	2020-09-04T00:00:00Z	Severe acute respiratory syndrome-related coronavirus	29849	Australia	Homo sapiens		6/26/2020
MT972652	2020-09-04T00:00:00Z	Severe acute respiratory syndrome-related coronavirus	29813	Australia	Homo sapiens		2020-09-07
MT972648	2020-09-04T00:00:00Z	Severe acute respiratory syndrome-related coronavirus	29813	Australia	Homo sapiens		2020-08-07
MT972647	2020-09-04T00:00:00Z	Severe acute respiratory syndrome-related coronavirus	29806	Australia	Homo sapiens		2020-08-07
MT972643	2020-09-04T00:00:00Z	Severe acute respiratory syndrome-related coronavirus	29796	Australia	Homo sapiens		2020-08-07
MT972642	2020-09-04T00:00:00Z	Severe acute respiratory syndrome-related coronavirus	29815	Australia	Homo sapiens		2020-06-07
MT972640	2020-09-04T00:00:00Z	Severe acute respiratory syndrome-related coronavirus	29812	Australia	Homo sapiens		2020-07-07
MT972639	2020-09-04T00:00:00Z	Severe acute respiratory syndrome-related coronavirus	29813	Australia	Homo sapiens		2020-07-07
MT972638	2020-09-04T00:00:00Z	Severe acute respiratory syndrome-related coronavirus	29816	Australia	Homo sapiens		2020-06-07
MT972637	2020-09-04T00:00:00Z	Severe acute respiratory syndrome-related coronavirus	29812	Australia	Homo sapiens		2020-05-07
MT972636	2020-09-04T00:00:00Z	Severe acute respiratory syndrome-related coronavirus	29812	Australia	Homo sapiens		2020-05-07
MT972635	2020-09-04T00:00:00Z	Severe acute respiratory syndrome-related coronavirus	29813	Australia	Homo sapiens		2020-05-07
MT972634	2020-09-04T00:00:00Z	Severe acute respiratory syndrome-related coronavirus	29839	Australia	Homo sapiens		2020-05-07
MT972631	2020-09-04T00:00:00Z	Severe acute respiratory syndrome-related coronavirus	29807	Australia	Homo sapiens		2020-05-07
MT972630	2020-09-04T00:00:00Z	Severe acute respiratory syndrome-related coronavirus	29803	Australia	Homo sapiens		2020-05-07
MT972629	2020-09-04T00:00:00Z	Severe acute respiratory syndrome-related coronavirus	29797	Australia	Homo sapiens		2020-05-07
MT972627	2020-09-04T00:00:00Z	Severe acute respiratory syndrome-related coronavirus	29802	Australia	Homo sapiens		2020-05-07
MT972626	2020-09-04T00:00:00Z	Severe acute respiratory syndrome-related coronavirus	29813	Australia	Homo sapiens		2020-05-07
MT972622	2020-09-04T00:00:00Z	Severe acute respiratory syndrome-related coronavirus	29804	Australia	Homo sapiens		2020-05-07
MT972621	2020-09-04T00:00:00Z	Severe acute respiratory syndrome-related coronavirus	29813	Australia	Homo sapiens		2020-05-07
MT972619	2020-09-04T00:00:00Z	Severe acute respiratory syndrome-related coronavirus	29812	Australia	Homo sapiens		2020-08-07
MT972618	2020-09-04T00:00:00Z	Severe acute respiratory syndrome-related coronavirus	29815	Australia	Homo sapiens		2020-08-07
MT972615	2020-09-04T00:00:00Z	Severe acute respiratory syndrome-related coronavirus	29815	Australia	Homo sapiens		2020-08-07
MT972614	2020-09-04T00:00:00Z	Severe acute respiratory syndrome-related coronavirus	29812	Australia	Homo sapiens		2020-08-07
MT972611	2020-09-04T00:00:00Z	Severe acute respiratory syndrome-related coronavirus	29813	Australia	Homo sapiens		2020-05-07
MT972607	2020-09-04T00:00:00Z	Severe acute respiratory syndrome-related coronavirus	29813	Australia	Homo sapiens		2020-05-07
MT972604	2020-09-04T00:00:00Z	Severe acute respiratory syndrome-related coronavirus	29812	Australia	Homo sapiens		2020-05-07
MT972602	2020-09-04T00:00:00Z	Severe acute respiratory syndrome-related coronavirus	29814	Australia	Homo sapiens		2020-06-07
MT972599	2020-09-04T00:00:00Z	Severe acute respiratory syndrome-related coronavirus	29815	Australia	Homo sapiens		2020-06-07
MT972594	2020-09-04T00:00:00Z	Severe acute respiratory syndrome-related coronavirus	29812	Australia	Homo sapiens		2020-06-07
MT972592	2020-09-04T00:00:00Z	Severe acute respiratory syndrome-related coronavirus	29815	Australia	Homo sapiens		2020-06-07
MT972589	2020-09-04T00:00:00Z	Severe acute respiratory syndrome-related coronavirus	29812	Australia	Homo sapiens		2020-05-07
MT972587	2020-09-04T00:00:00Z	Severe acute respiratory syndrome-related coronavirus	29814	Australia	Homo sapiens		2020-06-07
MT972586	2020-09-04T00:00:00Z	Severe acute respiratory syndrome-related coronavirus	29811	Australia	Homo sapiens		2020-05-07
MT972585	2020-09-04T00:00:00Z	Severe acute respiratory syndrome-related coronavirus	29813	Australia	Homo sapiens		2020-05-07
MT972584	2020-09-04T00:00:00Z	Severe acute respiratory syndrome-related coronavirus	29829	Australia	Homo sapiens		2020-05-07
MT972582	2020-09-04T00:00:00Z	Severe acute respiratory syndrome-related coronavirus	29797	Australia	Homo sapiens		2020-06-07
MT972580	2020-09-04T00:00:00Z	Severe acute respiratory syndrome-related coronavirus	29834	Australia	Homo sapiens		2020-03-07
MT972577	2020-09-04T00:00:00Z	Severe acute respiratory syndrome-related coronavirus	29833	Australia	Homo sapiens		2020-06-07
MT972576	2020-09-04T00:00:00Z	Severe acute respiratory syndrome-related coronavirus	29818	Australia	Homo sapiens		2020-06-07
MT972574	2020-09-04T00:00:00Z	Severe acute respiratory syndrome-related coronavirus	29813	Australia	Homo sapiens		2020-06-07
MT972573	2020-09-04T00:00:00Z	Severe acute respiratory syndrome-related coronavirus	29812	Australia	Homo sapiens		2020-05-07
MT972571	2020-09-04T00:00:00Z	Severe acute respiratory syndrome-related coronavirus	29815	Australia	Homo sapiens		2020-06-07
MT972567	2020-09-04T00:00:00Z	Severe acute respiratory syndrome-related coronavirus	29848	Australia	Homo sapiens		2020-07-07
MT972566	2020-09-04T00:00:00Z	Severe acute respiratory syndrome-related coronavirus	29814	Australia	Homo sapiens		2020-07-07
MT972565	2020-09-04T00:00:00Z	Severe acute respiratory syndrome-related coronavirus	29842	Australia	Homo sapiens		2020-02-07
MT972564	2020-09-04T00:00:00Z	Severe acute respiratory syndrome-related coronavirus	29813	Australia	Homo sapiens		2020-06-07
MT972563	2020-09-04T00:00:00Z	Severe acute respiratory syndrome-related coronavirus	29804	Australia	Homo sapiens		2020-06-07
MT972562	2020-09-04T00:00:00Z	Severe acute respiratory syndrome-related coronavirus	29813	Australia	Homo sapiens		2020-06-07
MT972560	2020-09-04T00:00:00Z	Severe acute respiratory syndrome-related coronavirus	29817	Australia	Homo sapiens		2020-06-07
MT972559	2020-09-04T00:00:00Z	Severe acute respiratory syndrome-related coronavirus	29818	Australia	Homo sapiens		2020-06-07
MT972558	2020-09-04T00:00:00Z	Severe acute respiratory syndrome-related coronavirus	29845	Australia	Homo sapiens		2020-06-07
MT972557	2020-09-04T00:00:00Z	Severe acute respiratory syndrome-related coronavirus	29805	Australia	Homo sapiens		2020-06-07
MT972556	2020-09-04T00:00:00Z	Severe acute respiratory syndrome-related coronavirus	29841	Australia	Homo sapiens		2020-06-07
MT972555	2020-09-04T00:00:00Z	Severe acute respiratory syndrome-related coronavirus	29818	Australia	Homo sapiens		2020-06-07
MT972554	2020-09-04T00:00:00Z	Severe acute respiratory syndrome-related coronavirus	29843	Australia	Homo sapiens		2020-06-07
MT972553	2020-09-04T00:00:00Z	Severe acute respiratory syndrome-related coronavirus	29826	Australia	Homo sapiens		2020-05-07
MT972552	2020-09-04T00:00:00Z	Severe acute respiratory syndrome-related coronavirus	29814	Australia	Homo sapiens		2020-06-07
MT972551	2020-09-04T00:00:00Z	Severe acute respiratory syndrome-related coronavirus	29807	Australia	Homo sapiens		2020-06-07
MT972549	2020-09-04T00:00:00Z	Severe acute respiratory syndrome-related coronavirus	29815	Australia	Homo sapiens		2020-06-07
MT972546	2020-09-04T00:00:00Z	Severe acute respiratory syndrome-related coronavirus	29813	Australia	Homo sapiens		2020-06-07
MT972544	2020-09-04T00:00:00Z	Severe acute respiratory syndrome-related coronavirus	29849	Australia	Homo sapiens		2020-06-07
MT972543	2020-09-04T00:00:00Z	Severe acute respiratory syndrome-related coronavirus	29851	Australia	Homo sapiens		2020-06-07
MT972542	2020-09-04T00:00:00Z	Severe acute respiratory syndrome-related coronavirus	29835	Australia	Homo sapiens		2020-04-07
MT972541	2020-09-04T00:00:00Z	Severe acute respiratory syndrome-related coronavirus	29813	Australia	Homo sapiens		2020-04-07
MT972540	2020-09-04T00:00:00Z	Severe acute respiratory syndrome-related coronavirus	29815	Australia	Homo sapiens		2020-04-07
MT972538	2020-09-04T00:00:00Z	Severe acute respiratory syndrome-related coronavirus	29795	Australia	Homo sapiens		2020-04-07
MT972537	2020-09-04T00:00:00Z	Severe acute respiratory syndrome-related coronavirus	29815	Australia	Homo sapiens		2020-04-07
MT972536	2020-09-04T00:00:00Z	Severe acute respiratory syndrome-related coronavirus	29836	Australia	Homo sapiens		2020-06-07
MT972535	2020-09-04T00:00:00Z	Severe acute respiratory syndrome-related coronavirus	29815	Australia	Homo sapiens		2020-04-07
MT972534	2020-09-04T00:00:00Z	Severe acute respiratory syndrome-related coronavirus	29834	Australia	Homo sapiens		2020-04-07
MT972533	2020-09-04T00:00:00Z	Severe acute respiratory syndrome-related coronavirus	29849	Australia	Homo sapiens		2020-04-07
MT972532	2020-09-04T00:00:00Z	Severe acute respiratory syndrome-related coronavirus	29813	Australia	Homo sapiens		2020-04-07
MT972528	2020-09-04T00:00:00Z	Severe acute respiratory syndrome-related coronavirus	29847	Australia	Homo sapiens		2020-04-07
MT972527	2020-09-04T00:00:00Z	Severe acute respiratory syndrome-related coronavirus	29849	Australia	Homo sapiens		2020-04-07
MT972525	2020-09-04T00:00:00Z	Severe acute respiratory syndrome-related coronavirus	29828	Australia	Homo sapiens		2020-05-07
MT972524	2020-09-04T00:00:00Z	Severe acute respiratory syndrome-related coronavirus	29813	Australia	Homo sapiens		2020-04-07
MT972523	2020-09-04T00:00:00Z	Severe acute respiratory syndrome-related coronavirus	29819	Australia	Homo sapiens		2020-04-07
MT972522	2020-09-04T00:00:00Z	Severe acute respiratory syndrome-related coronavirus	29815	Australia	Homo sapiens		2020-04-07
MT972521	2020-09-04T00:00:00Z	Severe acute respiratory syndrome-related coronavirus	29817	Australia	Homo sapiens		2020-04-07
MT972520	2020-09-04T00:00:00Z	Severe acute respiratory syndrome-related coronavirus	29813	Australia	Homo sapiens		2020-04-07
MT972518	2020-09-04T00:00:00Z	Severe acute respiratory syndrome-related coronavirus	29815	Australia	Homo sapiens		2020-04-07
MT972517	2020-09-04T00:00:00Z	Severe acute respiratory syndrome-related coronavirus	29816	Australia	Homo sapiens		2020-05-07
MT972516	2020-09-04T00:00:00Z	Severe acute respiratory syndrome-related coronavirus	29817	Australia	Homo sapiens		2020-06-07
MT972515	2020-09-04T00:00:00Z	Severe acute respiratory syndrome-related coronavirus	29845	Australia	Homo sapiens		2020-06-07
MT972514	2020-09-04T00:00:00Z	Severe acute respiratory syndrome-related coronavirus	29809	Australia	Homo sapiens		2020-06-07
MT972513	2020-09-04T00:00:00Z	Severe acute respiratory syndrome-related coronavirus	29805	Australia	Homo sapiens		2020-06-07
MT972511	2020-09-04T00:00:00Z	Severe acute respiratory syndrome-related coronavirus	29815	Australia	Homo sapiens		2020-04-07
MT972510	2020-09-04T00:00:00Z	Severe acute respiratory syndrome-related coronavirus	29816	Australia	Homo sapiens		2020-04-07
MT972509	2020-09-04T00:00:00Z	Severe acute respiratory syndrome-related coronavirus	29842	Australia	Homo sapiens		2020-04-07
MT972508	2020-09-04T00:00:00Z	Severe acute respiratory syndrome-related coronavirus	29802	Australia	Homo sapiens		2020-04-07
MT972507	2020-09-04T00:00:00Z	Severe acute respiratory syndrome-related coronavirus	29840	Australia	Homo sapiens		2020-05-07
MT972506	2020-09-04T00:00:00Z	Severe acute respiratory syndrome-related coronavirus	29849	Australia	Homo sapiens		2020-05-07
MT972505	2020-09-04T00:00:00Z	Severe acute respiratory syndrome-related coronavirus	29852	Australia	Homo sapiens		2020-05-07
MT972504	2020-09-04T00:00:00Z	Severe acute respiratory syndrome-related coronavirus	29813	Australia	Homo sapiens		2020-05-07
MT972502	2020-09-04T00:00:00Z	Severe acute respiratory syndrome-related coronavirus	29850	Australia	Homo sapiens		2020-05-07
MT972500	2020-09-04T00:00:00Z	Severe acute respiratory syndrome-related coronavirus	29802	Australia	Homo sapiens		6/29/2020
MT972498	2020-09-04T00:00:00Z	Severe acute respiratory syndrome-related coronavirus	29850	Australia	Homo sapiens		6/29/2020
MT972497	2020-09-04T00:00:00Z	Severe acute respiratory syndrome-related coronavirus	29852	Australia	Homo sapiens		6/29/2020
MT972496	2020-09-04T00:00:00Z	Severe acute respiratory syndrome-related coronavirus	29814	Australia	Homo sapiens		6/28/2020
MT972495	2020-09-04T00:00:00Z	Severe acute respiratory syndrome-related coronavirus	29812	Australia	Homo sapiens		2020-01-07
MT972494	2020-09-04T00:00:00Z	Severe acute respiratory syndrome-related coronavirus	29845	Australia	Homo sapiens		2020-01-07
MT972493	2020-09-04T00:00:00Z	Severe acute respiratory syndrome-related coronavirus	29815	Australia	Homo sapiens		2020-01-07
MT972492	2020-09-04T00:00:00Z	Severe acute respiratory syndrome-related coronavirus	29843	Australia	Homo sapiens		6/29/2020
MT972491	2020-09-04T00:00:00Z	Severe acute respiratory syndrome-related coronavirus	29816	Australia	Homo sapiens		2020-03-07
MT972489	2020-09-04T00:00:00Z	Severe acute respiratory syndrome-related coronavirus	29813	Australia	Homo sapiens		2020-03-07
MT972488	2020-09-04T00:00:00Z	Severe acute respiratory syndrome-related coronavirus	29851	Australia	Homo sapiens		2020-03-07
MT972487	2020-09-04T00:00:00Z	Severe acute respiratory syndrome-related coronavirus	29823	Australia	Homo sapiens		2020-03-07
MT972486	2020-09-04T00:00:00Z	Severe acute respiratory syndrome-related coronavirus	29825	Australia	Homo sapiens		2020-04-07
MT972485	2020-09-04T00:00:00Z	Severe acute respiratory syndrome-related coronavirus	29833	Australia	Homo sapiens		2020-04-07
MT972484	2020-09-04T00:00:00Z	Severe acute respiratory syndrome-related coronavirus	29847	Australia	Homo sapiens		2020-02-07
MT972483	2020-09-04T00:00:00Z	Severe acute respiratory syndrome-related coronavirus	29853	Australia	Homo sapiens		2020-03-07
MT972482	2020-09-04T00:00:00Z	Severe acute respiratory syndrome-related coronavirus	29816	Australia	Homo sapiens		2020-02-07
MT972480	2020-09-04T00:00:00Z	Severe acute respiratory syndrome-related coronavirus	29815	Australia	Homo sapiens		2020-03-07
MT972478	2020-09-04T00:00:00Z	Severe acute respiratory syndrome-related coronavirus	29818	Australia	Homo sapiens		2020-03-07
MT972477	2020-09-04T00:00:00Z	Severe acute respiratory syndrome-related coronavirus	29853	Australia	Homo sapiens		2020-03-07
MT972476	2020-09-04T00:00:00Z	Severe acute respiratory syndrome-related coronavirus	29851	Australia	Homo sapiens		2020-03-07
MT972475	2020-09-04T00:00:00Z	Severe acute respiratory syndrome-related coronavirus	29819	Australia	Homo sapiens		2020-04-07
MT972473	2020-09-04T00:00:00Z	Severe acute respiratory syndrome-related coronavirus	29848	Australia	Homo sapiens		2020-05-07
MT972472	2020-09-04T00:00:00Z	Severe acute respiratory syndrome-related coronavirus	29820	Australia	Homo sapiens		2020-05-07
MT972471	2020-09-04T00:00:00Z	Severe acute respiratory syndrome-related coronavirus	29813	Australia	Homo sapiens		2020-05-07
MT972469	2020-09-04T00:00:00Z	Severe acute respiratory syndrome-related coronavirus	29813	Australia	Homo sapiens		2020-04-07
MT972468	2020-09-04T00:00:00Z	Severe acute respiratory syndrome-related coronavirus	29848	Australia	Homo sapiens		2020-03-07
MT972467	2020-09-04T00:00:00Z	Severe acute respiratory syndrome-related coronavirus	29802	Australia	Homo sapiens		2020-02-07
MT972466	2020-09-04T00:00:00Z	Severe acute respiratory syndrome-related coronavirus	29836	Australia	Homo sapiens		2020-04-07
MT972465	2020-09-04T00:00:00Z	Severe acute respiratory syndrome-related coronavirus	29849	Australia	Homo sapiens		2020-03-07
MT972464	2020-09-04T00:00:00Z	Severe acute respiratory syndrome-related coronavirus	29837	Australia	Homo sapiens		2020-03-07
MT972463	2020-09-04T00:00:00Z	Severe acute respiratory syndrome-related coronavirus	29842	Australia	Homo sapiens		2020-03-07
MT972462	2020-09-04T00:00:00Z	Severe acute respiratory syndrome-related coronavirus	29853	Australia	Homo sapiens		6/29/2020
MT972461	2020-09-04T00:00:00Z	Severe acute respiratory syndrome-related coronavirus	29813	Australia	Homo sapiens		2020-04-07
MT972460	2020-09-04T00:00:00Z	Severe acute respiratory syndrome-related coronavirus	29815	Australia	Homo sapiens		2020-02-07
MT972459	2020-09-04T00:00:00Z	Severe acute respiratory syndrome-related coronavirus	29815	Australia	Homo sapiens		2020-07-07
MT972458	2020-09-04T00:00:00Z	Severe acute respiratory syndrome-related coronavirus	29815	Australia	Homo sapiens		2020-07-07
MT972457	2020-09-04T00:00:00Z	Severe acute respiratory syndrome-related coronavirus	29796	Australia	Homo sapiens		2020-07-07
MT972456	2020-09-04T00:00:00Z	Severe acute respiratory syndrome-related coronavirus	29818	Australia	Homo sapiens		2020-07-07
MT972455	2020-09-04T00:00:00Z	Severe acute respiratory syndrome-related coronavirus	29818	Australia	Homo sapiens		2020-07-07
MT972454	2020-09-04T00:00:00Z	Severe acute respiratory syndrome-related coronavirus	29812	Australia	Homo sapiens		2020-07-07
MT972453	2020-09-04T00:00:00Z	Severe acute respiratory syndrome-related coronavirus	29816	Australia	Homo sapiens		2020-07-07
MT972452	2020-09-04T00:00:00Z	Severe acute respiratory syndrome-related coronavirus	29815	Australia	Homo sapiens		2020-06-07
MT972451	2020-09-04T00:00:00Z	Severe acute respiratory syndrome-related coronavirus	29839	Australia	Homo sapiens		2020-05-07
MT972449	2020-09-04T00:00:00Z	Severe acute respiratory syndrome-related coronavirus	29813	Australia	Homo sapiens		2020-06-07
MT972448	2020-09-04T00:00:00Z	Severe acute respiratory syndrome-related coronavirus	29802	Australia	Homo sapiens		2020-05-07
MT972447	2020-09-04T00:00:00Z	Severe acute respiratory syndrome-related coronavirus	29835	Australia	Homo sapiens		2020-05-07
MT972446	2020-09-04T00:00:00Z	Severe acute respiratory syndrome-related coronavirus	29837	Australia	Homo sapiens		2020-05-07
MT972445	2020-09-04T00:00:00Z	Severe acute respiratory syndrome-related coronavirus	29815	Australia	Homo sapiens		2020-05-07
MT972443	2020-09-04T00:00:00Z	Severe acute respiratory syndrome-related coronavirus	29802	Australia	Homo sapiens		2020-05-07
MT972442	2020-09-04T00:00:00Z	Severe acute respiratory syndrome-related coronavirus	29814	Australia	Homo sapiens		2020-05-07
MT972441	2020-09-04T00:00:00Z	Severe acute respiratory syndrome-related coronavirus	29842	Australia	Homo sapiens		2020-05-07
MT972440	2020-09-04T00:00:00Z	Severe acute respiratory syndrome-related coronavirus	29815	Australia	Homo sapiens		2020-03-07
MT972438	2020-09-04T00:00:00Z	Severe acute respiratory syndrome-related coronavirus	29850	Australia	Homo sapiens		2020-03-07
MT972437	2020-09-04T00:00:00Z	Severe acute respiratory syndrome-related coronavirus	29837	Australia	Homo sapiens		6/28/2020
MT972436	2020-09-04T00:00:00Z	Severe acute respiratory syndrome-related coronavirus	29815	Australia	Homo sapiens		2020-02-07
[truncated: 11,188 more rows]
