# Supplementary material for: Comparative Genomics and Integrated Network Approach Unveiled Undirected Phylogeny Patterns, Co-mutational Hot Spots, Functional Cross Talk, and Regulatory Interactions in SARS-CoV-2
Source: mSystems. 2021 Feb 23;6(1):e00030-21. doi: 10.1128/mSystems.00030-21 (PMC8573956; doi:10.1128/mSystems.00030-21)
Supplement: DATA SET S3 [file msystems.00030-21-sd003.xlsx]

## Sheet: 1
Nucleotide in Reference Genome	Variant nucleotide from reference genome	Position	Frequency		Accession Numbers
S	P	1923	12276	nsp3	MN908947.3	MN938384.1	MN975262.1	MN985325.1	MN988668.1	MN988669.1	MN994467.1	MN994468.1	MN996527.1	MN996528.1	MN996529.1	MN996530.1	MN996531.1	MN997409.1	MT007544.1	MT012098.1	MT019529.1	MT019530.1	MT019531.1	MT019532.1	MT019533.1	MT020781.2	MT020880.1	MT020881.1	MT027062.1	MT027063.1	MT027064.1	MT034054.1	MT039873.1	MT039874.1	MT039887.1	MT039890.1	MT044257.1	MT044258.1	MT049951.1	MT050493.1	MT066175.1	MT066176.1	MT072688.1	MT077125.1	MT079843.1	MT079844.1	MT079845.1	MT079846.1	MT079847.1
D	G	7621	10457	S	MT192765.1	MT246450.1	MT246467.1	MT246480.1	MT251976.1	MT252678.1	MT252696.1	MT252697.1	MT252705.1	MT252706.1	MT252712.1	MT252726.1	MT252729.1	MT252750.1	MT252752.1	MT252754.1	MT252756.1	MT252768.1	MT252773.1	MT252774.1	MT252786.1	MT252820.1	MT258378.1	MT259235.1	MT259239.1	MT259240.1	MT259243.1	MT259246.1	MT259249.1	MT259256.1	MT259264.1	MT259286.1	MT263074.1	MT263392.1	MT263394.1	MT263402.1	MT263406.1	MT263408.1	MT263411.1	MT263415.1	MT263437.1	MT263438.1	MT270101.1	MT270103.1	MT270104.1
P	L	4622	10268	nsp12	MT192765.1	MT246450.1	MT246467.1	MT246480.1	MT251976.1	MT252678.1	MT252696.1	MT252697.1	MT252705.1	MT252706.1	MT252712.1	MT252726.1	MT252729.1	MT252750.1	MT252752.1	MT252754.1	MT252756.1	MT252768.1	MT252773.1	MT252774.1	MT252786.1	MT252820.1	MT258378.1	MT259235.1	MT259239.1	MT259240.1	MT259243.1	MT259246.1	MT259249.1	MT259256.1	MT259264.1	MT259286.1	MT263074.1	MT263392.1	MT263394.1	MT263402.1	MT263406.1	MT263408.1	MT263411.1	MT263415.1	MT263437.1	MT263438.1	MT270814.1	MT270815.1	MT276323.1
R	K	9373	4809	orf7	MT252754.1	MT263074.1	MT263402.1	MT270814.1	MT270815.1	MT276326.2	MT276327.1	MT276329.1	MT276598.1	MT304479.1	MT318827.1	MT325588.1	MT326084.1	MT328032.1	MT328033.1	MT328035.1	MT350255.1	MT350256.1	MT358639.1	MT358650.1	MT359866.1	MT370839.1	MT370864.1	MT370892.1	MT370919.1	MT370940.1	MT370949.1	MT370965.1	MT371016.1	MT371048.1	MT371570.1	MT371571.1	MT371572.1	MT371573.1	MT371574.1	MT374108.1	MT374109.1	MT374114.1	MT374116.1	MT385418.1	MT385446.1	MT385462.1	MT407659.1	MT412302.1	MT412316.1
G	R	9374	4806	orf7	MT252754.1	MT263074.1	MT263402.1	MT270814.1	MT270815.1	MT276326.2	MT276327.1	MT276329.1	MT276598.1	MT304479.1	MT318827.1	MT325588.1	MT326084.1	MT328032.1	MT328033.1	MT328035.1	MT350255.1	MT350256.1	MT358639.1	MT358650.1	MT359866.1	MT370839.1	MT370864.1	MT370892.1	MT370919.1	MT370940.1	MT370949.1	MT370965.1	MT371016.1	MT371048.1	MT371570.1	MT371571.1	MT371572.1	MT371573.1	MT371574.1	MT374108.1	MT374109.1	MT374114.1	MT374116.1	MT385418.1	MT385446.1	MT385462.1	MT407659.1	MT412302.1	MT412316.1
Q	H	8337	4369	orf3a	MT246450.1	MT246467.1	MT246480.1	MT251976.1	MT252678.1	MT252696.1	MT252697.1	MT252705.1	MT252706.1	MT252712.1	MT252726.1	MT252729.1	MT252750.1	MT252752.1	MT252756.1	MT252768.1	MT252773.1	MT252774.1	MT252786.1	MT252820.1	MT258378.1	MT259235.1	MT259239.1	MT259240.1	MT259243.1	MT259246.1	MT259249.1	MT259256.1	MT259264.1	MT259286.1	MT263392.1	MT263394.1	MT263406.1	MT263408.1	MT263411.1	MT263415.1	MT263437.1	MT293162.1	MT293171.1	MT293176.1	MT293178.1	MT293189.1	MT293191.1	MT293195.1	MT293197.1
I	F	301	3309	nsp2	MT476385.1	MT509958.1	MT539158.1	MT539159.1	MT539160.1	MT566435.1	MT566436.1	MT576639.1	MT576640.1	MT576641.1	MT576642.1	MT576643.1	MT576644.1	MT576689.1	MT578016.1	MT578017.1	MT601275.1	MT601277.1	MT601278.1	MT601279.1	MT601280.1	MT601284.1	MT601285.1	MT601286.1	MT601287.1	MT601288.1	MT601289.1	MT601291.1	MT601292.1	MT601293.1	MT601295.1	MT607246.1	MT607248.1	MT607252.1	MT607253.1	MT607254.1	MT607255.1	MT635672.1	MT648676.1	MT655742.1	MT655743.1	MT655744.1	MT655745.1	MT655746.1	MT655750.1
S	N	7484	3053	S	MT745629.1	MT745642.1	MT745649.1	MT745656.1	MT745665.1	MT745666.1	MT745671.1	MT745680.1	MT745682.1	MT745683.1	MT745684.1	MT745685.1	MT745691.1	MT745693.1	MT745695.1	MT745701.1	MT745702.1	MT745703.1	MT745706.1	MT745707.1	MT745716.1	MT745717.1	MT745718.1	MT745719.1	MT745720.1	MT745721.1	MT745726.1	MT745727.1	MT745729.1	MT745730.1	MT745731.1	MT745735.1	MT745736.1	MT745737.1	MT745739.1	MT745740.1	MT745741.1	MT745743.1	MT846417.1	MT947557.1	MT956720.1	MT969357.1	MT969358.1	MT969361.1	MT969363.1
T	I	266	3046	nsp2	MT246450.1	MT246467.1	MT251976.1	MT252678.1	MT252696.1	MT252697.1	MT252705.1	MT252706.1	MT252712.1	MT252726.1	MT252729.1	MT252756.1	MT252768.1	MT252773.1	MT252774.1	MT252786.1	MT252820.1	MT258378.1	MT259235.1	MT259239.1	MT259240.1	MT259243.1	MT259246.1	MT259249.1	MT259256.1	MT259264.1	MT259286.1	MT263392.1	MT263394.1	MT263406.1	MT263408.1	MT263415.1	MT263437.1	MT293162.1	MT293171.1	MT293176.1	MT293178.1	MT293189.1	MT293191.1	MT293195.1	MT293201.1	MT293204.1	MT293205.1	MT293220.1	MT300186.2
L	S	9126	1287	ORF8	MN938384.1	MN975262.1	MN985325.1	MN994467.1	MN997409.1	MT020880.1	MT020881.1	MT044257.1	MT049951.1	MT050493.1	MT066175.1	MT079843.1	MT079844.1	MT079845.1	MT079846.1	MT079847.1	MT079848.1	MT079849.1	MT079850.1	MT079851.1	MT079852.1	MT079853.1	MT106052.1	MT106054.1	MT114416.1	MT114417.1	MT123292.2	MT135041.1	MT135042.1	MT135043.1	MT135044.1	MT152824.1	MT163717.1	MT163719.1	MT163720.1	MT188339.1	MT188341.1	MT226610.1	MT230904.1	MT233523.1	MT233526.1	MT246452.1	MT246457.1	MT246464.1	MT246471.1
Y	C	5772	964	nsp13	MT152824.1	MT163717.1	MT163719.1	MT163720.1	MT188339.1	MT188341.1	MT246452.1	MT246457.1	MT246464.1	MT246471.1	MT246476.1	MT246478.1	MT246488.1	MT252679.1	MT252680.1	MT252683.1	MT252687.1	MT252688.1	MT252690.1	MT252691.1	MT252698.1	MT252699.1	MT252703.1	MT252704.1	MT252708.1	MT252709.1	MT252710.1	MT252714.1	MT252716.1	MT252719.1	MT252720.1	MT252723.1	MT252736.1	MT252740.1	MT252743.1	MT252744.1	MT252745.1	MT252760.1	MT252769.1	MT252778.1	MT252780.1	MT252782.1	MT252785.1	MT252787.1	MT252788.1
P	L	5735	962	nsp13	MT152824.1	MT163717.1	MT163719.1	MT163720.1	MT188339.1	MT188341.1	MT246452.1	MT246457.1	MT246464.1	MT246471.1	MT246476.1	MT246478.1	MT246488.1	MT252679.1	MT252680.1	MT252683.1	MT252687.1	MT252688.1	MT252690.1	MT252691.1	MT252698.1	MT252699.1	MT252703.1	MT252704.1	MT252708.1	MT252709.1	MT252710.1	MT252714.1	MT252716.1	MT252719.1	MT252720.1	MT252723.1	MT252736.1	MT252740.1	MT252743.1	MT252744.1	MT252745.1	MT252760.1	MT252769.1	MT252778.1	MT252780.1	MT252782.1	MT252785.1	MT252787.1	MT252788.1
S	L	9364	670		MT027062.1	MT027063.1	MT344948.1	MT358638.1	MT365030.1	MT365031.1	MT435085.1	MT451881.1	MT451882.1	MT451888.1	MT467243.1	MT467245.1	MT467248.1	MT467253.1	MT467254.1	MT467256.1	MT467258.1	MT467263.1	MT481895.1	MT481898.1	MT481901.1	MT481906.1	MT496974.1	MT496980.1	MT496982.1	MT496983.1	MT496985.1	MT496986.1	MT496987.1	MT496991.1	MT496992.1	MT496993.1	MT496994.1	MT496995.1	MT509498.1	MT509499.1	MT509502.1	MT509505.1	MT509508.1	MT509651.1	MT510725.1	MT560656.1	MT560667.1	MT560668.1	MT560670.1
E	D	5475	533		MT642095.1	MT642097.1	MT642101.1	MT642106.1	MT642118.1	MT642123.1	MT642134.1	MT642140.1	MT642183.1	MT821530.1	MT821532.1	MT821536.1	MT821540.1	MT821541.1	MT821545.1	MT821549.1	MT821550.1	MT821554.1	MT821559.1	MT821563.1	MT821564.1	MT821565.1	MT821574.1	MT821575.1	MT821577.1	MT821578.1	MT821584.1	MT821585.1	MT821588.1	MT821591.1	MT821593.1	MT821601.1	MT821602.1	MT821613.1	MT821614.1	MT821615.1	MT821625.1	MT821626.1	MT821629.1	MT821632.1	MT821641.1	MT821655.1	MT821669.1	MT821680.1	MT821754.1
S	L	9066	486		MT258378.1	MT259235.1	MT259243.1	MT259249.1	MT259256.1	MT263406.1	MT263415.1	MT293220.1	MT325581.1	MT326075.1	MT326184.1	MT334544.1	MT344960.1	MT345828.1	MT345858.1	MT345866.1	MT345872.1	MT345875.1	MT345876.1	MT345879.1	MT345885.1	MT345886.1	MT345887.1	MT358401.1	MT358402.1	MT358652.1	MT375431.1	MT380734.1	MT385416.1	MT385427.1	MT385433.1	MT385451.1	MT385461.1	MT385466.1	MT412236.1	MT412297.1	MT412304.1	MT412306.1	MT412313.1	MT422806.1	MT422807.1	MT429184.1	MT429185.1	MT429186.1	MT432195.1
L	F	3609	433	nsp6	MN997409.1	MT049951.1	MT077125.1	MT114414.1	MT114415.1	MT114418.1	MT114419.1	MT126808.1	MT159705.2	MT159706.2	MT159707.2	MT159708.2	MT159709.2	MT159710.2	MT159711.2	MT159712.2	MT159713.2	MT159714.2	MT159715.2	MT159716.2	MT159717.2	MT159718.2	MT159719.2	MT159720.2	MT159721.2	MT159722.2	MT163716.1	MT184907.2	MT184908.2	MT184909.2	MT184912.1	MT226610.1	MT240479.1	MT246471.1	MT252700.1	MT252717.1	MT252772.1	MT259267.1	MT263404.1	MT263416.1	MT276325.2	MT276328.2	MT276597.1	MT281577.1	MT292572.1
S	L	3887	239		MT345873.1	MT370831.1	MT370833.1	MT370837.1	MT370850.1	MT370854.1	MT370860.1	MT370862.1	MT370868.1	MT370870.1	MT370871.1	MT370874.1	MT370875.1	MT370882.1	MT370898.1	MT370942.1	MT370947.1	MT370956.1	MT370960.1	MT370977.1	MT370988.1	MT370993.1	MT370998.1	MT371000.1	MT371012.1	MT371023.1	MT371027.1	MT371034.1	MT371035.1	MT385422.1	MT385442.1	MT412276.1	MT418890.1	MT418892.1	MT419818.1	MT434792.1	MT434793.1	MT434798.1	MT434803.1	MT434805.1	MT434808.1	MT434809.1	MT451238.1	MT460133.1	MT461668.1
L	F	6009	201		MT568634.1	MT635392.1	MT635857.1	MT664118.1	MT664143.1	MT664161.1	MT664170.1	MT664172.1	MT664197.1	MT664202.1	MT664205.1	MT664727.1	MT664796.1	MT664822.1	MT664986.1	MT664990.1	MT665006.1	MT665028.1	MT665970.1	MT669322.1	MT675933.1	MT675937.1	MT675938.1	MT675939.1	MT675940.1	MT675941.1	MT675942.1	MT675943.1	MT675952.1	MT675954.1	MT675955.1	MT675957.1	MT675959.1	MT676291.1	MT676366.1	MT676367.1	MT740618.1	MT740684.1	MT740688.1	MT740717.1	MT740820.1	MT741490.1	MT748758.1	MT758213.1	MT758314.1
L	F	3354	186		MT259243.1	MT263406.1	MT293220.1	MT325581.1	MT358401.1	MT422806.1	MT422807.1	MT429185.1	MT432195.1	MT439256.1	MT506894.1	MT539729.1	MT558698.1	MT565496.1	MT565497.1	MT565498.1	MT565499.1	MT704046.1	MT704069.1	MT739473.1	MT750178.1	MT772405.1	MT772432.1	MT772467.1	MT772486.1	MT786820.1	MT806756.1	MT806757.1	MT810909.1	MT811485.1	MT811493.1	MT811502.1	MT811662.1	MT811669.1	MT811671.1	MT811677.1	MT811678.1	MT811680.1	MT811693.1	MT811696.1	MT811703.1	MT811705.1	MT811707.1	MT811711.1	MT811713.1
G	V	952	156		MT969739.1	MT969740.1	MT969794.1	MT969881.1	MT969882.1	MT969884.1	MT969983.1	MT970171.1	MT970244.1	MT970299.1	MT970355.1	MT970362.1	MT970380.1	MT970393.1	MT970423.1	MT970440.1	MT970444.1	MT970446.1	MT970454.1	MT970456.1	MT970476.1	MT970478.1	MT970535.1	MT970548.1	MT970630.1	MT970632.1	MT970633.1	MT970634.1	MT970635.1	MT970636.1	MT970637.1	MT970645.1	MT970646.1	MT970647.1	MT970648.1	MT970649.1	MT970650.1	MT970657.1	MT970660.1	MT970687.1	MT970689.1	MT970693.1	MT970701.1	MT970703.1	MT970704.1
G	V	8534	152		MN994468.1	MT007544.1	MT039890.1	MT077125.1	MT093571.1	MT126808.1	MT163716.1	MT186683.1	MT215194.1	MT215195.1	MT252717.1	MT252772.1	MT259267.1	MT263404.1	MT276325.2	MT276328.2	MT276600.1	MT281577.1	MT292572.1	MT304474.1	MT304475.1	MT304476.1	MT304487.1	MT325566.1	MT325634.1	MT326117.1	MT326149.1	MT350241.1	MT350246.1	MT350282.1	MT358693.1	MT358709.1	MT370866.1	MT370888.1	MT370903.1	MT370909.1	MT370957.1	MT370971.1	MT370980.1	MT371050.1	MT374105.1	MT407654.1	MT407655.1	MT412296.1	MT434784.1
L	F	9400	149		MT811507.1	MT969415.1	MT969423.1	MT969428.1	MT969429.1	MT969439.1	MT969509.1	MT969519.1	MT969520.1	MT969523.1	MT969557.1	MT969558.1	MT969567.1	MT969569.1	MT969570.1	MT969571.1	MT969572.1	MT969583.1	MT969592.1	MT969597.1	MT969598.1	MT969599.1	MT969608.1	MT969642.1	MT969657.1	MT969665.1	MT969696.1	MT969718.1	MT969792.1	MT969875.1	MT969889.1	MT969890.1	MT969903.1	MT969924.1	MT969934.1	MT969935.1	MT969945.1	MT969972.1	MT970172.1	MT970196.1	MT970247.1	MT970443.1	MT970675.1	MT970680.1	MT970706.1
V	L	9104	148		MN994467.1	MT044257.1	MT230904.1	MT259252.1	MT263410.1	MT295465.1	MT304480.1	MT304481.1	MT308703.1	MT324684.1	MT325570.1	MT325571.1	MT325572.1	MT325575.1	MT325606.1	MT325607.1	MT325623.1	MT325624.1	MT325625.1	MT344945.1	MT345836.1	MT358690.1	MT370836.1	MT370841.1	MT370946.1	MT385472.1	MT415896.1	MT450932.1	MT450948.1	MT450968.1	MT450971.1	MT450985.1	MT450996.1	MT451017.1	MT451021.1	MT451241.1	MT451448.1	MT496991.1	MT499177.1	MT506681.1	MT506888.1	MT507032.2	MT520189.1	MT520245.1	MT520261.1
G	S	5122	142		MT776904.1	MT798592.1	MT897260.1	MT897261.1	MT905416.1	MT905417.1	MT905418.1	MT905419.1	MT905420.1	MT905421.1	MT905422.1	MT905423.1	MT905424.1	MT905425.1	MT905426.1	MT905427.1	MT905428.1	MT905429.1	MT905430.1	MT905431.1	MT947074.1	MT947075.1	MT947076.1	MT947077.1	MT947078.1	MT947079.1	MT947080.1	MT947081.1	MT947082.1	MT947083.1	MT947084.1	MT947153.1	MT947154.1	MT947155.1	MT947156.1	MT947157.1	MT947158.1	MT947159.1	MT947160.1	MT947161.1	MT947162.1	MT947163.1	MT947165.1	MT947166.1	MT947167.1
V	I	5424	141		MT628040.1	MT628041.1	MT628047.1	MT628065.1	MT628078.1	MT641527.1	MT641530.1	MT642082.1	MT642098.1	MT642100.1	MT642107.1	MT642119.1	MT642145.1	MT642149.1	MT642162.1	MT642165.1	MT642169.1	MT642176.1	MT642178.1	MT642180.1	MT642191.1	MT642199.1	MT642202.1	MT642204.1	MT642207.1	MT642215.1	MT642232.1	MT642233.1	MT642260.1	MT642269.1	MT642286.1	MT642309.1	MT642349.1	MT642374.1	MT642408.1	MT821531.1	MT821535.1	MT821546.1	MT821566.1	MT821568.1	MT821569.1	MT821581.1	MT821587.1	MT821596.1	MT821604.1
P	L	973	136		MT044257.1	MT259252.1	MT263410.1	MT295465.1	MT304480.1	MT304481.1	MT308703.1	MT324684.1	MT325570.1	MT325571.1	MT325572.1	MT325575.1	MT325606.1	MT325607.1	MT325623.1	MT325624.1	MT325625.1	MT344945.1	MT345836.1	MT358690.1	MT370841.1	MT385472.1	MT415896.1	MT450932.1	MT450948.1	MT450968.1	MT450971.1	MT450985.1	MT450996.1	MT451017.1	MT451021.1	MT451241.1	MT451448.1	MT506681.1	MT506888.1	MT507032.2	MT520189.1	MT520245.1	MT520261.1	MT520280.1	MT520307.1	MT520360.1	MT520542.1	MT528602.1	MT528603.1
D	E	76	130		MT044257.1	MT259252.1	MT263410.1	MT295465.1	MT304480.1	MT304481.1	MT308703.1	MT324684.1	MT325570.1	MT325571.1	MT325572.1	MT325575.1	MT325606.1	MT325607.1	MT325623.1	MT325624.1	MT325625.1	MT344945.1	MT345836.1	MT358690.1	MT370841.1	MT385472.1	MT415896.1	MT450932.1	MT450948.1	MT450968.1	MT450971.1	MT450985.1	MT450996.1	MT451017.1	MT451021.1	MT451241.1	MT451448.1	MT506681.1	MT506888.1	MT507032.2	MT520189.1	MT520245.1	MT520261.1	MT520280.1	MT520307.1	MT520360.1	MT520542.1	MT528602.1	MT528603.1
F	L	6065	127		MT259252.1	MT263410.1	MT295465.1	MT304480.1	MT304481.1	MT308703.1	MT324684.1	MT325570.1	MT325571.1	MT325572.1	MT325575.1	MT325606.1	MT325607.1	MT325623.1	MT325624.1	MT325625.1	MT344945.1	MT345836.1	MT358690.1	MT370841.1	MT385472.1	MT415896.1	MT450932.1	MT450948.1	MT450968.1	MT450971.1	MT450985.1	MT450996.1	MT451017.1	MT451021.1	MT451241.1	MT451448.1	MT506681.1	MT506888.1	MT507032.2	MT520189.1	MT520245.1	MT520261.1	MT520280.1	MT520307.1	MT520360.1	MT520542.1	MT528602.1	MT528603.1	MT528608.1
K	N	5017	127		MT969482.1	MT969576.1	MT969627.1	MT969688.1	MT969716.1	MT969765.1	MT969858.1	MT970203.1	MT970204.1	MT970269.1	MT970338.1	MT970367.1	MT970410.1	MT970422.1	MT970469.1	MT970489.1	MT970493.1	MT970495.1	MT970527.1	MT970541.1	MT970559.1	MT970561.1	MT970565.1	MT970686.1	MT970705.1	MT970713.1	MT970714.1	MT970716.1	MT970718.1	MT970722.1	MT970725.1	MT970728.1	MT970736.1	MT970737.1	MT970739.1	MT970746.1	MT970749.1	MT970770.1	MT970776.1	MT970785.1	MT970786.1	MT970787.1	MT970854.1	MT970876.1	MT970905.1
A	V	6152	115		MT345873.1	MT370831.1	MT370833.1	MT370837.1	MT370850.1	MT370854.1	MT370860.1	MT370862.1	MT370868.1	MT370870.1	MT370871.1	MT370874.1	MT370875.1	MT370882.1	MT370898.1	MT370942.1	MT370956.1	MT370977.1	MT370988.1	MT370993.1	MT370998.1	MT371000.1	MT371023.1	MT371034.1	MT371035.1	MT412276.1	MT419818.1	MT434792.1	MT434793.1	MT434798.1	MT434803.1	MT434805.1	MT434808.1	MT434809.1	MT460133.1	MT474138.1	MT506695.1	MT520437.1	MT532436.1	MT558699.1	MT558702.1	MT558703.1	MT558704.1	MT558705.1	MT609587.1
F	L	191	114		MT258378.1	MT326075.1	MT326184.1	MT345828.1	MT345858.1	MT345866.1	MT345872.1	MT345875.1	MT345876.1	MT345879.1	MT345885.1	MT345886.1	MT345887.1	MT358652.1	MT375431.1	MT385416.1	MT385427.1	MT385433.1	MT385451.1	MT385461.1	MT385466.1	MT412236.1	MT412297.1	MT412304.1	MT412306.1	MT412313.1	MT429184.1	MT439316.1	MT444619.1	MT461625.1	MT461628.1	MT461634.1	MT461635.1	MT474137.1	MT477853.1	MT477854.1	MT520186.1	MT520201.1	MT520203.1	MT520250.1	MT520381.1	MT520382.1	MT520461.1	MT528621.1	MT614454.1
K	N	1204	114		MT506889.1	MT506896.1	MT506898.1	MT506902.1	MT506904.1	MT506907.1	MT706157.1	MT706170.1	MT706201.1	MT706202.1	MT706228.1	MT706230.1	MT706235.1	MT706265.1	MT706266.1	MT706281.1	MT706282.1	MT706427.1	MT709104.1	MT709105.1	MT750038.1	MT750048.1	MT750049.1	MT750051.1	MT750052.1	MT750056.1	MT750057.1	MT750058.1	MT750090.1	MT750098.1	MT750100.1	MT750101.1	MT750104.1	MT750107.1	MT750108.1	MT750110.1	MT750111.1	MT750112.1	MT750113.1	MT750153.1	MT772090.1	MT772416.1	MT772423.1	MT772434.1	MT772461.1
L	F	7058	109		MT259249.1	MT451888.1	MT467263.1	MT496980.1	MT496987.1	MT509502.1	MT560680.1	MT560682.1	MT576529.1	MT576532.1	MT632798.1	MT632803.1	MT635392.1	MT635857.1	MT642142.1	MT642175.1	MT664118.1	MT664143.1	MT664161.1	MT664170.1	MT664172.1	MT664202.1	MT664205.1	MT664729.1	MT664796.1	MT664822.1	MT664986.1	MT664990.1	MT665006.1	MT665028.1	MT665970.1	MT665972.1	MT669322.1	MT675933.1	MT675937.1	MT675938.1	MT675939.1	MT675940.1	MT675941.1	MT675942.1	MT675943.1	MT675952.1	MT675954.1	MT675955.1	MT675957.1
L	F	7009	101		MT246488.1	MT263414.1	MT295465.1	MT345887.1	MT358669.1	MT358682.1	MT450891.1	MT470104.1	MT470127.1	MT470153.1	MT482111.1	MT499186.1	MT507032.2	MT509501.1	MT520283.1	MT520359.1	MT520369.1	MT520426.1	MT520458.1	MT520467.1	MT520536.1	MT558684.1	MT558691.1	MT560689.1	MT601295.1	MT614476.1	MT614486.1	MT614526.1	MT627425.1	MT628043.1	MT628046.1	MT628048.1	MT628052.1	MT628077.1	MT632819.1	MT632885.1	MT632918.1	MT632927.1	MT632944.1	MT632968.1	MT632989.1	MT642085.1	MT642092.1	MT642136.1	MT642147.1
N	S	8540	100		MT969653.1	MT969818.1	MT969936.1	MT969960.1	MT970194.1	MT970271.1	MT970502.1	MT970586.1	MT970588.1	MT970589.1	MT970590.1	MT970591.1	MT970593.1	MT970594.1	MT970603.1	MT970604.1	MT970605.1	MT970606.1	MT970607.1	MT970608.1	MT970609.1	MT970614.1	MT970662.1	MT970663.1	MT970664.1	MT970665.1	MT970666.1	MT970830.1	MT970883.1	MT970885.1	MT970886.1	MT970887.1	MT970888.1	MT970896.1	MT970988.1	MT971197.1	MT971199.1	MT971201.1	MT971202.1	MT971203.1	MT971204.1	MT971206.1	MT971208.1	MT971209.1	MT971210.1
D	A	145	99		MT506889.1	MT506896.1	MT506902.1	MT506904.1	MT506907.1	MT706265.1	MT706266.1	MT706281.1	MT706282.1	MT706427.1	MT750038.1	MT750048.1	MT750049.1	MT750051.1	MT750052.1	MT750056.1	MT750057.1	MT750058.1	MT750090.1	MT750098.1	MT750100.1	MT750101.1	MT750104.1	MT750107.1	MT750108.1	MT750110.1	MT750111.1	MT750112.1	MT750113.1	MT750153.1	MT772416.1	MT772423.1	MT772434.1	MT772461.1	MT772463.1	MT772464.1	MT772465.1	MT772488.1	MT772495.1	MT772497.1	MT772498.1	MT772502.1	MT772503.1	MT772504.1	MT772505.1
A	V	4742	96		MT585067.1	MT821626.1	MT831122.1	MT831134.1	MT831137.1	MT831169.1	MT831171.1	MT831174.1	MT831178.1	MT831179.1	MT831184.1	MT831225.1	MT831233.1	MT831259.1	MT831266.1	MT831269.1	MT831315.1	MT831337.1	MT831339.1	MT831361.1	MT831375.1	MT831377.1	MT831396.1	MT831531.1	MT831532.1	MT831535.1	MT831540.1	MT831541.1	MT831544.1	MT831545.1	MT831547.1	MT831553.1	MT831555.1	MT831558.1	MT831564.1	MT831565.1	MT831572.1	MT831573.1	MT831585.1	MT831586.1	MT831590.1	MT831591.1	MT831598.1	MT831601.1	MT831606.1
S	F	9405	96		MT506889.1	MT506896.1	MT506902.1	MT506904.1	MT506907.1	MT614596.1	MT706265.1	MT706266.1	MT706281.1	MT706282.1	MT706427.1	MT750038.1	MT750048.1	MT750049.1	MT750051.1	MT750052.1	MT750057.1	MT750058.1	MT750090.1	MT750098.1	MT750100.1	MT750101.1	MT750104.1	MT750107.1	MT750108.1	MT750110.1	MT750111.1	MT750112.1	MT750113.1	MT750153.1	MT772416.1	MT772423.1	MT772434.1	MT772461.1	MT772463.1	MT772464.1	MT772465.1	MT772488.1	MT772495.1	MT772497.1	MT772498.1	MT772502.1	MT772503.1	MT772504.1	MT772505.1
P	L	5278	91		MT628059.1	MT628063.1	MT628082.1	MT632903.1	MT641512.1	MT641547.1	MT641613.1	MT642080.1	MT642096.1	MT642099.1	MT642103.1	MT642112.1	MT642114.1	MT642117.1	MT642141.1	MT642143.1	MT642146.1	MT642152.1	MT642153.1	MT642157.1	MT642160.1	MT642161.1	MT642168.1	MT642173.1	MT642174.1	MT642179.1	MT642182.1	MT642190.1	MT642195.1	MT642200.1	MT642203.1	MT642212.1	MT642213.1	MT642217.1	MT642218.1	MT642220.1	MT642224.1	MT642228.1	MT642240.1	MT642246.1	MT642249.1	MT642253.1	MT642256.1	MT642257.1	MT642272.1
K	N	2513	91		MT676013.1	MT676014.1	MT745690.1	MT745696.1	MT745742.1	MT810565.1	MT831405.1	MT831570.1	MT831605.1	MT831645.1	MT831685.1	MT831688.1	MT831700.1	MT831710.1	MT831725.1	MT831753.1	MT831783.1	MT831786.1	MT831796.1	MT831818.1	MT831826.1	MT831828.1	MT831834.1	MT831835.1	MT831846.1	MT965767.1	MT969359.1	MT969379.1	MT969408.1	MT969417.1	MT969419.1	MT969424.1	MT969425.1	MT969468.1	MT969470.1	MT969473.1	MT969507.1	MT969524.1	MT969587.1	MT969614.1	MT969616.1	MT969663.1	MT969667.1	MT969697.1	MT969806.1
T	I	9375	87		MT291836.1	MT326028.1	MT326104.1	MT328035.1	MT459857.1	MT459867.1	MT459870.1	MT459876.1	MT628098.1	MT628100.1	MT641778.1	MT676288.1	MT676290.1	MT676367.1	MT676369.1	MT786839.1	MT800753.1	MT800895.1	MT811246.1	MT811253.1	MT811340.1	MT811456.1	MT811523.1	MT811552.1	MT811561.1	MT831615.1	MT890358.1	MT893681.1	MT937825.1	MT940481.1	MT940482.1	MT940483.1	MT940484.1	MT940485.1	MT940486.1	MT940487.1	MT940488.1	MT940489.1	MT940490.1	MT940491.1	MT940492.1	MT940493.1	MT940494.1	MT940496.1	MT940497.1
V	I	2606	86		MT831131.1	MT831149.1	MT831152.1	MT831158.1	MT831161.1	MT831163.1	MT831166.1	MT831172.1	MT831176.1	MT831180.1	MT831182.1	MT831183.1	MT831187.1	MT831193.1	MT831198.1	MT831210.1	MT831211.1	MT831212.1	MT831214.1	MT831218.1	MT831219.1	MT831222.1	MT831227.1	MT831229.1	MT831234.1	MT831241.1	MT831244.1	MT831251.1	MT831253.1	MT831257.1	MT831264.1	MT831267.1	MT831268.1	MT831275.1	MT831278.1	MT831286.1	MT831291.1	MT831302.1	MT831314.1	MT831327.1	MT831356.1	MT831360.1	MT831386.1	MT831389.1	MT831410.1
G	E	380	85		MT263399.1	MT628061.1	MT628066.1	MT628068.1	MT628069.1	MT628073.1	MT628080.1	MT632583.1	MT632589.1	MT632841.1	MT632872.1	MT632888.1	MT632890.1	MT632904.1	MT632930.1	MT632949.1	MT632958.1	MT632961.1	MT632972.1	MT632979.1	MT641511.1	MT641529.1	MT641538.1	MT641549.1	MT641553.1	MT641555.1	MT641560.1	MT641561.1	MT641564.1	MT641582.1	MT641586.1	MT641587.1	MT641590.1	MT641592.1	MT641605.1	MT641619.1	MT642113.1	MT642128.1	MT642131.1	MT642139.1	MT642171.1	MT642175.1	MT642188.1	MT642196.1	MT642227.1
S	Y	9353	85		MT326058.1	MT358651.1	MT370913.1	MT380733.1	MT434797.1	MT520398.1	MT520411.1	MT520434.1	MT520493.1	MT520506.1	MT628154.1	MT632630.1	MT632917.1	MT704136.1	MT739425.1	MT739429.1	MT772536.1	MT795890.1	MT811509.1	MT811510.1	MT811512.1	MT821774.1	MT827250.1	MT827251.1	MT827252.1	MT827253.1	MT831476.1	MT831852.1	MT843300.1	MT843301.1	MT843317.1	MT846439.1	MT846501.1	MT846565.1	MT846595.1	MT873052.1	MT873167.1	MT873187.1	MT873365.1	MT873461.1	MT873503.1	MT892967.1	MT892969.1	MT892972.1	MT892975.1
P	L	9180	78		MT252700.1	MT304474.1	MT304475.1	MT304476.1	MT344946.1	MT451033.1	MT451130.1	MT451131.1	MT451148.1	MT451173.1	MT451187.1	MT451667.1	MT451880.1	MT451889.1	MT459985.1	MT459986.1	MT459987.1	MT467259.1	MT470111.1	MT477885.1	MT499206.1	MT509497.1	MT509657.1	MT517436.1	MT517437.1	MT614459.1	MT614462.1	MT614470.1	MT632913.1	MT633001.1	MT641766.1	MT739476.1	MT745668.1	MT745676.1	MT820461.1	MT847216.1	MT872493.1	MT913089.1	MT919768.1	MT967919.1	MT972114.1	MT973296.1	MT973302.1	MT973306.1	MT973307.1
P	S	1805	76		MT750038.1	MT750049.1	MT750051.1	MT750052.1	MT750057.1	MT750090.1	MT750098.1	MT750100.1	MT750101.1	MT750104.1	MT750107.1	MT750108.1	MT750110.1	MT750111.1	MT750112.1	MT750113.1	MT750153.1	MT772416.1	MT772423.1	MT772434.1	MT772461.1	MT772463.1	MT772464.1	MT772465.1	MT772488.1	MT772495.1	MT772497.1	MT772498.1	MT772502.1	MT772503.1	MT772504.1	MT772505.1	MT772514.1	MT772529.1	MT772533.1	MT772537.1	MT772538.1	MT772541.1	MT795882.1	MT795883.1	MT795895.1	MT811221.1	MT811226.1	MT811240.1	MT811343.1
E	D	1211	76		MT520173.1	MT520174.1	MT520196.1	MT520206.1	MT520216.1	MT520219.1	MT520222.1	MT520230.1	MT520232.1	MT520234.1	MT520235.1	MT520239.1	MT520243.1	MT520244.1	MT520246.1	MT520247.1	MT520248.1	MT520251.1	MT520252.1	MT520256.1	MT520270.1	MT520271.1	MT520273.1	MT520276.1	MT520283.1	MT520285.1	MT520288.1	MT520298.1	MT520300.1	MT520301.1	MT520302.1	MT520305.1	MT520309.1	MT520312.1	MT520318.1	MT520319.1	MT520324.1	MT520330.1	MT520347.1	MT520349.1	MT520359.1	MT520369.1	MT520374.1	MT520380.1	MT520383.1
K	N	4566	74		MT969694.1	MT969764.1	MT969774.1	MT969781.1	MT969950.1	MT969973.1	MT969978.1	MT969993.1	MT970064.1	MT970161.1	MT970168.1	MT970174.1	MT970185.1	MT970190.1	MT970226.1	MT970231.1	MT970233.1	MT970235.1	MT970238.1	MT970241.1	MT970251.1	MT970254.1	MT970356.1	MT970396.1	MT970528.1	MT970564.1	MT970568.1	MT970569.1	MT970730.1	MT970937.1	MT970938.1	MT970950.1	MT970971.1	MT970972.1	MT970984.1	MT970995.1	MT971000.1	MT971017.1	MT971019.1	MT971023.1	MT971077.1	MT971111.1	MT971126.1	MT971140.1	MT971162.1
L	F	2526	73		MT706427.1	MT750038.1	MT750049.1	MT750051.1	MT750052.1	MT750057.1	MT750090.1	MT750098.1	MT750100.1	MT750101.1	MT750104.1	MT750107.1	MT750108.1	MT750110.1	MT750111.1	MT750112.1	MT750113.1	MT750153.1	MT772416.1	MT772423.1	MT772434.1	MT772461.1	MT772463.1	MT772464.1	MT772465.1	MT772488.1	MT772495.1	MT772497.1	MT772498.1	MT772502.1	MT772503.1	MT772504.1	MT772505.1	MT772514.1	MT772529.1	MT772533.1	MT772537.1	MT772538.1	MT772541.1	MT795882.1	MT795883.1	MT795895.1	MT846507.1	MT846537.1	MT846539.1
P	S	1323	73		MT706427.1	MT750038.1	MT750049.1	MT750051.1	MT750052.1	MT750057.1	MT750090.1	MT750098.1	MT750100.1	MT750101.1	MT750104.1	MT750107.1	MT750108.1	MT750110.1	MT750111.1	MT750112.1	MT750113.1	MT750153.1	MT772416.1	MT772423.1	MT772434.1	MT772461.1	MT772463.1	MT772464.1	MT772465.1	MT772488.1	MT772495.1	MT772497.1	MT772498.1	MT772502.1	MT772503.1	MT772504.1	MT772505.1	MT772514.1	MT772529.1	MT772533.1	MT772537.1	MT772538.1	MT772541.1	MT795882.1	MT795883.1	MT795895.1	MT846507.1	MT846537.1	MT846539.1
V	L	5457	70		MT251976.1	MT263392.1	MT461607.1	MT461644.1	MT627746.1	MT627765.1	MT627767.1	MT642167.1	MT642205.1	MT642300.1	MT642360.1	MT642385.1	MT642430.1	MT806808.1	MT806809.1	MT821555.1	MT821558.1	MT821645.1	MT821656.1	MT821664.1	MT821688.1	MT821714.1	MT821718.1	MT821721.1	MT821739.1	MT821741.1	MT821745.1	MT821746.1	MT831405.1	MT831448.1	MT831451.1	MT831464.1	MT831570.1	MT831605.1	MT831645.1	MT831685.1	MT831688.1	MT831700.1	MT831710.1	MT831725.1	MT831753.1	MT831783.1	MT831786.1	MT831796.1	MT831811.1
Q	P	677	69		MT635392.1	MT635407.1	MT635857.1	MT664117.1	MT664143.1	MT664161.1	MT664170.1	MT664172.1	MT664197.1	MT664202.1	MT664205.1	MT664729.1	MT664796.1	MT664822.1	MT664986.1	MT664990.1	MT665006.1	MT665028.1	MT665970.1	MT669321.1	MT675933.1	MT675937.1	MT675938.1	MT675939.1	MT675940.1	MT675941.1	MT675942.1	MT675943.1	MT675952.1	MT675954.1	MT675955.1	MT675957.1	MT675959.1	MT676291.1	MT676366.1	MT676367.1	MT740618.1	MT740684.1	MT740688.1	MT740717.1	MT740820.1	MT741490.1	MT758202.1	MT758213.1	MT758346.1
P	L	6225	67		MT745736.1	MT745739.1	MT745740.1	MT745741.1	MT969387.1	MT969388.1	MT969389.1	MT969401.1	MT969451.1	MT969467.1	MT969469.1	MT969629.1	MT969734.1	MT969894.1	MT969948.1	MT969971.1	MT970012.1	MT970088.1	MT970178.1	MT970205.1	MT970207.1	MT970222.1	MT970236.1	MT970242.1	MT970552.1	MT970742.1	MT970843.1	MT970919.1	MT970974.1	MT970976.1	MT971086.1	MT971486.1	MT971549.1	MT971701.1	MT971786.1	MT971875.1	MT972144.1	MT972145.1	MT972149.1	MT972164.1	MT972165.1	MT972187.1	MT972192.1	MT972193.1	MT972198.1
A	V	5249	64		MT334541.1	MT375437.1	MT628054.1	MT642127.1	MT642181.1	MT642187.1	MT642262.1	MT642282.1	MT642294.1	MT642314.1	MT642317.1	MT642325.1	MT642329.1	MT642330.1	MT642347.1	MT642369.1	MT704069.1	MT806756.1	MT806757.1	MT810952.1	MT820127.1	MT820128.1	MT821606.1	MT821678.1	MT821682.1	MT821689.1	MT821704.1	MT821716.1	MT821766.1	MT831296.1	MT831349.1	MT831366.1	MT831625.1	MT831694.1	MT831697.1	MT831702.1	MT831727.1	MT831760.1	MT831824.1	MT833997.1	MT834001.1	MT834006.1	MT834201.1	MT834229.1	MT890290.1
V	F	3721	64		MT325614.1	MT506890.1	MT642104.1	MT642177.1	MT642216.1	MT642308.1	MT706153.1	MT706156.1	MT706161.1	MT706166.1	MT706167.1	MT706178.1	MT706185.1	MT706186.1	MT706206.1	MT706215.1	MT706221.1	MT706223.1	MT706227.1	MT706232.1	MT706239.1	MT706240.1	MT706252.1	MT706256.1	MT706258.1	MT706263.1	MT706269.1	MT706273.1	MT706275.1	MT706280.1	MT740431.1	MT821642.1	MT821763.1	MT831333.1	MT831341.1	MT831371.1	MT831403.1	MT831415.1	MT831429.1	MT831446.1	MT831748.1	MT834099.1	MT834111.1	MT834236.1	MT834258.1
S	L	9367	63		MT233523.1	MT292571.1	MT292573.1	MT328034.1	MT370842.1	MT370985.1	MT428554.1	MT451033.1	MT451131.1	MT451173.1	MT451187.1	MT451229.1	MT451258.1	MT451667.1	MT459845.1	MT520497.1	MT655134.1	MT670018.1	MT745668.1	MT811322.1	MT907515.1	MT956911.1	MT956913.1	MT956915.1	MT956916.1	MT971316.1	MT973296.1	MT973302.1	MT973306.1	MT973307.1	MT973308.1	MT973310.1	MT973311.1	MT973313.1	MT973314.1	MT973315.1	MT973316.1	MT973317.1	MT973319.1	MT973320.1	MT973321.1	MT973323.1	MT973324.1	MT973326.1	MT973329.1
F	Y	3073	63		MT233523.1	MT292571.1	MT292573.1	MT328034.1	MT370842.1	MT370954.1	MT370985.1	MT428554.1	MT451033.1	MT451131.1	MT451173.1	MT451187.1	MT451229.1	MT451258.1	MT451667.1	MT459845.1	MT520497.1	MT655134.1	MT670018.1	MT745668.1	MT811322.1	MT907515.1	MT956911.1	MT956913.1	MT956915.1	MT956916.1	MT973296.1	MT973302.1	MT973306.1	MT973307.1	MT973308.1	MT973310.1	MT973311.1	MT973313.1	MT973314.1	MT973315.1	MT973316.1	MT973317.1	MT973319.1	MT973320.1	MT973321.1	MT973323.1	MT973324.1	MT973326.1	MT973329.1
A	V	9107	62		MT740717.1	MT750106.1	MT750109.1	MT772447.1	MT786833.1	MT810731.1	MT834686.1	MT834688.1	MT846417.1	MT846488.1	MT846489.1	MT846490.1	MT846492.1	MT886324.1	MT890310.1	MT890311.1	MT890316.1	MT890337.1	MT893659.1	MT893661.1	MT893672.1	MT893674.1	MT893686.1	MT893692.1	MT929134.1	MT941274.1	MT941276.1	MT947557.1	MT956720.1	MT956721.1	MT956795.1	MT956802.1	MT966076.1	MT966095.1	MT966099.1	MT966101.1	MT966102.1	MT966104.1	MT966105.1	MT966106.1	MT966161.1	MT966178.1	MT966179.1	MT966180.1	MT966183.1
A	V	1925	61		MT831261.1	MT831373.1	MT969766.1	MT969801.1	MT969803.1	MT970253.1	MT970267.1	MT970280.1	MT970562.1	MT970643.1	MT970738.1	MT970753.1	MT970765.1	MT970767.1	MT970835.1	MT970996.1	MT971005.1	MT971008.1	MT971012.1	MT971025.1	MT971083.1	MT971092.1	MT971136.1	MT971156.1	MT971192.1	MT971213.1	MT971284.1	MT971329.1	MT971391.1	MT971395.1	MT971458.1	MT971463.1	MT971466.1	MT971474.1	MT971495.1	MT971521.1	MT971525.1	MT971539.1	MT971749.1	MT971750.1	MT971752.1	MT971782.1	MT971806.1	MT971822.1	MT971914.1
Q	H	6378	61		MT750049.1	MT750051.1	MT750052.1	MT750057.1	MT750090.1	MT750098.1	MT750100.1	MT750101.1	MT750104.1	MT750107.1	MT750108.1	MT750110.1	MT750111.1	MT750112.1	MT750113.1	MT750153.1	MT772416.1	MT772423.1	MT772434.1	MT772461.1	MT772463.1	MT772464.1	MT772465.1	MT772488.1	MT772497.1	MT772498.1	MT772502.1	MT772503.1	MT772504.1	MT772505.1	MT772514.1	MT795882.1	MT795883.1	MT795895.1	MT846537.1	MT846554.1	MT846558.1	MT846559.1	MT846596.1	MT846597.1	MT846601.1	MT846602.1	MT846604.1	MT846607.1	MT846608.1
G	V	8478	59		MT233523.1	MT292571.1	MT292573.1	MT328034.1	MT370842.1	MT370985.1	MT428554.1	MT451033.1	MT451131.1	MT451173.1	MT451187.1	MT451229.1	MT451258.1	MT451667.1	MT459845.1	MT520497.1	MT655134.1	MT670018.1	MT745668.1	MT811322.1	MT907515.1	MT956915.1	MT973296.1	MT973302.1	MT973306.1	MT973307.1	MT973308.1	MT973310.1	MT973311.1	MT973313.1	MT973314.1	MT973315.1	MT973316.1	MT973317.1	MT973319.1	MT973320.1	MT973321.1	MT973323.1	MT973324.1	MT973326.1	MT973329.1	MT973330.1	MT973331.1	MT973332.1	MT973333.1
H	Y	375	59		MT159720.2	MT412228.1	MT750106.1	MT750109.1	MT772447.1	MT810496.1	MT810684.1	MT834686.1	MT834688.1	MT846417.1	MT846488.1	MT846489.1	MT846490.1	MT846492.1	MT890310.1	MT890311.1	MT890316.1	MT890337.1	MT893659.1	MT893661.1	MT893672.1	MT893674.1	MT893686.1	MT893692.1	MT947557.1	MT956720.1	MT956721.1	MT956731.1	MT956795.1	MT956802.1	MT966076.1	MT966095.1	MT966099.1	MT966101.1	MT966102.1	MT966104.1	MT966105.1	MT966106.1	MT966159.1	MT966161.1	MT966178.1	MT966179.1	MT966180.1	MT966181.1	MT966183.1
T	N	7639	59		MT969766.1	MT969801.1	MT969803.1	MT970253.1	MT970267.1	MT970280.1	MT970562.1	MT970643.1	MT970738.1	MT970753.1	MT970765.1	MT970767.1	MT970835.1	MT970996.1	MT971005.1	MT971008.1	MT971012.1	MT971025.1	MT971083.1	MT971092.1	MT971136.1	MT971156.1	MT971192.1	MT971213.1	MT971284.1	MT971329.1	MT971391.1	MT971395.1	MT971458.1	MT971463.1	MT971466.1	MT971474.1	MT971495.1	MT971521.1	MT971525.1	MT971539.1	MT971749.1	MT971750.1	MT971752.1	MT971782.1	MT971806.1	MT971822.1	MT971914.1	MT971949.1	MT971958.1
G	S	995	57		MT370904.1	MT750106.1	MT750109.1	MT772447.1	MT811281.1	MT834686.1	MT834688.1	MT846417.1	MT846488.1	MT846489.1	MT846490.1	MT846492.1	MT890310.1	MT890311.1	MT890316.1	MT890337.1	MT893659.1	MT893661.1	MT893672.1	MT893674.1	MT893686.1	MT893692.1	MT947557.1	MT956720.1	MT956721.1	MT956731.1	MT956795.1	MT956802.1	MT966076.1	MT966095.1	MT966099.1	MT966101.1	MT966102.1	MT966104.1	MT966105.1	MT966106.1	MT966159.1	MT966161.1	MT966178.1	MT966179.1	MT966180.1	MT966181.1	MT966183.1	MT966193.1	MT966204.1
V	A	661	56		MT326140.1	MT345827.1	MT632493.1	MT632497.1	MT632498.1	MT632499.1	MT632503.1	MT632504.1	MT632505.1	MT632507.1	MT632508.1	MT632510.1	MT632511.1	MT632512.1	MT632513.1	MT632516.1	MT632517.1	MT632519.1	MT632520.1	MT632521.1	MT632522.1	MT632523.1	MT632525.1	MT632527.1	MT632528.1	MT632529.1	MT632532.1	MT632533.1	MT632536.1	MT632540.1	MT632553.1	MT632781.1	MT632787.1	MT632789.1	MT632800.1	MT632801.1	MT632802.1	MT632807.1	MT632810.1	MT632811.1	MT632813.1	MT632818.1	MT632819.1	MT632831.1	MT632835.1
T	I	552	55		MT370895.1	MT370927.1	MT370987.1	MT371022.1	MT371038.1	MT434791.1	MT450879.1	MT450882.1	MT450885.1	MT450891.1	MT450895.1	MT450907.1	MT450917.1	MT450918.1	MT461667.1	MT477904.1	MT482140.1	MT509461.1	MT528614.1	MT558653.1	MT558660.1	MT614503.1	MT680219.1	MT680224.1	MT703978.1	MT703991.1	MT703992.1	MT703998.1	MT703999.1	MT704000.1	MT704001.1	MT704003.1	MT704004.1	MT704005.1	MT704006.1	MT704007.1	MT704008.1	MT704009.1	MT704026.1	MT704029.1	MT704060.1	MT704095.1	MT757013.1	MT757018.1	MT757019.1
W	R	8413	55		MT628040.1	MT628041.1	MT628047.1	MT641527.1	MT642082.1	MT642098.1	MT642100.1	MT642107.1	MT642119.1	MT642145.1	MT642149.1	MT642162.1	MT642165.1	MT642169.1	MT642176.1	MT642178.1	MT642180.1	MT642202.1	MT642204.1	MT642215.1	MT642260.1	MT642269.1	MT642286.1	MT821531.1	MT821535.1	MT821546.1	MT821566.1	MT821581.1	MT821587.1	MT821596.1	MT821604.1	MT821617.1	MT821618.1	MT821624.1	MT821631.1	MT821635.1	MT821647.1	MT821648.1	MT821658.1	MT821684.1	MT821693.1	MT821788.1	MT831177.1	MT831382.1	MT831724.1
A	V	499	53		MT745661.1	MT811504.1	MT892977.1	MT947574.1	MT997763.1	MT997765.1	MT997766.1	MT997767.1	MT997768.1	MT997769.1	MT997949.1	MT997950.1	MT997951.1	MT997952.1	MT997953.1	MT997954.1	MT997955.1	MT997957.1	MT997958.1	MT997959.1	MT997960.1	MT997961.1	MT997962.1	MT997963.1	MT997966.1	MT997967.1	MT997968.1	MT997969.1	MT997970.1	MT997971.1	MT997972.1	MT997973.1	MT997974.1	MT997975.1	MT997976.1	MT997977.1	MT997978.1	MT997979.1	MT997980.1	MT997981.1	MT997982.1	MT997983.1	MT997984.1	MT997985.1	MT997986.1
S	L	8985	52		MT259252.1	MT308703.1	MT385472.1	MT450932.1	MT450948.1	MT450968.1	MT450971.1	MT450985.1	MT450996.1	MT451017.1	MT451021.1	MT451241.1	MT451448.1	MT506888.1	MT520189.1	MT520245.1	MT520542.1	MT528602.1	MT528603.1	MT528608.1	MT528610.1	MT528626.1	MT528628.1	MT539163.1	MT614483.1	MT614499.1	MT614528.1	MT614529.1	MT614530.1	MT614561.1	MT632776.1	MT641740.1	MT706154.1	MT706245.1	MT706294.1	MT706346.1	MT834632.1	MT844034.1	MT846444.1	MT846476.1	MT886316.1	MT886336.1	MT892984.1	MT892986.1	MT892994.1
A	T	4955	51		MT628053.1	MT628064.1	MT628076.1	MT632886.1	MT641510.1	MT641533.1	MT641544.1	MT641552.1	MT641566.1	MT641579.1	MT641583.1	MT641584.1	MT641593.1	MT641595.1	MT641596.1	MT641610.1	MT641620.1	MT642177.1	MT642216.1	MT642293.1	MT642295.1	MT642308.1	MT642344.1	MT642350.1	MT642361.1	MT642391.1	MT831333.1	MT831341.1	MT831371.1	MT831403.1	MT831415.1	MT831429.1	MT831446.1	MT831748.1	MT834099.1	MT834111.1	MT834236.1	MT834258.1	MT834259.1	MT834260.1	MT834266.1	MT834276.1	MT834290.1	MT834295.1	MT834301.1
P	L	8270	50		MT412303.1	MT459872.1	MT459915.1	MT470125.1	MT477852.1	MT477903.1	MT533238.1	MT620771.1	MT632834.1	MT706244.1	MT810511.1	MT810513.1	MT810514.1	MT810516.1	MT810535.1	MT810572.1	MT810575.1	MT810578.1	MT810579.1	MT810581.1	MT810599.1	MT810600.1	MT810601.1	MT810604.1	MT810605.1	MT810606.1	MT810607.1	MT810608.1	MT810612.1	MT810617.1	MT810618.1	MT810619.1	MT810621.1	MT810625.1	MT810629.1	MT810631.1	MT810632.1	MT810633.1	MT810634.1	MT810636.1	MT810637.1	MT810640.1	MT810643.1	MT810645.1	MT810646.1
A	S	8560	50		MT291836.1	MT578015.1	MT873272.1	MT969974.1	MT970296.1	MT970318.1	MT970521.1	MT970661.1	MT970670.1	MT970754.1	MT970825.1	MT970911.1	MT971028.1	MT971056.1	MT971106.1	MT971117.1	MT971120.1	MT971133.1	MT971164.1	MT971180.1	MT971218.1	MT971243.1	MT971255.1	MT971342.1	MT971364.1	MT971376.1	MT971377.1	MT971378.1	MT971410.1	MT971546.1	MT971609.1	MT971714.1	MT971715.1	MT971725.1	MT971828.1	MT971829.1	MT971833.1	MT971961.1	MT972079.1	MT972080.1	MT972081.1	MT972742.1	MT972960.1	MT973141.1	MT973196.1
G	C	729	50		MT997762.1	MT997763.1	MT997765.1	MT997766.1	MT997767.1	MT997768.1	MT997769.1	MT997949.1	MT997950.1	MT997951.1	MT997952.1	MT997953.1	MT997954.1	MT997955.1	MT997957.1	MT997958.1	MT997959.1	MT997960.1	MT997961.1	MT997962.1	MT997963.1	MT997966.1	MT997967.1	MT997968.1	MT997969.1	MT997970.1	MT997971.1	MT997972.1	MT997973.1	MT997974.1	MT997975.1	MT997976.1	MT997977.1	MT997978.1	MT997979.1	MT997980.1	MT997981.1	MT997982.1	MT997983.1	MT997984.1	MT997985.1	MT997986.1	MT997987.1	MT997988.1	MT997989.1
S	N	9372	48		MT106052.1	MT252731.1	MT325628.1	MT370857.1	MT499203.1	MT499215.1	MT502774.1	MT506906.1	MT539174.1	MT557568.1	MT576034.1	MT635409.1	MT664197.1	MT664201.1	MT706143.1	MT706159.1	MT706171.1	MT706172.1	MT706182.1	MT706188.1	MT706190.1	MT706191.1	MT706192.1	MT706194.1	MT706198.1	MT706236.1	MT706237.1	MT706248.1	MT706260.1	MT706277.1	MT740923.1	MT758471.1	MT759582.1	MT759714.1	MT759742.1	MT772088.1	MT772089.1	MT772271.1	MT772293.1	MT800010.1	MT800016.1	MT811569.1	MT827233.1	MT827245.1	MT940472.1
T	I	3310	48		MT380734.1	MT704040.1	MT704052.1	MT704064.1	MT704065.1	MT704094.1	MT704112.1	MT704114.1	MT704115.1	MT704116.1	MT704117.1	MT706175.1	MT706179.1	MT757027.1	MT757076.1	MT757077.1	MT757100.1	MT757115.1	MT791864.1	MT806783.1	MT811660.1	MT811688.1	MT811695.1	MT811698.1	MT811708.1	MT811709.1	MT811710.1	MT811712.1	MT811726.1	MT811727.1	MT811731.1	MT811743.1	MT811747.1	MT821639.1	MT821747.1	MT834653.1	MT834661.1	MT834662.1	MT834674.1	MT834696.1	MT834697.1	MT893670.1	MT956699.1	MT966096.1	MT966146.1
T	I	5358	48		MT520201.1	MT520382.1	MT520461.1	MT614554.1	MT706379.1	MT706416.1	MT706421.1	MT706424.1	MT706434.1	MT772547.1	MT846533.1	MT873153.1	MT873350.1	MT873353.1	MT890358.1	MT893681.1	MT956737.1	MT956740.1	MT956743.1	MT956744.1	MT956747.1	MT956748.1	MT956756.1	MT956761.1	MT956762.1	MT956767.1	MT956768.1	MT956789.1	MT956790.1	MT956791.1	MT956793.1	MT956794.1	MT956798.1	MT956803.1	MT956805.1	MT956806.1	MT966089.1	MT966224.1	MT966225.1	MT966226.1	MT966227.1	MT966228.1	MT966230.1	MT966231.1	MT966238.1
A	V	542	48		MT334540.1	MT614510.1	MT750488.1	MT786814.1	MT810489.1	MT810500.1	MT810528.1	MT810549.1	MT810639.1	MT810679.1	MT810685.1	MT810700.1	MT810712.1	MT810714.1	MT810816.1	MT810823.1	MT810869.1	MT810877.1	MT810892.1	MT810917.1	MT810924.1	MT810928.1	MT810943.1	MT810962.1	MT810963.1	MT810980.1	MT810981.1	MT810988.1	MT810993.1	MT811006.1	MT811015.1	MT811022.1	MT811162.1	MT811179.1	MT811182.1	MT811228.1	MT811304.1	MT811317.1	MT811321.1	MT811324.1	MT811325.1	MT811334.1	MT811357.1	MT811375.1	MT811389.1
E	D	38	46		MT745655.1	MT997767.1	MT997768.1	MT997769.1	MT997949.1	MT997950.1	MT997951.1	MT997952.1	MT997953.1	MT997954.1	MT997955.1	MT997957.1	MT997958.1	MT997959.1	MT997960.1	MT997961.1	MT997962.1	MT997963.1	MT997966.1	MT997967.1	MT997968.1	MT997969.1	MT997970.1	MT997971.1	MT997972.1	MT997973.1	MT997974.1	MT997975.1	MT997976.1	MT997977.1	MT997978.1	MT997979.1	MT997980.1	MT997981.1	MT997982.1	MT997983.1	MT997984.1	MT997986.1	MT997987.1	MT997988.1	MT997989.1	MT997990.1	MT997991.1	MT997992.1	MT997993.1
A	S	5523	46		MT806788.1	MT843740.1	MT843742.1	MT843745.1	MT843746.1	MT843747.1	MT843748.1	MT843749.1	MT843750.1	MT843751.1	MT843754.1	MT843756.1	MT843757.1	MT968052.1	MT968054.1	MT968055.1	MT968057.1	MT968058.1	MT968059.1	MT968060.1	MT968061.1	MT968062.1	MT968063.1	MT968064.1	MT968065.1	MT968066.1	MT968067.1	MT968068.1	MT968069.1	MT968070.1	MT968071.1	MT968072.1	MT968073.1	MT968074.1	MT968075.1	MT968077.1	MW001667.1	MW001668.1	MW001669.1	MW001671.1	MW001672.1	MW001880.1	MW001881.1	MW001882.1	MW001883.1
V	L	5999	45		MT843740.1	MT843742.1	MT843745.1	MT843746.1	MT843747.1	MT843748.1	MT843749.1	MT843750.1	MT843751.1	MT843754.1	MT843756.1	MT843757.1	MT968052.1	MT968054.1	MT968055.1	MT968057.1	MT968058.1	MT968059.1	MT968060.1	MT968061.1	MT968062.1	MT968063.1	MT968064.1	MT968065.1	MT968066.1	MT968067.1	MT968068.1	MT968069.1	MT968070.1	MT968071.1	MT968072.1	MT968073.1	MT968074.1	MT968075.1	MT968077.1	MW001667.1	MW001668.1	MW001669.1	MW001671.1	MW001672.1	MW001880.1	MW001881.1	MW001882.1	MW001883.1	MW001884.1
T	I	6204	45		MT635857.1	MT664118.1	MT664143.1	MT664170.1	MT664201.1	MT664203.1	MT664209.1	MT664729.1	MT664796.1	MT664990.1	MT665006.1	MT669322.1	MT675933.1	MT675938.1	MT675940.1	MT675943.1	MT675952.1	MT675954.1	MT675959.1	MT676390.1	MT740618.1	MT740684.1	MT740896.1	MT741490.1	MT758215.1	MT758375.1	MT758402.1	MT758436.1	MT758683.1	MT759588.1	MT759742.1	MT760790.1	MT772237.1	MT772256.1	MT800043.1	MT800758.1	MT800816.1	MT800873.1	MT800928.1	MT800934.1	MT800940.1	MT800977.1	MT800978.1	MT800995.1	MT806191.1
L	F	5407	45		MT810087.1	MT810478.1	MT810523.1	MT810537.1	MT810563.1	MT810614.1	MT810720.1	MT810723.1	MT810724.1	MT810725.1	MT810727.1	MT810814.1	MT810815.1	MT810824.1	MT810825.1	MT810830.1	MT810835.1	MT810927.1	MT810952.1	MT810969.1	MT810973.1	MT810995.1	MT811021.1	MT811186.1	MT811201.1	MT811218.1	MT811258.1	MT811312.1	MT811313.1	MT811326.1	MT811330.1	MT811354.1	MT811355.1	MT811362.1	MT811369.1	MT811383.1	MT811384.1	MT811386.1	MT811390.1	MT811399.1	MT811403.1	MT811432.1	MT811433.1	MT811441.1	MT811442.1
S	F	888	45		MT843740.1	MT843742.1	MT843745.1	MT843746.1	MT843747.1	MT843748.1	MT843749.1	MT843750.1	MT843751.1	MT843754.1	MT843756.1	MT843757.1	MT968052.1	MT968054.1	MT968055.1	MT968057.1	MT968058.1	MT968059.1	MT968060.1	MT968061.1	MT968062.1	MT968063.1	MT968064.1	MT968065.1	MT968066.1	MT968067.1	MT968068.1	MT968069.1	MT968070.1	MT968071.1	MT968072.1	MT968073.1	MT968074.1	MT968075.1	MT968077.1	MW001667.1	MW001668.1	MW001669.1	MW001671.1	MW001672.1	MW001880.1	MW001881.1	MW001882.1	MW001883.1	MW001884.1
E	G	1313	45		MT642082.1	MT642098.1	MT642119.1	MT642145.1	MT642149.1	MT642162.1	MT642169.1	MT642176.1	MT642180.1	MT642202.1	MT642204.1	MT642260.1	MT642269.1	MT642286.1	MT811499.1	MT811518.1	MT821581.1	MT821596.1	MT821604.1	MT821617.1	MT821618.1	MT821624.1	MT821631.1	MT821635.1	MT821647.1	MT821648.1	MT821684.1	MT821693.1	MT831382.1	MT831724.1	MT831779.1	MT834090.1	MT834097.1	MT834126.1	MT834168.1	MT834225.1	MT834234.1	MT834249.1	MT834272.1	MT834311.1	MT844044.1	MT956719.1	MT966083.1	MT966084.1	MT997222.1
C	F	4862	45		MT843740.1	MT843742.1	MT843745.1	MT843746.1	MT843747.1	MT843748.1	MT843749.1	MT843750.1	MT843751.1	MT843754.1	MT843756.1	MT843757.1	MT968052.1	MT968054.1	MT968055.1	MT968057.1	MT968058.1	MT968059.1	MT968060.1	MT968061.1	MT968062.1	MT968063.1	MT968064.1	MT968065.1	MT968066.1	MT968067.1	MT968068.1	MT968069.1	MT968070.1	MT968071.1	MT968072.1	MT968073.1	MT968074.1	MT968075.1	MT968077.1	MW001667.1	MW001668.1	MW001669.1	MW001671.1	MW001672.1	MW001880.1	MW001881.1	MW001882.1	MW001883.1	MW001884.1
V	L	8293	44		MT334541.1	MT451171.1	MT451195.1	MT520228.1	MT520321.1	MT628054.1	MT642127.1	MT642181.1	MT642187.1	MT642262.1	MT642282.1	MT642294.1	MT642314.1	MT642317.1	MT642325.1	MT642329.1	MT642330.1	MT642347.1	MT642369.1	MT821606.1	MT821678.1	MT821682.1	MT821689.1	MT821704.1	MT821716.1	MT821766.1	MT831224.1	MT831296.1	MT831349.1	MT831366.1	MT831625.1	MT831694.1	MT831697.1	MT831702.1	MT831727.1	MT831760.1	MT831824.1	MT834001.1	MT834201.1	MT834229.1	MT873282.1	MT873392.1	MT877315.1	MW002823.1
G	V	8131	44		MT641665.1	MT641666.1	MT641682.1	MT641686.1	MT641689.1	MT641743.1	MT791869.1	MT831261.1	MT831630.1	MT834032.1	MT834206.1	MT834297.1	MT873330.1	MT973153.1	MT973158.1	MT973159.1	MT973161.1	MT973162.1	MT973166.1	MT973167.1	MT973169.1	MT973170.1	MT973171.1	MT973172.1	MT973175.1	MT973176.1	MT973180.1	MT973187.1	MT973196.1	MT973197.1	MT973239.1	MT973254.1	MT973256.1	MT973258.1	MT973260.1	MT973262.1	MT973263.1	MT973264.1	MT973266.1	MT973267.1	MT973273.1	MT973274.1	MT973278.1	MT973279.1
I	T	8300	44		MT821534.1	MT831129.1	MT831130.1	MT831133.1	MT831135.1	MT831138.1	MT831140.1	MT831142.1	MT831145.1	MT831150.1	MT831164.1	MT831246.1	MT831250.1	MT831285.1	MT831336.1	MT831351.1	MT831379.1	MT831569.1	MT831596.1	MT831597.1	MT831653.1	MT831657.1	MT831670.1	MT831687.1	MT831714.1	MT831731.1	MT833968.1	MT833975.1	MT833995.1	MT834008.1	MT834015.1	MT834020.1	MT834023.1	MT834027.1	MT834035.1	MT834058.1	MT834091.1	MT834100.1	MT834115.1	MT834132.1	MT834170.1	MT834178.1	MT834197.1	MT997221.1
P	S	766	42		MT407655.1	MT450936.1	MT451088.1	MT451119.1	MT451219.1	MT451220.1	MT459837.1	MT459844.1	MT459847.1	MT459862.1	MT459883.1	MT459894.1	MT459924.1	MT470100.1	MT470108.1	MT470122.1	MT470139.1	MT470145.1	MT470152.1	MT470159.1	MT507271.1	MT507273.1	MT507274.1	MT520215.1	MT614457.1	MT627425.1	MT655132.1	MT704121.1	MT706146.1	MT742088.1	MT806769.1	MT811566.1	MT834646.1	MT892991.1	MT893009.1	MT893011.1	MT893013.1	MT893014.1	MT920030.1	MT967928.1	MT967929.1	MT967971.1
M	I	4074	42		MT263410.1	MT345836.1	MT358690.1	MT370841.1	MT415896.1	MT520261.1	MT520280.1	MT539162.1	MT590599.1	MT594109.1	MT614516.1	MT614526.1	MT614557.1	MT627410.1	MT627620.1	MT704011.1	MT706254.1	MT706271.1	MT706312.1	MT757029.1	MT757030.1	MT757032.1	MT757033.1	MT757043.1	MT757047.1	MT757049.1	MT757096.1	MT764178.1	MT776403.1	MT776407.1	MT776415.1	MT776417.1	MT786839.1	MT827247.1	MT827248.1	MT834643.1	MT834645.1	MT846438.1	MT951958.1	MT951962.1	MT956746.1	MW006606.1
V	I	379	42		MT114414.1	MT114415.1	MT240479.1	MT320891.2	MT327745.1	MT365028.1	MT370516.1	MT370518.1	MT370904.1	MT371047.1	MT374102.1	MT374103.1	MT374104.1	MT374106.1	MT374107.1	MT428551.1	MT447177.1	MT450973.1	MT450980.1	MT451186.1	MT479223.1	MT641708.1	MT641710.1	MT641738.1	MT641742.1	MT641743.1	MT641746.1	MT641752.1	MT641758.1	MT641759.1	MT745698.1	MT745704.1	MT786438.1	MT789712.1	MT810483.1	MT810932.1	MT811175.1	MT811176.1	MT994286.1	MT994632.1	MT994849.1	MT994881.1
G	W	9201	42		MT740438.1	MT958207.1	MT958208.1	MT958209.1	MT958211.1	MT958212.1	MT958213.1	MT958214.1	MT958215.1	MT958216.1	MT958217.1	MT958218.1	MT958220.1	MT958221.1	MT958222.1	MT958223.1	MT958224.1	MT958225.1	MT958226.1	MT958228.1	MT958229.1	MT958230.1	MT958231.1	MT958232.1	MT958234.1	MT958235.1	MT958236.1	MT958237.1	MT958238.1	MT958239.1	MT958241.1	MT958243.1	MT958244.1	MT958245.1	MT958246.1	MT958247.1	MT958248.1	MT958249.1	MT958250.1	MT958251.1	MT958252.1	MT958253.1
H	N	3345	42		MT831122.1	MT831137.1	MT831532.1	MT831540.1	MT831545.1	MT831547.1	MT831553.1	MT831555.1	MT831558.1	MT831564.1	MT831565.1	MT831572.1	MT831573.1	MT831585.1	MT831586.1	MT831591.1	MT831598.1	MT831601.1	MT831606.1	MT831607.1	MT831608.1	MT831609.1	MT831610.1	MT831623.1	MT831626.1	MT831633.1	MT831636.1	MT831639.1	MT831650.1	MT831655.1	MT831656.1	MT831668.1	MT831676.1	MT831678.1	MT831705.1	MT831707.1	MT831711.1	MT831713.1	MT831718.1	MT831719.1	MT831732.1	MT831785.1
G	V	8454	41		MT642080.1	MT706422.1	MT731661.1	MT731740.1	MT740384.1	MT811485.1	MT811493.1	MT811502.1	MT821570.1	MT831593.1	MT834043.1	MT929028.1	MT929104.1	MT929106.1	MT929107.1	MT929110.1	MT929116.1	MT929119.1	MT937325.1	MT947546.1	MT947547.1	MT947551.1	MT947564.1	MT947571.1	MT956710.1	MT956718.1	MT956723.1	MT956750.1	MT956776.1	MT966164.1	MT993885.1	MT997213.1	MT997215.1	MT997216.1	MT997218.1	MT997219.1	MT997220.1	MT997225.1	MT997685.1	MT997686.1	MT997687.1
A	G	9378	41		MT263410.1	MT345836.1	MT358690.1	MT370841.1	MT415896.1	MT520261.1	MT520280.1	MT539162.1	MT590599.1	MT594109.1	MT614516.1	MT614526.1	MT614557.1	MT627410.1	MT627620.1	MT704011.1	MT706254.1	MT706271.1	MT706312.1	MT757029.1	MT757030.1	MT757032.1	MT757033.1	MT757043.1	MT757047.1	MT757049.1	MT764178.1	MT776403.1	MT776407.1	MT776415.1	MT776417.1	MT786839.1	MT827247.1	MT827248.1	MT834643.1	MT834645.1	MT846438.1	MT951958.1	MT951962.1	MT970514.1	MT971066.1
G	V	1102	40		MT641665.1	MT641666.1	MT641677.1	MT641682.1	MT641686.1	MT641689.1	MT973153.1	MT973158.1	MT973159.1	MT973161.1	MT973162.1	MT973166.1	MT973167.1	MT973169.1	MT973170.1	MT973171.1	MT973172.1	MT973175.1	MT973176.1	MT973180.1	MT973181.1	MT973187.1	MT973194.1	MT973196.1	MT973197.1	MT973239.1	MT973254.1	MT973256.1	MT973258.1	MT973260.1	MT973262.1	MT973263.1	MT973264.1	MT973266.1	MT973267.1	MT973273.1	MT973274.1	MT973278.1	MT973279.1	MT973280.1
I	V	740	40		MT407655.1	MT450936.1	MT451088.1	MT451119.1	MT459837.1	MT459844.1	MT459847.1	MT459862.1	MT459883.1	MT459894.1	MT459924.1	MT470100.1	MT470108.1	MT470122.1	MT470139.1	MT470145.1	MT470152.1	MT470159.1	MT507271.1	MT507273.1	MT507274.1	MT520215.1	MT614457.1	MT627425.1	MT655132.1	MT704121.1	MT706146.1	MT742088.1	MT806769.1	MT811566.1	MT834646.1	MT892991.1	MT893009.1	MT893011.1	MT893013.1	MT893014.1	MT920030.1	MT967928.1	MT967929.1	MT967971.1
D	Y	5491	40		MT745654.1	MT800016.1	MT810477.1	MT810510.1	MT810661.1	MT810781.1	MT810847.1	MT810851.1	MT810855.1	MT810875.1	MT810879.1	MT810881.1	MT810885.1	MT810890.1	MT810891.1	MT810893.1	MT810896.1	MT810899.1	MT810901.1	MT810905.1	MT810906.1	MT810908.1	MT810910.1	MT810911.1	MT810913.1	MT810949.1	MT810967.1	MT810986.1	MT811002.1	MT811013.1	MT811018.1	MT811220.1	MT811250.1	MT811385.1	MT811387.1	MT811448.1	MT811495.1	MT834615.1	MT834656.1	MT834699.1
A	V	1051	39		MT163716.1	MT276325.2	MT821699.1	MT834693.1	MT846483.1	MT890335.1	MT890349.1	MT890352.1	MT890353.1	MT893667.1	MT893673.1	MT893677.1	MT893679.1	MT893680.1	MT893683.1	MT893684.1	MT919777.1	MT925981.1	MT925982.1	MT925983.1	MT947563.1	MT947568.1	MT947573.1	MT952669.1	MT952670.1	MT952671.1	MT952672.1	MT966077.1	MT966162.1	MT966191.1	MT970620.1	MT971356.1	MT971573.1	MT971719.1	MT971753.1	MT971845.1	MT972028.1	MT997203.1	MT997770.1
P	L	7688	39		MT385442.1	MT418890.1	MT418892.1	MT558667.1	MT558671.1	MT558672.1	MT558673.1	MT609567.1	MT821733.1	MT831165.1	MT831204.1	MT831279.1	MT831288.1	MT831301.1	MT831334.1	MT831374.1	MT831414.1	MT831418.1	MT831432.1	MT831599.1	MT831723.1	MT831774.1	MT831784.1	MT831805.1	MT831808.1	MT831813.1	MT831819.1	MT831820.1	MT831830.1	MT833999.1	MT834093.1	MT834141.1	MT834146.1	MT834154.1	MT834162.1	MT834165.1	MT834269.1	MT951936.1	MT997728.1
G	C	5437	37		MT481905.1	MT496997.1	MT607612.1	MT607616.1	MT628138.1	MT704067.1	MT704070.1	MT704071.1	MT704072.1	MT704073.1	MT762944.1	MT791920.1	MT821620.1	MT831192.1	MT831196.1	MT831303.1	MT831323.1	MT831354.1	MT831365.1	MT831380.1	MT831406.1	MT831458.1	MT831460.1	MT831468.1	MT831599.1	MT831752.1	MT831781.1	MT831788.1	MT831805.1	MT831859.1	MT831862.1	MT831868.1	MT831875.1	MT831879.1	MT834024.1	MT834188.1	MT834244.1
G	C	8506	37		MT477842.1	MT946885.1	MT946886.1	MT973302.1	MT973306.1	MT973307.1	MT973308.1	MT973313.1	MT973314.1	MT973315.1	MT973316.1	MT973317.1	MT973319.1	MT973320.1	MT973321.1	MT973323.1	MT973324.1	MT973326.1	MT973329.1	MT973330.1	MT973331.1	MT973332.1	MT973333.1	MT973334.1	MT973335.1	MT973336.1	MT973337.1	MT973338.1	MT973339.1	MT973341.1	MT973348.1	MT973366.1	MT973371.1	MT973373.1	MT973409.1	MT973426.1	MT973454.1
E	V	9229	37		MT628082.1	MT642080.1	MT642099.1	MT642143.1	MT642152.1	MT642157.1	MT642160.1	MT642161.1	MT642173.1	MT642179.1	MT642182.1	MT642190.1	MT642195.1	MT642200.1	MT642212.1	MT642213.1	MT642220.1	MT642224.1	MT642228.1	MT642240.1	MT642249.1	MT642253.1	MT642256.1	MT642257.1	MT642272.1	MT642284.1	MT642290.1	MT642328.1	MT642331.1	MT642334.1	MT642340.1	MT642342.1	MT642358.1	MT642424.1	MT642429.1	MT821570.1	MT834043.1
T	I	7785	36		MT614536.1	MT786800.1	MT947555.1	MT947560.1	MT969536.1	MT969546.1	MT969547.1	MT969594.1	MT969700.1	MT969795.1	MT970167.1	MT970310.1	MT970314.1	MT970817.1	MT970818.1	MT971081.1	MT971211.1	MT971242.1	MT971275.1	MT971276.1	MT971321.1	MT971424.1	MT971756.1	MT971799.1	MT972364.1	MT972408.1	MT972456.1	MT972459.1	MT972534.1	MT972557.1	MT972615.1	MT972652.1	MT972741.1	MT972770.1	MT972805.1	MT973127.1
V	L	6381	35		MT259252.1	MT308703.1	MT385472.1	MT450932.1	MT450948.1	MT450968.1	MT450971.1	MT450985.1	MT450996.1	MT451017.1	MT451021.1	MT451241.1	MT451448.1	MT520189.1	MT520245.1	MT520542.1	MT528602.1	MT528608.1	MT528610.1	MT528628.1	MT614483.1	MT614499.1	MT641740.1	MT706245.1	MT834632.1	MT844034.1	MT846444.1	MT886316.1	MT886336.1	MT893002.1	MT919999.1	MT920002.1	MT920007.1	MT920010.1	MT966110.1
L	F	8295	35		MT846483.1	MT890335.1	MT890349.1	MT890352.1	MT890353.1	MT893667.1	MT893673.1	MT893677.1	MT893679.1	MT893680.1	MT893683.1	MT893684.1	MT925981.1	MT925982.1	MT925983.1	MT941274.1	MT941276.1	MT947563.1	MT947568.1	MT947573.1	MT952669.1	MT952670.1	MT952671.1	MT952672.1	MT966077.1	MT966162.1	MT966191.1	MT967930.1	MT967938.1	MT967942.1	MT967948.1	MT967958.1	MT967959.1	MT967970.1	MT997770.1
P	S	3373	35		MT642096.1	MT642112.1	MT846480.1	MT846666.1	MT886352.1	MT890321.1	MT890322.1	MT892966.1	MT892978.1	MT892979.1	MT897462.1	MT897464.1	MT929159.1	MT956742.1	MT956757.1	MT981419.1	MT981423.1	MT981424.1	MT981428.1	MT981435.1	MT981437.1	MT981438.1	MT981483.1	MT981485.1	MT981488.1	MT997212.1	MT997689.1	MT997690.1	MT997696.1	MW002808.1	MW002809.1	MW002825.1	MW006598.1	MW006599.1	MW006600.1
P	S	9234	35		MT358701.1	MT370850.1	MT811485.1	MT811493.1	MT811502.1	MT831593.1	MT929028.1	MT929104.1	MT929106.1	MT929107.1	MT929110.1	MT929116.1	MT929119.1	MT937325.1	MT947546.1	MT947547.1	MT947551.1	MT947564.1	MT947571.1	MT956710.1	MT956718.1	MT956723.1	MT956750.1	MT956776.1	MT993885.1	MT997213.1	MT997215.1	MT997216.1	MT997218.1	MT997219.1	MT997220.1	MT997225.1	MT997685.1	MT997686.1	MT997687.1
T	I	8457	34		MT451195.1	MT459905.1	MT520209.1	MT520277.1	MT520290.1	MT520296.1	MT520478.1	MT534311.1	MT534315.1	MT534329.1	MT534330.1	MT534333.1	MT534336.1	MT560705.1	MT578017.1	MT584997.1	MT627408.1	MT706390.1	MT706394.1	MT706410.1	MT706423.1	MT757121.1	MT831570.1	MT834676.1	MT834681.1	MT834685.1	MT843737.1	MT873103.1	MT873152.1	MT873251.1	MT873499.1	MT893675.1	MT937822.1	MT956702.1
M	I	9404	34		MT459840.1	MT520257.1	MT560672.1	MT745658.1	MT745688.1	MT745713.1	MT758421.1	MT758436.1	MT811550.1	MT827218.1	MT827219.1	MT827221.1	MT827222.1	MT827223.1	MT827224.1	MT827225.1	MT827226.1	MT827227.1	MT827228.1	MT827230.1	MT827231.1	MT827232.1	MT827235.1	MT827237.1	MT827238.1	MT827240.1	MT827241.1	MT827242.1	MT827244.1	MT843286.1	MT953875.1	MT954416.1	MT954593.1	MT972139.1
L	F	3485	33		MT350236.1	MT415897.1	MT415898.1	MT415908.1	MT512440.1	MT528620.1	MT609578.1	MT609579.1	MT609580.1	MT609584.1	MT609585.1	MT609586.1	MT739437.1	MT739439.1	MT739440.1	MT739453.1	MT739466.1	MT739468.1	MT739469.1	MT776418.1	MT791941.1	MT791959.1	MT913050.1	MT913052.1	MT913053.1	MT913066.1	MT913079.1	MT913081.1	MT913082.1	MT951960.1	MT951963.1	MT951965.1	MT951969.1
P	L	9369	33		MT811485.1	MT811493.1	MT811502.1	MT831593.1	MT929028.1	MT929104.1	MT929106.1	MT929107.1	MT929110.1	MT929116.1	MT929119.1	MT937325.1	MT947546.1	MT947547.1	MT947551.1	MT947564.1	MT947571.1	MT956710.1	MT956718.1	MT956723.1	MT956750.1	MT956776.1	MT993885.1	MT997213.1	MT997215.1	MT997216.1	MT997218.1	MT997219.1	MT997220.1	MT997225.1	MT997685.1	MT997686.1	MT997687.1
R	C	6921	33		MT811485.1	MT811493.1	MT811502.1	MT831593.1	MT929028.1	MT929104.1	MT929106.1	MT929107.1	MT929110.1	MT929116.1	MT929119.1	MT937325.1	MT947546.1	MT947547.1	MT947551.1	MT947564.1	MT947571.1	MT956710.1	MT956718.1	MT956723.1	MT956750.1	MT956776.1	MT993885.1	MT997213.1	MT997215.1	MT997216.1	MT997218.1	MT997219.1	MT997220.1	MT997225.1	MT997685.1	MT997686.1	MT997687.1
N	D	5961	33		MT811485.1	MT811493.1	MT811502.1	MT831593.1	MT929028.1	MT929104.1	MT929106.1	MT929107.1	MT929110.1	MT929116.1	MT929119.1	MT937325.1	MT947546.1	MT947547.1	MT947551.1	MT947564.1	MT947571.1	MT956710.1	MT956718.1	MT956723.1	MT956750.1	MT956776.1	MT993885.1	MT997213.1	MT997215.1	MT997216.1	MT997218.1	MT997219.1	MT997220.1	MT997225.1	MT997685.1	MT997686.1	MT997687.1
T	I	347	31		MT576642.1	MT757104.1	MT929003.1	MT940449.1	MT940481.1	MT940482.1	MT940483.1	MT940484.1	MT940485.1	MT940486.1	MT940487.1	MT940488.1	MT940489.1	MT940490.1	MT940491.1	MT940492.1	MT940493.1	MT940494.1	MT940496.1	MT940497.1	MT940498.1	MT940499.1	MT940500.1	MT940501.1	MT940502.1	MT940503.1	MT940504.1	MT940505.1	MT940507.1	MT940508.1	MT956720.1
K	R	2145	30		MT252780.1	MT263435.1	MT375457.1	MT461613.1	MT632766.1	MT632772.1	MT632786.1	MT632788.1	MT632790.1	MT632797.1	MT632821.1	MT632823.1	MT632824.1	MT632828.1	MT632830.1	MT632833.1	MT632840.1	MT632842.1	MT632846.1	MT632850.1	MT632860.1	MT632863.1	MT632876.1	MT632877.1	MT632880.1	MT632909.1	MT641490.1	MT641501.1	MT642163.1	MT683408.1
A	V	5970	30		MT834693.1	MT846483.1	MT873078.1	MT873290.1	MT883504.1	MT890335.1	MT890349.1	MT890352.1	MT890353.1	MT893667.1	MT893673.1	MT893677.1	MT893679.1	MT893680.1	MT893683.1	MT893684.1	MT925981.1	MT925982.1	MT925983.1	MT947563.1	MT947568.1	MT947573.1	MT952669.1	MT952670.1	MT952671.1	MT952672.1	MT966077.1	MT966162.1	MT966191.1	MT997770.1
V	F	6486	30		MT326159.1	MT632771.1	MT632780.1	MT632784.1	MT632785.1	MT632791.1	MT632794.1	MT632796.1	MT632799.1	MT632808.1	MT632814.1	MT632816.1	MT632826.1	MT632827.1	MT632829.1	MT632832.1	MT632836.1	MT632851.1	MT632853.1	MT632854.1	MT632867.1	MT632878.1	MT632882.1	MT641485.1	MT641494.1	MT641497.1	MT946896.1	MT947546.1	MT953876.1	MT953877.1
G	D	31	30		MT252687.1	MT628045.1	MT641545.1	MT642122.1	MT642125.1	MT642129.1	MT642154.1	MT642158.1	MT642166.1	MT642192.1	MT642206.1	MT642211.1	MT642225.1	MT642289.1	MT642306.1	MT642315.1	MT642431.1	MT821638.1	MT821640.1	MT821660.1	MT821663.1	MT821668.1	MT821670.1	MT821677.1	MT821683.1	MT821690.1	MT821691.1	MT821694.1	MT821711.1	MT831469.1
T	I	603	29		MT628045.1	MT641545.1	MT642122.1	MT642125.1	MT642129.1	MT642154.1	MT642158.1	MT642166.1	MT642192.1	MT642206.1	MT642211.1	MT642225.1	MT642289.1	MT642306.1	MT642315.1	MT642431.1	MT821638.1	MT821640.1	MT821660.1	MT821663.1	MT821668.1	MT821670.1	MT821677.1	MT821683.1	MT821690.1	MT821691.1	MT821694.1	MT821711.1	MT831469.1
K	R	8573	29		MT628045.1	MT641545.1	MT642122.1	MT642125.1	MT642129.1	MT642154.1	MT642158.1	MT642166.1	MT642192.1	MT642206.1	MT642211.1	MT642225.1	MT642289.1	MT642306.1	MT642315.1	MT642431.1	MT821638.1	MT821640.1	MT821660.1	MT821663.1	MT821668.1	MT821670.1	MT821677.1	MT821683.1	MT821690.1	MT821691.1	MT821694.1	MT821711.1	MT831469.1
A	V	7529	29		MT627752.1	MT940481.1	MT940482.1	MT940483.1	MT940484.1	MT940485.1	MT940486.1	MT940487.1	MT940488.1	MT940489.1	MT940490.1	MT940491.1	MT940492.1	MT940493.1	MT940494.1	MT940496.1	MT940497.1	MT940498.1	MT940499.1	MT940500.1	MT940501.1	MT940502.1	MT940503.1	MT940504.1	MT940505.1	MT940507.1	MT940508.1	MT955170.1	MT971676.1
T	K	2018	29		MT252700.1	MT344946.1	MT451130.1	MT451148.1	MT451880.1	MT451889.1	MT459985.1	MT459986.1	MT459987.1	MT470111.1	MT477885.1	MT499206.1	MT509497.1	MT509657.1	MT517436.1	MT517437.1	MT614459.1	MT614462.1	MT614470.1	MT632913.1	MT641766.1	MT739476.1	MT745676.1	MT820461.1	MT872493.1	MT913089.1	MT919768.1	MT967919.1	MT972114.1
L	I	1018	29		MT628051.1	MT632804.1	MT632843.1	MT632856.1	MT632859.1	MT632868.1	MT632897.1	MT632911.1	MT632928.1	MT641489.1	MT641542.1	MT641548.1	MT641551.1	MT641562.1	MT641589.1	MT641594.1	MT641601.1	MT641640.1	MT641641.1	MT642316.1	MT821639.1	MT821715.1	MT821732.1	MT821747.1	MT821772.1	MT831471.1	MT834213.1	MT834306.1	MT834330.1
P	S	1642	28		MT459917.1	MT539160.1	MT620766.1	MT668716.1	MT670008.1	MT704055.1	MT704056.1	MT704085.1	MT704088.1	MT745661.1	MT772535.1	MT772571.1	MT772573.1	MT772574.1	MT772575.1	MT772578.1	MT772579.1	MT786814.1	MT806785.1	MT811504.1	MT834660.1	MT846529.1	MT892977.1	MT920013.1	MT929002.1	MT929018.1	MT947574.1	MW001904.1
N	Y	7508	28		MT745646.1	MT745673.1	MT745674.1	MT745681.1	MT745689.1	MT745699.1	MT745705.1	MT745723.1	MT745724.1	MT745725.1	MT745728.1	MT745732.1	MT745733.1	MT969372.1	MT969386.1	MT969398.1	MT969403.1	MT969404.1	MT969422.1	MT972137.1	MT972171.1	MT972184.1	MT972345.1	MT972369.1	MT972370.1	MT972437.1	MT972908.1	MT972909.1
R	I	9379	27		MT520197.1	MT520198.1	MT520403.1	MT520405.1	MT520528.1	MT679159.1	MT745651.1	MT873051.1	MT873058.1	MT873094.1	MT873120.1	MT873129.1	MT873131.1	MT873151.1	MT873169.1	MT873191.1	MT873222.1	MT873293.1	MT873295.1	MT873307.1	MT873336.1	MT873338.1	MT873399.1	MT873430.1	MT873448.1	MT873479.1	MT972160.1
R	C	185	27		MT834693.1	MT846483.1	MT890335.1	MT890349.1	MT890352.1	MT890353.1	MT893667.1	MT893673.1	MT893677.1	MT893679.1	MT893680.1	MT893683.1	MT893684.1	MT925981.1	MT925982.1	MT925983.1	MT947563.1	MT947568.1	MT947573.1	MT952669.1	MT952670.1	MT952671.1	MT952672.1	MT966077.1	MT966162.1	MT966191.1	MT997770.1
V	F	5710	27		MT628051.1	MT632804.1	MT632843.1	MT632856.1	MT632859.1	MT632897.1	MT632911.1	MT632928.1	MT641489.1	MT641542.1	MT641548.1	MT641551.1	MT641562.1	MT641589.1	MT641594.1	MT641601.1	MT641640.1	MT641641.1	MT642316.1	MT821639.1	MT821715.1	MT821732.1	MT821772.1	MT831471.1	MT834213.1	MT834306.1	MT834330.1
A	D	7852	27		MT520183.1	MT520384.1	MT520410.1	MT520422.1	MT520475.1	MT520532.1	MT520533.1	MT873055.1	MT873086.1	MT873104.1	MT873110.1	MT873128.1	MT873130.1	MT873217.1	MT873218.1	MT873287.1	MT873299.1	MT873308.1	MT873320.1	MT873330.1	MT873375.1	MT873382.1	MT873421.1	MT873438.1	MT873454.1	MT873464.1	MT873504.1
T	I	4558	26		MT831165.1	MT831204.1	MT831279.1	MT831288.1	MT831301.1	MT831334.1	MT831374.1	MT831414.1	MT831432.1	MT831599.1	MT831723.1	MT831774.1	MT831784.1	MT831805.1	MT831808.1	MT831813.1	MT831819.1	MT831820.1	MT831830.1	MT833999.1	MT834093.1	MT834141.1	MT834146.1	MT834154.1	MT834162.1	MT834165.1
G	V	6971	26		MT326159.1	MT632771.1	MT632780.1	MT632784.1	MT632785.1	MT632791.1	MT632794.1	MT632796.1	MT632799.1	MT632808.1	MT632814.1	MT632816.1	MT632826.1	MT632827.1	MT632829.1	MT632832.1	MT632836.1	MT632851.1	MT632853.1	MT632854.1	MT632867.1	MT632878.1	MT632882.1	MT641485.1	MT641494.1	MT641497.1
L	F	4937	26		MT664822.1	MT675939.1	MT675941.1	MT806783.1	MT831561.1	MT831571.1	MT831708.1	MT834128.1	MT890296.1	MT970271.1	MT971203.1	MT971204.1	MT971206.1	MT971209.1	MT971210.1	MT971214.1	MT971227.1	MT971288.1	MT971299.1	MT971367.1	MT971368.1	MT971369.1	MT971861.1	MT971927.1	MT971978.1	MT972032.1
I	T	8813	26		MT439283.1	MT461606.1	MT520209.1	MT520277.1	MT520290.1	MT520478.1	MT670013.1	MT706234.1	MT706326.1	MT738101.1	MT757121.1	MT772525.1	MT772526.1	MT776411.1	MT786818.1	MT807936.1	MT834676.1	MT834681.1	MT834685.1	MT873103.1	MT873152.1	MT873251.1	MT873499.1	MT893675.1	MT951952.1	MT956702.1
R	K	2434	26		MT326159.1	MT632771.1	MT632780.1	MT632784.1	MT632785.1	MT632791.1	MT632794.1	MT632796.1	MT632799.1	MT632808.1	MT632814.1	MT632816.1	MT632826.1	MT632827.1	MT632829.1	MT632832.1	MT632836.1	MT632851.1	MT632853.1	MT632854.1	MT632867.1	MT632878.1	MT632882.1	MT641485.1	MT641494.1	MT641497.1
D	Y	1549	26		MT477903.1	MT533238.1	MT620771.1	MT810511.1	MT810514.1	MT810516.1	MT810572.1	MT810578.1	MT810579.1	MT810581.1	MT810600.1	MT810601.1	MT810604.1	MT810606.1	MT810608.1	MT810625.1	MT810629.1	MT810634.1	MT810640.1	MT810648.1	MT810654.1	MT956706.1	MT966133.1	MT969734.1	MT970222.1	MT970919.1
I	T	9462	25		MT439283.1	MT461606.1	MT520209.1	MT520277.1	MT520290.1	MT520478.1	MT670013.1	MT706234.1	MT706326.1	MT738101.1	MT757121.1	MT772525.1	MT772526.1	MT776411.1	MT807936.1	MT834676.1	MT834681.1	MT834685.1	MT873103.1	MT873152.1	MT873251.1	MT873499.1	MT893675.1	MT951952.1	MT956702.1
A	V	3531	25		MT345868.1	MT345874.1	MT370861.1	MT370902.1	MT370991.1	MT412278.1	MT412284.1	MT434788.1	MT434801.1	MT451037.1	MT451142.1	MT451145.1	MT451213.1	MT614550.1	MT711880.1	MT766907.1	MT846455.1	MT873372.1	MT973294.1	MT973298.1	MT973299.1	MT973300.1	MT973328.1	MT973431.1	MT973438.1
Y	N	5484	25		MT831333.1	MT831341.1	MT831371.1	MT831403.1	MT831415.1	MT831429.1	MT831446.1	MT831748.1	MT834099.1	MT834111.1	MT834236.1	MT834258.1	MT834259.1	MT834260.1	MT834266.1	MT834276.1	MT834290.1	MT834295.1	MT834301.1	MT834304.1	MT834308.1	MT834309.1	MT834316.1	MT834319.1	MT834325.1
Q	H	8467	25		MT460133.1	MT558702.1	MT558703.1	MT558704.1	MT558705.1	MT609587.1	MT609595.1	MT609597.1	MT609598.1	MT609599.1	MT609600.1	MT628273.1	MT635645.1	MT791943.1	MT791957.1	MT811292.1	MT811305.1	MT911800.1	MT911820.1	MT940513.1	MT951974.1	MT952608.1	MT952626.1	MT952627.1	MT992742.1
R	C	399	25		MT598177.1	MT641490.1	MT810088.1	MT810499.1	MT810501.1	MT810550.1	MT810603.1	MT810615.1	MT810620.1	MT810626.1	MT810650.1	MT810659.1	MT810670.1	MT810681.1	MT810690.1	MT810701.1	MT810702.1	MT810717.1	MT810838.1	MT810839.1	MT810841.1	MT810865.1	MT810950.1	MT846455.1	MT876526.1
T	I	6082	24		MT412238.1	MT642132.1	MT642250.1	MT642281.1	MT642291.1	MT642296.1	MT642297.1	MT642304.1	MT642310.1	MT642321.1	MT642324.1	MT642362.1	MT642379.1	MT642381.1	MT642397.1	MT642434.1	MT821687.1	MT821700.1	MT821713.1	MT821724.1	MT821738.1	MT821765.1	MT845877.1	MT845878.1
K	R	3355	24		MT451229.1	MT576642.1	MT607248.1	MT642103.1	MT642117.1	MT706164.1	MT740438.1	MT821538.1	MT821603.1	MT821653.1	MT833967.1	MT847211.1	MT847217.1	MT876606.1	MT929002.1	MT929018.1	MT929021.1	MT929124.1	MT937811.1	MT940449.1	MT950532.1	MT951965.1	MT966234.1	MW001922.1
K	R	5017	24		MT459908.1	MT628063.1	MT642096.1	MT642103.1	MT642112.1	MT642114.1	MT642117.1	MT642141.1	MT642146.1	MT642153.1	MT642168.1	MT642174.1	MT642203.1	MT642217.1	MT642218.1	MT642279.1	MT642288.1	MT821538.1	MT821571.1	MT821603.1	MT821653.1	MT831630.1	MT834032.1	MT834206.1
A	V	5235	24		MT745666.1	MT745706.1	MT745707.1	MT745718.1	MT745719.1	MT745720.1	MT745721.1	MT745726.1	MT969382.1	MT969383.1	MT969418.1	MT969448.1	MT969854.1	MT969923.1	MT969990.1	MT970255.1	MT970276.1	MT971139.1	MT971801.1	MT971807.1	MT972136.1	MT972143.1	MT972158.1	MT972285.1
T	I	7866	23		MT477903.1	MT520296.1	MT533238.1	MT620771.1	MT810511.1	MT810514.1	MT810516.1	MT810572.1	MT810578.1	MT810579.1	MT810581.1	MT810600.1	MT810601.1	MT810604.1	MT810606.1	MT810608.1	MT810625.1	MT810629.1	MT810634.1	MT810640.1	MT810648.1	MT810654.1	MT893016.1
V	I	5179	23		MT435085.1	MT467243.1	MT481898.1	MT481901.1	MT496974.1	MT496983.1	MT496985.1	MT496993.1	MT496994.1	MT496995.1	MT509505.1	MT576043.1	MT576048.1	MT607605.1	MT607608.1	MT607617.1	MT635269.1	MT772210.1	MT940449.1	MT940476.1	MT941056.1	MT941274.1	MT941276.1
E	D	9061	23		MT642113.1	MT642131.1	MT642139.1	MT642171.1	MT642175.1	MT642188.1	MT642244.1	MT642248.1	MT642271.1	MT642276.1	MT642320.1	MT642333.1	MT642336.1	MT642337.1	MT642338.1	MT642348.1	MT642353.1	MT642370.1	MT642407.1	MT642414.1	MT642425.1	MT642426.1	MT821705.1
G	V	3760	22		MT641677.1	MT641686.1	MT973153.1	MT973159.1	MT973161.1	MT973162.1	MT973167.1	MT973170.1	MT973171.1	MT973172.1	MT973175.1	MT973181.1	MT973187.1	MT973196.1	MT973197.1	MT973239.1	MT973254.1	MT973256.1	MT973263.1	MT973266.1	MT973273.1	MT973278.1
G	S	5073	22		MT252768.1	MT293189.1	MT293205.1	MT412245.1	MT439254.1	MT477842.1	MT520443.1	MT614481.1	MT627411.1	MT627420.1	MT627421.1	MT683387.1	MT706132.1	MT706150.1	MT706165.1	MT706174.1	MT706195.1	MT706212.1	MT706213.1	MT706222.1	MT772087.1	MT873068.1
Q	H	2704	22		MT470105.1	MT470112.1	MT470161.1	MT470178.1	MT499219.1	MT566435.1	MT566436.1	MT614504.1	MT641651.1	MT731346.1	MT742783.1	MT745584.1	MT745654.1	MT745655.1	MT745767.1	MT745836.1	MT755916.1	MT811477.1	MT879619.1	MT953887.1	MT953890.1	MT972239.1
E	D	7590	22		MT451716.1	MT467243.1	MT481898.1	MT496974.1	MT496983.1	MT496985.1	MT509509.1	MT576043.1	MT576048.1	MT607605.1	MT607617.1	MT635272.1	MT740444.1	MT750188.1	MT772210.1	MT772408.1	MT892971.1	MT940449.1	MT940460.1	MT941056.1	MT941274.1	MT941276.1
G	R	9050	22		MT620770.1	MT703996.1	MT703997.1	MT704022.1	MT704042.1	MT704049.1	MT757025.1	MT806775.1	MT806776.1	MT806777.1	MT806778.1	MT806780.1	MT834622.1	MT834625.1	MT834626.1	MT834693.1	MT846478.1	MT937818.1	MT956706.1	MT966133.1	MT981422.1	MW006596.1
K	R	6865	21		MN996529.1	MT370866.1	MT482122.1	MT558685.1	MT558686.1	MT558689.1	MT598173.1	MT706200.1	MT706447.1	MT759714.1	MT759742.1	MT772495.1	MT810971.1	MT843305.1	MT844039.1	MT846010.1	MT928961.1	MT929020.1	MT940474.1	MT940475.1	MT997770.1
M	I	1649	21		MT477903.1	MT533238.1	MT620771.1	MT810511.1	MT810514.1	MT810516.1	MT810572.1	MT810578.1	MT810579.1	MT810581.1	MT810600.1	MT810601.1	MT810604.1	MT810606.1	MT810608.1	MT810625.1	MT810629.1	MT810634.1	MT810640.1	MT810648.1	MT810654.1
P	L	749	21		MT459865.1	MT459899.1	MT821735.1	MT831195.1	MT831217.1	MT831312.1	MT831449.1	MT831885.1	MT831888.1	MT831894.1	MT834239.1	MT834297.1	MT834320.1	MT834322.1	MT834328.1	MT834329.1	MT834343.1	MT834350.1	MT834352.1	MT834353.1	MT834358.1
S	F	2490	21		MT370925.1	MT706406.1	MT745665.1	MT745671.1	MT745680.1	MT745682.1	MT745683.1	MT745684.1	MT745685.1	MT745691.1	MT801006.1	MT834661.1	MT928991.1	MT956802.1	MT972135.1	MW001889.1	MW001891.1	MW001892.1	MW001908.1	MW001909.1	MW001911.1
D	H	7142	21		MT451607.1	MT451608.1	MT528612.1	MT551605.1	MT551606.1	MT551607.1	MT551608.1	MT557569.1	MT557570.1	MT559800.1	MT559801.1	MT559802.1	MT559803.1	MT565495.1	MT601291.1	MT706429.1	MT706431.1	MT755955.1	MT873898.1	MT967964.1	MW001244.1
A	S	9107	21		MT385418.1	MT459846.1	MT520471.1	MT558651.1	MT558658.1	MT614461.1	MT628253.1	MT628255.1	MT628260.1	MT628266.1	MT679188.1	MT739458.1	MT776416.1	MT776421.1	MT791940.1	MT821682.1	MT831349.1	MT831697.1	MT831727.1	MT913071.1	MT951942.1
V	F	7010	21		MT810480.1	MT810534.1	MT810564.1	MT811198.1	MT811202.1	MT811268.1	MT811276.1	MT811279.1	MT811280.1	MT811297.1	MT811302.1	MT811307.1	MT811328.1	MT811401.1	MT811414.1	MT811426.1	MT811438.1	MT811470.1	MT811477.1	MT890320.1	MT966156.1
T	I	1170	20		MT345874.1	MT447171.1	MT831168.1	MT831208.1	MT831213.1	MT831238.1	MT831243.1	MT831290.1	MT831293.1	MT831310.1	MT831348.1	MT831363.1	MT831661.1	MT831793.1	MT834022.1	MT834196.1	MT952663.1	MT971683.1	MT971853.1	MT981433.1
H	Y	7053	20		MT020781.2	MT027064.1	MT374101.1	MT506906.1	MT569474.1	MT601292.1	MT641720.1	MT641721.1	MT755917.1	MT811510.1	MT811512.1	MT834688.1	MT846595.1	MT876546.1	MT883501.1	MT890286.1	MT893015.1	MT967966.1	MT997706.1	MT997745.1
I	V	1992	20		MT969845.1	MT969850.1	MT969855.1	MT970484.1	MT970485.1	MT970486.1	MT970492.1	MT970494.1	MT970809.1	MT970904.1	MT970924.1	MT971053.1	MT971220.1	MT971266.1	MT972768.1	MT972861.1	MT972957.1	MT972966.1	MT973061.1	MT973148.1
T	I	2009	19		MT451448.1	MT641740.1	MT642428.1	MT755835.1	MT811697.1	MT821607.1	MT821692.1	MT827810.1	MT831463.1	MT834097.1	MT834193.1	MT834293.1	MT846667.1	MT892973.1	MT928983.1	MT951157.1	MT997688.1	MT997747.1	MW001239.1
T	I	7579	19		MT467253.1	MT467256.1	MT467258.1	MT470132.1	MT496982.1	MT560667.1	MT560674.1	MT560689.1	MT576044.1	MT607609.1	MT607614.1	MT810979.1	MT811181.1	MT811207.1	MT811331.1	MT811394.1	MT811454.1	MT972160.1	MT981433.1
A	V	1285	19		MT370882.1	MT370977.1	MT419818.1	MT434809.1	MT558699.1	MT635855.1	MT635858.1	MT679208.1	MT740390.1	MT740476.1	MT846547.1	MT876607.1	MT967964.1	MT981425.1	MT981426.1	MW001236.1	MW001237.1	MW001238.1	MW001239.1
I	V	1527	19		MT706386.1	MT706387.1	MT706389.1	MT706390.1	MT706394.1	MT706397.1	MT706399.1	MT706400.1	MT706402.1	MT706406.1	MT706407.1	MT706409.1	MT706410.1	MT706413.1	MT706422.1	MT706423.1	MT967976.1	MT967977.1	MT992731.1
T	M	8733	19		MT371016.1	MT385462.1	MT451165.1	MT470103.1	MT517422.1	MT517423.1	MT517428.1	MT622321.1	MT641686.1	MT704052.1	MT704094.1	MT704820.1	MT704821.1	MT704822.1	MT705205.1	MT757076.1	MT757077.1	MT776404.1	MT966239.1
V	I	5280	19		MT506906.1	MT706143.1	MT706159.1	MT706171.1	MT706172.1	MT706182.1	MT706188.1	MT706190.1	MT706191.1	MT706192.1	MT706194.1	MT706198.1	MT706236.1	MT706237.1	MT706248.1	MT706260.1	MT706277.1	MT772088.1	MT772089.1
T	I	6856	18		MT706318.1	MT786941.1	MT786943.1	MT797758.1	MT797759.1	MT797760.1	MT797761.1	MT797762.1	MT797764.1	MT797772.1	MT806779.1	MT834637.1	MT856680.1	MT856690.1	MW002807.1	MW002817.1	MW006601.1	MW006603.1
T	I	8294	18		MT683408.1	MT831729.1	MT831747.1	MT956795.1	MT969585.1	MT969729.1	MT969732.1	MT969949.1	MT970490.1	MT971291.1	MT972711.1	MT972712.1	MW001925.1	MW001926.1	MW001927.1	MW001928.1	MW001929.1	MW001931.1
K	R	3501	18		MT632787.1	MT632801.1	MT632807.1	MT632810.1	MT632818.1	MT632819.1	MT632838.1	MT632839.1	MT632848.1	MT632849.1	MT642105.1	MT676388.1	MT772240.1	MT772297.1	MT800015.1	MT800021.1	MT831320.1	MT831829.1
N	S	4514	18		MT970504.1	MT970507.1	MT970510.1	MT971069.1	MT971577.1	MT971590.1	MT971627.1	MT971629.1	MT971631.1	MT971650.1	MT971683.1	MT971778.1	MT971839.1	MT971848.1	MT971853.1	MT971859.1	MT971862.1	MT971865.1
Y	C	622	18		MT821554.1	MT821584.1	MT821771.1	MT831148.1	MT831554.1	MT831583.1	MT831616.1	MT831624.1	MT831644.1	MT831669.1	MT831683.1	MT831690.1	MT831765.1	MT833964.1	MT833978.1	MT833979.1	MT833988.1	MT834062.1
S	F	2105	18		MT706453.1	MT786422.1	MT786444.1	MT800820.1	MT821557.1	MT821661.1	MT831202.1	MT831265.1	MT834065.1	MT834219.1	MT834296.1	MT925982.1	MT925983.1	MT941403.1	MT950187.1	MT952670.1	MT952671.1	MT952672.1
N	Y	8194	18		MT834682.1	MT844040.1	MT844041.1	MT844043.1	MT846481.1	MT846486.1	MT890330.1	MT890344.1	MT890346.1	MT893664.1	MT937326.1	MT956717.1	MT956745.1	MT956770.1	MT966163.1	MT966206.1	MT966218.1	MT966243.1
R	S	4578	18		MT791946.1	MT821703.1	MT973153.1	MT973161.1	MT973162.1	MT973166.1	MT973167.1	MT973170.1	MT973171.1	MT973172.1	MT973181.1	MT973187.1	MT973196.1	MT973197.1	MT973239.1	MT973254.1	MT973263.1	MT973278.1
S	L	8453	17		MT358650.1	MT461649.1	MT576048.1	MT642305.1	MT642412.1	MT738101.1	MT757119.1	MT757122.1	MT757123.1	MT800016.1	MT811548.1	MT811557.1	MT811734.1	MT847211.1	MT929016.1	MT956722.1	MT966167.1
T	I	1842	17		MT152824.1	MT163720.1	MT252679.1	MT358677.1	MT358711.1	MT412275.1	MT520189.1	MT520245.1	MT627267.1	MT627279.1	MT627295.1	MT627751.1	MT632586.1	MT632793.1	MT683406.1	MT810640.1	MT821773.1
T	I	2534	17		MT831162.1	MT831167.1	MT831199.1	MT831232.1	MT831249.1	MT831534.1	MT831539.1	MT831566.1	MT831568.1	MT831579.1	MT831612.1	MT831615.1	MT831620.1	MT831629.1	MT831631.1	MT831671.1	MT831680.1
G	S	8329	17		MT831162.1	MT831167.1	MT831199.1	MT831232.1	MT831249.1	MT831534.1	MT831539.1	MT831566.1	MT831568.1	MT831579.1	MT831612.1	MT831615.1	MT831620.1	MT831629.1	MT831631.1	MT831671.1	MT831680.1
A	T	877	17		MT325592.1	MT325593.1	MT358641.1	MT385436.1	MT450941.1	MT459864.1	MT499190.1	MT582483.1	MT582484.1	MT582486.1	MT582491.1	MT582494.1	MT704825.1	MT776413.1	MT886301.1	MT886344.1	MT886369.1
F	L	7224	17		MT704064.1	MT704065.1	MT704112.1	MT704114.1	MT704115.1	MT704116.1	MT704117.1	MT757115.1	MT791864.1	MT834661.1	MT834662.1	MT834695.1	MT834696.1	MT834697.1	MT893670.1	MT956699.1	MT966247.1
S	F	444	17		MT601282.1	MT601283.1	MT628053.1	MT750178.1	MT755857.1	MT755973.1	MT762398.1	MT772405.1	MT772432.1	MT772467.1	MT772486.1	MT810909.1	MT811496.1	MT846653.1	MT929024.1	MT970878.1	MT971959.1
S	F	7258	17		MT270108.1	MT811416.1	MT937326.1	MT970583.1	MT970585.1	MT970621.1	MT970800.1	MT971127.1	MT971207.1	MT971454.1	MT971754.1	MT971880.1	MT972912.1	MT973044.1	MT973121.1	MT997206.1	MT997208.1
A	S	7351	17		MT831162.1	MT831167.1	MT831199.1	MT831232.1	MT831249.1	MT831534.1	MT831539.1	MT831566.1	MT831568.1	MT831579.1	MT831612.1	MT831615.1	MT831620.1	MT831629.1	MT831631.1	MT831671.1	MT831680.1
F	Y	5522	17		MT831162.1	MT831167.1	MT831199.1	MT831232.1	MT831249.1	MT831534.1	MT831539.1	MT831566.1	MT831568.1	MT831579.1	MT831612.1	MT831615.1	MT831620.1	MT831629.1	MT831631.1	MT831671.1	MT831680.1
G	D	393	17		MT325592.1	MT325593.1	MT358641.1	MT385436.1	MT450941.1	MT459864.1	MT499190.1	MT582483.1	MT582484.1	MT582486.1	MT582491.1	MT582494.1	MT704825.1	MT776413.1	MT886301.1	MT886344.1	MT886369.1
Q	L	1760	17		MT628040.1	MT628041.1	MT628047.1	MT641527.1	MT642100.1	MT642107.1	MT642165.1	MT642178.1	MT642215.1	MT821531.1	MT821535.1	MT821546.1	MT821566.1	MT821587.1	MT821658.1	MT821788.1	MT831177.1
S	L	8448	16		MT632794.1	MT810843.1	MT820489.1	MT969816.1	MT970166.1	MT970931.1	MT971108.1	MT971440.1	MT971459.1	MT971967.1	MT972077.1	MT972467.1	MT972782.1	MT972812.1	MT972891.1	MT972913.1
T	I	2285	16		MT510693.1	MT627395.1	MT642300.1	MT806808.1	MT846469.1	MT846470.1	MT876527.1	MT969679.1	MT969717.1	MT969793.1	MT970229.1	MT970491.1	MT971337.1	MT971510.1	MT971579.1	MT972577.1
G	V	8324	16		MT326112.1	MT412269.1	MT461657.1	MT477847.1	MT477851.1	MT477856.1	MT477857.1	MT477858.1	MT477860.1	MT632775.1	MT632812.1	MT642116.1	MT831221.1	MT831706.1	MT919995.1	MT919997.1
L	F	3340	16		MT370894.1	MT438750.1	MT438751.1	MT438753.1	MT438754.1	MT438757.1	MT438758.1	MT438760.1	MT449639.1	MT449641.1	MT449644.1	MT449647.1	MT467237.1	MT560656.1	MT811242.1	MT971177.1
S	R	6738	16		MT370859.1	MT370881.1	MT370931.1	MT451641.1	MT509458.1	MT520313.1	MT528615.1	MT614471.1	MT614500.1	MT614547.1	MT641677.1	MT706443.1	MT712861.1	MT806790.1	MT843319.1	MT920035.1
A	V	373	16		MT396266.1	MT457390.1	MT457391.1	MT457392.1	MT457393.1	MT457400.1	MT457401.1	MT750054.1	MT750055.1	MT750059.1	MT750176.1	MT772459.1	MT772466.1	MT786438.1	MT795888.1	MT846673.1
A	V	517	16		MT520266.1	MT811353.1	MT873488.1	MT966148.1	MT967932.1	MT967937.1	MT967939.1	MT967949.1	MT967950.1	MT997698.1	MT997699.1	MT997705.1	MT997707.1	MT997717.1	MT997722.1	MT997733.1
A	T	1422	16		MT350236.1	MT415897.1	MT415898.1	MT415908.1	MT528620.1	MT609578.1	MT609579.1	MT609580.1	MT609584.1	MT609585.1	MT609586.1	MT739440.1	MT791941.1	MT791959.1	MT913053.1	MT951965.1
M	I	8236	16		MT791923.1	MT831531.1	MT831535.1	MT831543.1	MT831544.1	MT831590.1	MT831640.1	MT833966.1	MT846511.1	MT846517.1	MT846523.1	MT846644.1	MT911814.1	MT966169.1	MT966174.1	MT972495.1
T	M	4086	16		MT559800.1	MT831225.1	MT831315.1	MT831337.1	MT831375.1	MT831619.1	MT831746.1	MT831769.1	MT831848.1	MT970487.1	MT971042.1	MT971405.1	MT973168.1	MT997739.1	MW001272.1	MW001273.1
S	I	9360	16		MT370866.1	MT370903.1	MT459850.1	MT757024.1	MT810836.1	MT811549.1	MT811564.1	MT811565.1	MT811567.1	MT890320.1	MT929002.1	MT929018.1	MT929021.1	MT929124.1	MT966156.1	MT966234.1
D	Y	6156	16		MT520187.1	MT520432.1	MT772240.1	MT831258.1	MT831563.1	MT831575.1	MT831577.1	MT831582.1	MT831594.1	MT831602.1	MT831604.1	MT831659.1	MT834256.1	MT946869.1	MT971746.1	MT971892.1
M	V	586	16		MT370915.1	MT385435.1	MT385447.1	MT412330.1	MT474136.1	MT614460.1	MT614496.1	MT628134.1	MT806762.1	MT806763.1	MT810554.1	MT810557.1	MT810562.1	MT810957.1	MT811165.1	MT827842.1
S	L	946	15		MT358650.1	MT412316.1	MT451123.1	MT451176.1	MT451218.1	MT451233.1	MT461649.1	MT499188.1	MT499189.1	MT641665.1	MT641682.1	MT642087.1	MT642133.1	MT772569.1	MT969352.1
S	L	5269	15		MT786941.1	MT786943.1	MT797758.1	MT797759.1	MT797760.1	MT797761.1	MT797762.1	MT797764.1	MT797772.1	MT856680.1	MT856690.1	MW002807.1	MW002817.1	MW006601.1	MW006603.1
S	L	5699	15		MT259267.1	MT334547.1	MT358693.1	MT614533.1	MT772085.1	MT772462.1	MT776408.1	MT776409.1	MT786814.1	MT821622.1	MT821676.1	MT947552.1	MT947559.1	MT947572.1	MT997771.1
S	L	7705	15		MT782378.1	MT969619.1	MT969852.1	MT969853.1	MT970215.1	MT970227.1	MT970333.1	MT970483.1	MT971045.1	MT971259.1	MT971617.1	MT971642.1	MT971947.1	MT971954.1	MT973020.1
T	I	1248	15		MT704812.1	MT745639.1	MT745648.1	MT745659.1	MT745660.1	MT745686.1	MT745692.1	MT745709.1	MT745710.1	MT846430.1	MT883499.1	MT990450.1	MT992737.1	MW001272.1	MW001273.1
T	I	5848	15		MT370866.1	MT370903.1	MT750087.1	MT757024.1	MT810836.1	MT831206.1	MT831207.1	MT831237.1	MT831359.1	MT831416.1	MT831425.1	MT831437.1	MT831442.1	MT831695.1	MT831791.1
L	F	7929	15		MT642086.1	MT642194.1	MT821547.1	MT821552.1	MT821556.1	MT821560.1	MT821561.1	MT821579.1	MT821592.1	MT821595.1	MT821598.1	MT821600.1	MT821636.1	MT821696.1	MT834199.1
S	R	2085	15		MT536964.1	MT750099.1	MT750103.1	MT750163.1	MT772428.1	MT772438.1	MT772441.1	MT772455.1	MT772472.1	MT772479.1	MT772485.1	MT772487.1	MT772494.1	MT846598.1	MT877379.1
N	S	4790	15		MT263408.1	MT370863.1	MT370885.1	MT370917.1	MT370932.1	MT370967.1	MT520207.1	MT532557.1	MT609563.1	MT704051.1	MT757067.1	MT757068.1	MT757070.1	MT791946.1	MT791956.1
S	I	9350	15		MT499190.1	MT520457.1	MT671810.1	MT741096.1	MT741490.1	MT810967.1	MT892963.1	MT892964.1	MT892965.1	MT892993.1	MT893004.1	MT893010.1	MT897459.1	MT919994.1	MT920005.1
S	I	9363	15		MT385440.1	MT520540.1	MT576052.1	MT740441.1	MT758197.1	MT758202.1	MT806777.1	MT890356.1	MT890357.1	MT951170.1	MT951177.1	MT954416.1	MT954593.1	MT956684.1	MT997236.1
E	D	1194	15		MT536964.1	MT750099.1	MT750103.1	MT750163.1	MT772428.1	MT772438.1	MT772441.1	MT772455.1	MT772472.1	MT772479.1	MT772485.1	MT772487.1	MT772494.1	MT846598.1	MT877379.1
A	S	8313	15		MT470172.1	MT831129.1	MT831130.1	MT831133.1	MT831135.1	MT831138.1	MT831142.1	MT831150.1	MT831164.1	MT831336.1	MT831657.1	MT833968.1	MT833975.1	MT833995.1	MT834023.1
V	F	6545	15		MT834682.1	MT846481.1	MT846486.1	MT890330.1	MT890344.1	MT890346.1	MT893664.1	MT937326.1	MT956717.1	MT956745.1	MT956770.1	MT966163.1	MT966206.1	MT966218.1	MT966243.1
V	A	7490	15		MT252788.1	MT461654.1	MT627216.1	MT627228.1	MT627231.1	MT627245.1	MT627246.1	MT627281.1	MT627316.1	MT632559.1	MT632595.1	MT632598.1	MT632820.1	MT827820.1	MT827822.1
S	L	5716	14		MT499171.1	MT499217.1	MT641500.1	MT642137.1	MT675958.1	MT680228.1	MT786329.1	MT786334.1	MT786337.1	MT787486.1	MT787500.1	MT787553.1	MT846468.1	MT992731.1
T	I	4903	14		MT750099.1	MT750103.1	MT750163.1	MT772428.1	MT772438.1	MT772441.1	MT772455.1	MT772472.1	MT772479.1	MT772485.1	MT772487.1	MT772494.1	MT846598.1	MT971585.1
T	I	8369	14		MT911811.1	MT913131.1	MT925991.1	MT925992.1	MT940524.1	MT940525.1	MT952636.1	MT952637.1	MT952640.1	MT952666.1	MT952667.1	MT981087.1	MT981095.1	MT993882.1
G	S	3280	14		MT704812.1	MT745639.1	MT745648.1	MT745659.1	MT745660.1	MT745686.1	MT745687.1	MT745692.1	MT745709.1	MT745710.1	MT846430.1	MT883499.1	MT972168.1	MT990450.1
L	F	6241	14		MT614467.1	MT750099.1	MT750103.1	MT750163.1	MT772428.1	MT772438.1	MT772441.1	MT772455.1	MT772472.1	MT772479.1	MT772485.1	MT772487.1	MT772494.1	MT846598.1
P	S	3616	14		MT782378.1	MT810568.1	MT810582.1	MT811203.1	MT811233.1	MT811277.1	MT811296.1	MT811311.1	MT811348.1	MT811349.1	MT811356.1	MT811482.1	MW001895.1	MW001897.1
A	V	2131	14		MT612154.1	MT612170.1	MT745644.1	MT745663.1	MT772462.1	MT810087.1	MT873500.1	MT972117.1	MT972118.1	MT972119.1	MT972120.1	MT972121.1	MT972122.1	MT997705.1
H	Y	8683	14		MT470176.1	MT474137.1	MT496984.1	MT731739.1	MT731741.1	MT731937.1	MT740393.1	MT740396.1	MT740434.1	MT834027.1	MT952613.1	MT952614.1	MT966248.1	MT971964.1
M	I	5904	14		MT632498.1	MT635408.1	MT740395.1	MT786832.1	MT997686.1	MW001232.1	MW001233.1	MW001235.1	MW001246.1	MW001247.1	MW001248.1	MW001249.1	MW001272.1	MW001273.1
V	I	1418	14		MT956742.1	MT981419.1	MT981423.1	MT981424.1	MT981428.1	MT981435.1	MT981437.1	MT981438.1	MT981483.1	MT981485.1	MW002808.1	MW002825.1	MW006599.1	MW006600.1
Q	H	4192	14		MT821533.1	MT821542.1	MT821567.1	MT821573.1	MT821582.1	MT821630.1	MT821786.1	MT834029.1	MT834042.1	MT834208.1	MT937818.1	MT981420.1	MT981422.1	MW006596.1
K	N	1232	14		MT259253.1	MT517422.1	MT517423.1	MT517428.1	MT627615.1	MT632771.1	MT641485.1	MT641494.1	MT641497.1	MT704820.1	MT704821.1	MT704822.1	MT706421.1	MT745648.1
K	N	3579	14		MT831152.1	MT831163.1	MT831166.1	MT831533.1	MT831546.1	MT831557.1	MT831664.1	MT833972.1	MT833987.1	MT833990.1	MT834000.1	MT834003.1	MT834028.1	MT834039.1
R	C	9355	14		MT350271.1	MT459922.1	MT627325.1	MT627415.1	MT628075.1	MT632514.1	MT632534.1	MT632563.1	MT806807.1	MT811657.1	MT811744.1	MT821778.1	MT970308.1	MT972115.1
D	G	8561	14		MT325626.1	MT371017.1	MT428552.1	MT450977.1	MT483875.1	MT483876.1	MT483877.1	MT520540.1	MT614486.1	MT748758.1	MT810971.1	MT893015.1	MT967966.1	MT997745.1
D	H	8307	14		MT558689.1	MT703982.1	MT704023.1	MT704024.1	MT704037.1	MT704047.1	MT704060.1	MT704061.1	MT757016.1	MT757072.1	MT834630.1	MT846475.1	MT873472.1	MT890294.1
A	S	7852	14		MT385432.1	MT434785.1	MT470100.1	MT470108.1	MT470122.1	MT470139.1	MT470145.1	MT470152.1	MT470159.1	MT810856.1	MT810903.1	MT843314.1	MT997206.1	MT997208.1
Q	R	7682	14		MT731933.1	MT750188.1	MT755827.1	MT772408.1	MT846592.1	MT892971.1	MT928967.1	MT928968.1	MT928972.1	MT929006.1	MT929012.1	MT929023.1	MT929112.1	MT992734.1
E	A	9548	14		MT750099.1	MT750103.1	MT750163.1	MT772428.1	MT772438.1	MT772441.1	MT772455.1	MT772472.1	MT772479.1	MT772485.1	MT772487.1	MT772494.1	MT846598.1	MT847221.1
S	L	5305	13		MT276330.2	MT477851.1	MT477856.1	MT477858.1	MT477860.1	MT661524.1	MT706180.1	MT811409.1	MT834611.1	MT834614.1	MT834647.1	MT846422.1	MT875357.1
T	I	3060	13		MT467260.1	MT483553.1	MT483559.1	MT520203.1	MT560669.1	MT560673.1	MT560675.1	MT560827.1	MT810642.1	MT810658.1	MT810774.1	MT971521.1	MT971952.1
T	I	4093	13		MT123292.2	MT326135.1	MT704052.1	MT704094.1	MT745661.1	MT757027.1	MT757076.1	MT757077.1	MT757100.1	MT811504.1	MT892977.1	MT947574.1	MT990450.1
T	I	5945	13		MT320891.2	MT750114.1	MT750116.1	MT772534.1	MT806762.1	MT811208.1	MT811398.1	MT846686.1	MT971963.1	MT994632.1	MT994849.1	MT994881.1	MT997700.1
K	R	2557	13		MT706385.1	MT706393.1	MT706404.1	MT880876.1	MT880877.1	MT880878.1	MT880882.1	MT880884.1	MT880885.1	MT880887.1	MT880888.1	MT882316.1	MT882319.1
L	F	93	13		MT683417.1	MT831229.1	MT831251.1	MT919781.1	MT966087.1	MT967925.1	MT967933.1	MT967945.1	MT967946.1	MT967978.1	MT967979.1	MT997710.1	MT997711.1
P	S	272	13		MT450973.1	MT450980.1	MT451186.1	MT641710.1	MT641738.1	MT641742.1	MT641743.1	MT641746.1	MT641752.1	MT641758.1	MT641759.1	MT973326.1	MT973335.1
A	V	2639	13		MT811270.1	MT811281.1	MT811463.1	MT811519.1	MT831353.1	MT831392.1	MT831413.1	MT831431.1	MT831441.1	MT831445.1	MT834157.1	MT967960.1	MT967961.1
P	L	310	13		MT259249.1	MT496989.1	MT679169.1	MT706199.1	MT811529.1	MT811698.1	MT827213.1	MT834656.1	MT834699.1	MT844021.1	MT846420.1	MT873210.1	MT929027.1
F	L	618	13		MT706305.1	MT706319.1	MT706335.1	MT706355.1	MT706392.1	MT706398.1	MT706401.1	MT706405.1	MT706408.1	MT706411.1	MT706432.1	MT772563.1	MT831433.1
Q	H	5121	13		MT385416.1	MT703993.1	MT757029.1	MT758197.1	MT758202.1	MT791858.1	MT791862.1	MT954416.1	MT954593.1	MT956796.1	MT956797.1	MT971713.1	MT981434.1
S	F	7016	13		MT740723.1	MT740724.1	MT919769.1	MT919771.1	MT919773.1	MT919774.1	MT919777.1	MT919784.1	MT919786.1	MT919787.1	MT919790.1	MT969400.1	MT990450.1
S	F	7946	13		MT334544.1	MT535472.1	MT535493.1	MT740394.1	MT821639.1	MT821715.1	MT821732.1	MT821747.1	MT834213.1	MT834306.1	MT834330.1	MT925996.1	MT925997.1
V	F	628	13		MT520215.1	MT831168.1	MT831208.1	MT831213.1	MT831238.1	MT831243.1	MT831290.1	MT831310.1	MT831348.1	MT831661.1	MT831793.1	MT834022.1	MT834196.1
R	M	7082	13		MT481897.1	MT481899.1	MT483554.1	MT483556.1	MT483558.1	MT483560.1	MT509505.1	MT758203.1	MT800036.1	MT800041.1	MT940477.1	MT940479.1	MT965767.1
C	G	317	13		MT507279.1	MT641493.1	MT810506.1	MT810524.1	MT810530.1	MT810541.1	MT810542.1	MT810544.1	MT810567.1	MT811209.1	MT811367.1	MT811374.1	MT972129.1
S	N	5820	12		MT969627.1	MT969716.1	MT970686.1	MT970705.1	MT970785.1	MT970786.1	MT970787.1	MT970854.1	MT970876.1	MT971071.1	MT971582.1	MT972980.1
V	L	6531	12		MT375483.1	MT412277.1	MT447163.1	MT447165.1	MT447166.1	MT447169.1	MT447171.1	MT447173.1	MT447174.1	MT447175.1	MT447176.1	MT642364.1
T	I	615	12		MT451641.1	MT520405.1	MT847219.1	MT873051.1	MT873094.1	MT873191.1	MT873222.1	MT873293.1	MT873336.1	MT873430.1	MT971337.1	MT971510.1
T	I	2276	12		MT846501.1	MT890353.1	MT892967.1	MT892969.1	MT892972.1	MT892975.1	MT892980.1	MT897461.1	MT897463.1	MT958255.1	MT997692.1	MT997694.1
T	I	5470	12		MT846501.1	MT958255.1	MT971986.1	MT972014.1	MT972023.1	MT972024.1	MT972040.1	MT972046.1	MT972052.1	MT972056.1	MT972066.1	MT997694.1
G	S	520	12		MT326028.1	MT370861.1	MT412275.1	MT509497.1	MT539159.1	MT657958.1	MT740723.1	MT740724.1	MT811297.1	MT876547.1	MT940451.1	MT947552.1
G	S	3336	12		MT370839.1	MT370892.1	MT370919.1	MT370949.1	MT450872.1	MT459979.1	MT670014.1	MT883500.1	MT883502.1	MT883503.1	MT883504.1	MT883505.1
L	F	591	12		MT846506.1	MT846578.1	MT846593.1	MT846603.1	MT846652.1	MT846662.1	MT846676.1	MT928991.1	MT929009.1	MT929027.1	MT952626.1	MT952627.1
L	F	3088	12		MT558685.1	MT704136.1	MT929093.1	MT956737.1	MT966089.1	MT966224.1	MT966225.1	MT966226.1	MT966227.1	MT966228.1	MT966230.1	MT966231.1
P	S	9553	12		MT628068.1	MT641710.1	MT641738.1	MT641742.1	MT641752.1	MT641758.1	MT641759.1	MT642298.1	MT642311.1	MT642323.1	MT811513.1	MT834687.1
A	V	5829	12		MT622319.1	MT632769.1	MT632770.1	MT632777.1	MT632783.1	MT632792.1	MT641486.1	MT641500.1	MT642073.1	MT642137.1	MT806804.1	MT821572.1
H	Y	3078	12		MT066176.1	MT459847.1	MT558674.1	MT558677.1	MT558680.1	MT641710.1	MT641738.1	MT641742.1	MT641752.1	MT641758.1	MT641759.1	MT972239.1
M	I	1771	12		MT163716.1	MT276325.2	MT304474.1	MT304475.1	MT304476.1	MT358671.1	MT452575.1	MT499208.1	MT539172.1	MT576041.1	MT576049.1	MT614556.1
M	I	2608	12		MT856680.1	MT929028.1	MT929104.1	MT929106.1	MT929107.1	MT929110.1	MT929116.1	MT929119.1	MT956718.1	MT956723.1	MT997685.1	MT997687.1
P	L	7819	12		MT800014.1	MT940461.1	MT940462.1	MT940478.1	MT950193.1	MT953891.1	MT953925.1	MT953980.1	MT953984.1	MT953996.1	MT954072.1	MT965769.1
P	L	9321	12		MT641498.1	MT831153.1	MT831194.1	MT831224.1	MT831240.1	MT834016.1	MT834059.1	MT834189.1	MT971086.1	MT971486.1	MT971786.1	MT971875.1
F	L	3807	12		MT893668.1	MT893669.1	MT956732.1	MT956759.1	MT966245.1	MT966246.1	MT966251.1	MT966252.1	MT966254.1	MT966255.1	MT966256.1	MT966257.1
S	I	4906	12		MT704074.1	MT731733.1	MT731736.1	MT831156.1	MT831181.1	MT831239.1	MT831280.1	MT831581.1	MT831618.1	MT831698.1	MT831768.1	MT833998.1
Q	H	7684	12		MT416725.2	MT416726.2	MT451119.1	MT467249.1	MT509497.1	MT676290.1	MT740619.1	MT745697.1	MT831594.1	MT967900.1	MT972341.1	MT990450.1
K	N	4777	12		MT745676.1	MT810773.1	MT810867.1	MT810951.1	MT810987.1	MT811204.1	MT811222.1	MT811256.1	MT811310.1	MT811472.1	MT811480.1	MT831700.1
E	D	1343	12		MT226610.1	MT831129.1	MT831130.1	MT831133.1	MT831135.1	MT831138.1	MT831142.1	MT831150.1	MT831164.1	MT833968.1	MT833975.1	MT833995.1
E	D	7561	12		MT528612.1	MT551605.1	MT551606.1	MT551607.1	MT551608.1	MT557569.1	MT557570.1	MT559800.1	MT559801.1	MT559802.1	MT559803.1	MT565495.1
S	F	6201	12		MT750497.1	MT831128.1	MT831139.1	MT831147.1	MT831151.1	MT831154.1	MT831216.1	MT831536.1	MT831537.1	MT831548.1	MT831552.1	MT831580.1
R	C	1172	12		MT846501.1	MT846565.1	MT892967.1	MT892969.1	MT892972.1	MT892975.1	MT892980.1	MT897461.1	MT897463.1	MT958255.1	MT997692.1	MT997694.1
R	C	5623	12		MT188340.1	MT344962.1	MT457394.1	MT457395.1	MT457396.1	MT457397.1	MT457398.1	MT457399.1	MT703958.1	MT847224.1	MT847225.1	MT941403.1
D	Y	7943	12		MT731664.1	MT786834.1	MT820462.1	MT820466.1	MT956723.1	MT958205.1	MT958206.1	MT997693.1	MT997715.1	MT997723.1	MT997727.1	MT997735.1
V	F	2049	12		MT704132.1	MT731327.1	MT731673.1	MT806796.1	MT831223.1	MT831292.1	MT831394.1	MT831776.1	MT831809.1	MT834054.1	MT834070.1	MT834147.1
V	F	6394	12		MT731653.1	MT731654.1	MT731657.1	MT731931.1	MT731932.1	MT740390.1	MT740435.1	MT740478.1	MT740479.1	MT755828.1	MT762396.1	MT762397.1
V	F	9012	12		MT745677.1	MT745714.1	MT786327.1	MT786331.1	MT786335.1	MT786336.1	MT787473.1	MT787503.1	MT811292.1	MT811305.1	MT941274.1	MT941276.1
A	D	1814	12		MT416725.2	MT416726.2	MT509507.1	MT509510.1	MT665974.1	MT669321.1	MT742782.1	MT742784.1	MT759820.1	MT799998.1	MT955114.1	MT955326.1
E	Q	7787	12		MT846501.1	MT892967.1	MT892969.1	MT892972.1	MT892975.1	MT892980.1	MT897461.1	MT897463.1	MT958255.1	MT971737.1	MT997692.1	MT997694.1
S	P	3311	11		MT831128.1	MT831139.1	MT831147.1	MT831151.1	MT831154.1	MT831216.1	MT831536.1	MT831537.1	MT831548.1	MT831552.1	MT831580.1
V	L	8235	11		MT520198.1	MT706340.1	MT873058.1	MT873120.1	MT873151.1	MT873169.1	MT873307.1	MT873479.1	MT946889.1	MT946890.1	MT972335.1
T	I	4090	11		MT565496.1	MT565497.1	MT565498.1	MT565499.1	MT642428.1	MT772536.1	MT834297.1	MT873367.1	MT883503.1	MT956737.1	MT993882.1
G	V	7079	11		MT679171.1	MT740394.1	MT810649.1	MT810731.1	MT810888.1	MT811008.1	MT941056.1	MT993872.1	MT993877.1	MT993878.1	MT993880.1
G	S	401	11		MT750114.1	MT750116.1	MT846686.1	MT997700.1	MT997713.1	MT997728.1	MT997730.1	MT997737.1	MT997738.1	MT997741.1	MT997744.1
L	F	1377	11		MT447158.1	MT447163.1	MT447165.1	MT447166.1	MT447169.1	MT447171.1	MT447173.1	MT447174.1	MT447175.1	MT447176.1	MT781415.1
L	F	3933	11		MT738173.1	MT772462.1	MT831353.1	MT831392.1	MT831413.1	MT831431.1	MT831441.1	MT831445.1	MT834157.1	MT919776.1	MT919778.1
L	F	6816	11		MT450875.1	MT450877.1	MT450892.1	MT450893.1	MT482147.1	MT509498.1	MT679159.1	MT679185.1	MT680238.1	MT680242.1	MT833981.1
L	F	9309	11		MT560705.1	MT791870.1	MT821776.1	MT821777.1	MT831128.1	MT831151.1	MT847226.1	MT886346.1	MT956798.1	MT966238.1	MT970931.1
A	V	4748	11		MT328032.1	MT459904.1	MT632861.1	MT706138.1	MT739472.1	MT806758.1	MT806775.1	MT846460.1	MT913085.1	MT929016.1	MT972115.1
A	V	6203	11		MT811464.1	MT831131.1	MT846601.1	MT956720.1	MT970284.1	MT970999.1	MT971033.1	MT971038.1	MT971039.1	MT972993.1	MT973029.1
H	Y	7662	11		MT163720.1	MT358677.1	MT370857.1	MT407652.1	MT627325.1	MT757104.1	MT759714.1	MT937816.1	MT937817.1	MT940451.1	MT966163.1
I	V	2665	11		MT810532.1	MT810707.1	MT810783.1	MT810819.1	MT810882.1	MT810992.1	MT810998.1	MT811012.1	MT811323.1	MT811336.1	MT811436.1
D	E	1038	11		MT326084.1	MT451035.1	MT451066.1	MT637143.1	MT704817.1	MT704824.1	MT706284.1	MT706442.1	MT739463.1	MT913076.1	MT913119.1
V	I	2768	11		MT831128.1	MT831139.1	MT831147.1	MT831151.1	MT831154.1	MT831216.1	MT831536.1	MT831537.1	MT831548.1	MT831552.1	MT831580.1
Q	H	1000	11		MT159707.2	MT345811.1	MT706250.1	MT811513.1	MT846012.1	MT890295.1	MT970112.1	MT970503.1	MT972599.1	MT997206.1	MT997208.1
K	N	8888	11		MT831129.1	MT831130.1	MT831133.1	MT831135.1	MT831138.1	MT831142.1	MT831150.1	MT831164.1	MT833968.1	MT833975.1	MT833995.1
S	F	9109	11		MT345886.1	MT412304.1	MT632817.1	MT641677.1	MT831781.1	MT873253.1	MT873290.1	MT919788.1	MT919789.1	MT947558.1	MT973259.1
D	H	7943	11		MT821618.1	MT821624.1	MT831382.1	MT831724.1	MT831779.1	MT834090.1	MT834126.1	MT834168.1	MT834234.1	MT834272.1	MT834311.1
R	K	2433	11		MT750114.1	MT750116.1	MT846686.1	MT997700.1	MT997713.1	MT997728.1	MT997730.1	MT997737.1	MT997738.1	MT997741.1	MT997744.1
A	S	6106	11		MT632769.1	MT632783.1	MT641486.1	MT759844.1	MT791851.1	MT971004.1	MT971134.1	MT971726.1	MT972984.1	MT973153.1	MT973209.1
D	Y	8767	11		MT380732.1	MT657275.1	MT750178.1	MT772405.1	MT772432.1	MT772467.1	MT772486.1	MT846653.1	MT873187.1	MT929024.1	MT946871.1
G	D	8298	11		MT831190.1	MT831197.1	MT831235.1	MT831252.1	MT831311.1	MT831332.1	MT831344.1	MT831716.1	MT831720.1	MT831739.1	MT831743.1
Q	P	8318	11		MT558691.1	MT558695.1	MT558696.1	MT558698.1	MT704038.1	MT913141.1	MT929082.1	MT952613.1	MT952614.1	MT952620.1	MT952648.1
I	N	2767	11		MT831128.1	MT831139.1	MT831147.1	MT831151.1	MT831154.1	MT831216.1	MT831536.1	MT831537.1	MT831548.1	MT831552.1	MT831580.1
S	L	1923	10		MT350241.1	MT350246.1	MT477838.1	MT477841.1	MT477843.1	MT482144.1	MT482145.1	MT739461.1	MT913074.1	MT956746.1
S	L	9111	10		MT259256.1	MT512435.1	MT791869.1	MT811683.1	MT811734.1	MT846423.1	MT886332.1	MT893000.1	MT929016.1	MT997732.1
V	L	6425	10		MT873116.1	MT873364.1	MT873379.1	MT929028.1	MT929104.1	MT929106.1	MT929110.1	MT929116.1	MT929119.1	MT972437.1
V	L	8129	10		MT459837.1	MT750048.1	MT750058.1	MT929014.1	MT929134.1	MT971041.1	MT972831.1	MT972935.1	MT972947.1	MT972948.1
T	I	709	10		MT350282.1	MT731653.1	MT731654.1	MT731657.1	MT731932.1	MT731933.1	MT731935.1	MT740390.1	MT740478.1	MT740479.1
T	I	883	10		MT560690.1	MT569470.1	MT656257.1	MT731660.1	MT740477.1	MT755828.1	MT755836.1	MT762396.1	MT876555.1	MT950188.1
T	I	1824	10		MT293190.1	MT434807.1	MT632788.1	MT632790.1	MT641501.1	MT675950.1	MT831625.1	MT831702.1	MT831760.1	MT831824.1
D	N	6281	10		MT821533.1	MT821542.1	MT821567.1	MT821573.1	MT821582.1	MT821630.1	MT821786.1	MT834029.1	MT834042.1	MT834208.1
G	S	7146	10		MT873334.1	MW001232.1	MW001233.1	MW001235.1	MW001246.1	MW001247.1	MW001248.1	MW001249.1	MW001272.1	MW001273.1
L	F	8587	10		MT576043.1	MT831358.1	MT834068.1	MT834071.1	MT834136.1	MT919771.1	MT941047.1	MT941052.1	MT941274.1	MT941276.1
P	S	5972	10		MT481929.1	MT576056.1	MT576058.1	MT745686.1	MT811250.1	MT811500.1	MT844040.1	MT844041.1	MT844043.1	MT876607.1
A	V	3456	10		MT079847.1	MT706290.1	MT739439.1	MT739469.1	MT811530.1	MT913052.1	MT913082.1	MT997213.1	MT997216.1	MT997220.1
A	V	8379	10		MT304484.1	MT304485.1	MT325595.1	MT470132.1	MT470146.1	MT520214.1	MT520452.1	MT601289.1	MT873139.1	MT873289.1
A	V	8560	10		MT371049.1	MT601277.1	MT831296.1	MT831329.1	MT831347.1	MT831625.1	MT831702.1	MT831754.1	MT831760.1	MT831824.1
H	Y	5858	10		MT632769.1	MT632783.1	MT641486.1	MT786800.1	MT810623.1	MT810765.1	MT811208.1	MT811398.1	MT811700.1	MT958258.1
A	T	860	10		MT358671.1	MT385445.1	MT452575.1	MT481936.1	MT614463.1	MT614474.1	MT614556.1	MT632502.1	MT632575.1	MT642356.1
A	T	7836	10		MT447163.1	MT447165.1	MT447166.1	MT447169.1	MT447171.1	MT447173.1	MT447174.1	MT447175.1	MT447176.1	MT781415.1
I	V	4052	10		MT821533.1	MT821542.1	MT821567.1	MT821573.1	MT821582.1	MT821630.1	MT821786.1	MT834029.1	MT834042.1	MT834208.1
I	V	8440	10		MT811727.1	MT886294.1	MT886305.1	MT886328.1	MT886339.1	MT886342.1	MT886349.1	MT886359.1	MT886372.1	MT929130.1
P	L	1160	10		MT159705.2	MT750348.1	MT811680.1	MT969838.1	MT970520.1	MT970536.1	MT970810.1	MT972881.1	MT973015.1	MT973183.1
P	L	2048	10		MT467263.1	MT496986.1	MT609564.1	MT609565.1	MT632535.1	MT632560.1	MT740485.1	MT810570.1	MT833962.1	MT955347.1
V	I	2063	10		MT270104.1	MT270105.1	MT270106.1	MT270107.1	MT270108.1	MT270109.1	MT270110.1	MT270111.1	MT270113.1	MT810661.1
Q	H	7018	10		MT520398.1	MT520411.1	MT520434.1	MT520493.1	MT520506.1	MT601279.1	MT772536.1	MT873052.1	MT873187.1	MT873365.1
E	D	634	10		MT560679.1	MT635270.1	MT641744.1	MT641751.1	MT758436.1	MT799970.1	MT799972.1	MT950761.1	MT953868.1	MT954065.1
N	K	6363	10		MT821533.1	MT821542.1	MT821567.1	MT821573.1	MT821582.1	MT821630.1	MT821786.1	MT834029.1	MT834042.1	MT834208.1
V	F	6148	10		MT434807.1	MT451049.1	MT750178.1	MT831175.1	MT834053.1	MT834190.1	MT846653.1	MT929024.1	MT951942.1	MT972036.1
V	F	8628	10		MT370940.1	MT482111.1	MT499180.1	MT509462.1	MT558649.1	MT558701.1	MT759714.1	MT791950.1	MT937822.1	MT937824.1
H	R	6891	10		MT831231.1	MT831263.1	MT831331.1	MT831686.1	MT831782.1	MT833994.1	MT834006.1	MT834055.1	MT834109.1	MT834228.1
T	N	2802	10		MT558691.1	MT558695.1	MT558696.1	MT558698.1	MT913141.1	MT929082.1	MT952613.1	MT952614.1	MT952620.1	MT952648.1
Q	R	8500	10		MT358671.1	MT385445.1	MT452575.1	MT481936.1	MT614463.1	MT614474.1	MT614556.1	MT632502.1	MT632575.1	MT642356.1
S	L	7711	9		MT412228.1	MT412257.1	MT451154.1	MT641689.1	MT946871.1	MT946872.1	MT953887.1	MT953890.1	MT954071.1
S	L	9358	9		MT370834.1	MT375471.1	MT461666.1	MT683391.1	MT706409.1	MT873116.1	MT873364.1	MT873379.1	MT873384.1
S	L	9497	9		MT447172.1	MT499205.1	MT632784.1	MT632794.1	MT632799.1	MT811169.1	MT879619.1	MT886312.1	MT940461.1
V	L	7315	9		MT704052.1	MT704094.1	MT757027.1	MT757076.1	MT757077.1	MT757100.1	MT811509.1	MT811514.1	MT969984.1
T	I	2126	9		MT159712.2	MT358669.1	MT810589.1	MT810592.1	MT810593.1	MT810595.1	MT810597.1	MT810598.1	MT831632.1
T	I	2969	9		MT679162.1	MT679165.1	MT679174.1	MT679178.1	MT680239.1	MT680240.1	MT680241.1	MT951938.1	MT966193.1
T	I	5105	9		MT444624.1	MT598175.1	MT810728.1	MT810846.1	MT810900.1	MT967960.1	MT967961.1	MW001272.1	MW001273.1
T	I	8895	9		MT632789.1	MT810704.1	MT811710.1	MT834687.1	MT969398.1	MT969404.1	MT972171.1	MT972345.1	MT972437.1
T	I	9532	9		MT418890.1	MT418892.1	MT496974.1	MT558667.1	MT558671.1	MT558672.1	MT558673.1	MT609567.1	MT970561.1
G	V	8298	9		MT676368.1	MT755830.1	MT831220.1	MT831236.1	MT831643.1	MT846420.1	MT890356.1	MT890357.1	MT956684.1
D	N	9105	9		MT731938.1	MT831123.1	MT831230.1	MT831255.1	MT831345.1	MT831368.1	MT833967.1	MT833993.1	MT834014.1
K	R	3326	9		MT350241.1	MT350246.1	MT477838.1	MT477841.1	MT477843.1	MT482144.1	MT482145.1	MT739461.1	MT913074.1
L	F	1601	9		MT135041.1	MT135042.1	MT135043.1	MT135044.1	MT291832.1	MT291833.1	MT291834.1	MT412134.1	MT678839.1
L	F	3590	9		MT969359.1	MT969379.1	MT969587.1	MT969614.1	MT969616.1	MT969897.1	MT971300.1	MT971399.1	MT972783.1
L	F	4185	9		MT520193.1	MT706135.1	MT810891.1	MT827837.1	MT873060.1	MT886300.1	MT886311.1	MT886329.1	MT886358.1
L	F	8345	9		MT450875.1	MT450877.1	MT450892.1	MT450893.1	MT482147.1	MT679159.1	MT679185.1	MT680238.1	MT680242.1
P	S	893	9		MT444624.1	MT614523.1	MT665972.1	MT750097.1	MT846547.1	MT846555.1	MT947565.1	MT947577.1	MT971789.1
P	S	1160	9		MT467247.1	MT467252.1	MT632921.1	MT666042.1	MT758240.1	MT799969.1	MT950189.1	MT967951.1	MT971786.1
P	S	6187	9		MT474138.1	MT956724.1	MT956729.1	MT956752.1	MT956755.1	MT956785.1	MT956787.1	MT970180.1	MT971355.1
A	V	1681	9		MT632766.1	MT745658.1	MT745688.1	MT745713.1	MT969863.1	MT970059.1	MT970209.1	MT972129.1	MT972139.1
A	V	6519	9		MT873069.1	MT873100.1	MT873149.1	MT873183.1	MT873333.1	MT873370.1	MT873422.1	MT873424.1	MT873467.1
A	V	9289	9		MT447172.1	MT582466.1	MT582467.1	MT969517.1	MT972228.1	MT972326.1	MT972423.1	MT972424.1	MT972716.1
R	I	9365	9		MT428552.1	MT520492.1	MT786337.1	MT787500.1	MT929003.1	MT929116.1	MT997701.1	MT997702.1	MT997703.1
A	T	6476	9		MT810494.1	MT810497.1	MT810947.1	MT811257.1	MT811465.1	MT811469.1	MT811500.1	MT811533.1	MW001673.1
P	L	1642	9		MT444633.1	MT711872.1	MT844021.1	MT844035.1	MT844037.1	MT844040.1	MT844041.1	MT844043.1	MT956795.1
P	L	6035	9		MT385416.1	MT512420.1	MT757121.1	MT834676.1	MT834681.1	MT834685.1	MT893675.1	MT946895.1	MT956702.1
F	L	7036	9		MT520198.1	MT520380.1	MT520495.1	MT873058.1	MT873120.1	MT873151.1	MT873169.1	MT873307.1	MT873479.1
G	E	4180	9		MT396266.1	MT457391.1	MT457393.1	MT457394.1	MT457395.1	MT457396.1	MT457397.1	MT457398.1	MT457399.1
Q	H	9399	9		MT520263.1	MT520440.1	MT520530.1	MT601285.1	MT601286.1	MT601287.1	MT731935.1	MT811288.1	MT831285.1
K	N	6181	9		MT509507.1	MT509510.1	MT576044.1	MT886337.1	MT886341.1	MT886363.1	MT952650.1	MT952654.1	MW001903.1
E	D	88	9		MT811390.1	MT940513.1	MT970568.1	MT970971.1	MT970972.1	MT971000.1	MT971017.1	MT971547.1	MT971951.1
R	C	25	9		MT706255.1	MT706272.1	MT772462.1	MT772521.1	MT811332.1	MT947550.1	MT947552.1	MT947559.1	MT997771.1
A	S	8303	9		MT558651.1	MT558658.1	MT679188.1	MT740483.1	MT745651.1	MT759820.1	MT791915.1	MT791940.1	MT951942.1
V	F	1145	9		MT706390.1	MT706394.1	MT706409.1	MT706410.1	MT706423.1	MT757116.1	MT757117.1	MT834631.1	MT890340.1
V	F	8507	9		MT704023.1	MT704024.1	MT704037.1	MT704047.1	MT704061.1	MT757016.1	MT757072.1	MT831646.1	MT831755.1
H	R	418	9		MT252717.1	MT252772.1	MT520419.1	MT632547.1	MT739464.1	MT781414.1	MT791854.1	MT911797.1	MT913077.1
G	C	8454	9		MT459861.1	MT566436.1	MT757116.1	MT757117.1	MT795889.1	MT890292.1	MT890340.1	MT951968.1	MT966171.1
Q	L	7056	9		MT831308.1	MT831532.1	MT831540.1	MT833962.1	MT833974.1	MT833985.1	MT834084.1	MT834156.1	MT834159.1
T	R	9536	9		MT946884.1	MT946885.1	MT946886.1	MT946887.1	MT946888.1	MT946889.1	MT946890.1	MT946891.1	MT946892.1
S	L	3101	8		MN975262.1	MT481932.1	MT481933.1	MT481934.1	MT481935.1	MT893001.1	MT952636.1	MT981490.1
V	L	5147	8		MT412281.1	MT451177.1	MT755832.1	MT762397.1	MT810951.1	MT811222.1	MT811310.1	MT876525.1
T	I	892	8		MT731346.1	MT742783.1	MT745584.1	MT745767.1	MT745836.1	MT831145.1	MT831351.1	MT970730.1
T	I	2095	8		MT576530.1	MT846430.1	MT847224.1	MT847225.1	MT937821.1	MT970256.1	MT971219.1	MT972166.1
T	I	2650	8		MT642428.1	MT731327.1	MT731673.1	MT897460.1	MT929026.1	MT958262.1	MT958263.1	MW006594.1
T	I	4252	8		MT810477.1	MT966255.1	MT969649.1	MT969652.1	MT969871.1	MT969965.1	MT970771.1	MT972659.1
T	I	6392	8		MT450872.1	MT459979.1	MT755831.1	MT883500.1	MT883502.1	MT883503.1	MT883504.1	MT883505.1
T	I	7099	8		MT434799.1	MT551606.1	MT551607.1	MT678839.1	MT731661.1	MT731740.1	MT740384.1	MT834076.1
T	I	7314	8		MT772528.1	MT810873.1	MT834305.1	MT834313.1	MT834338.1	MT834341.1	MT834359.1	MT972014.1
T	I	7798	8		MT370516.1	MT370518.1	MT374102.1	MT374103.1	MT374104.1	MT479223.1	MT655745.1	MT919774.1
T	I	8511	8		MT457390.1	MT632866.1	MT969593.1	MT970468.1	MT970497.1	MT970498.1	MT971418.1	MT971553.1
K	R	5691	8		MT334540.1	MT786815.1	MT810816.1	MT810928.1	MT811179.1	MT811334.1	MT811434.1	MT972041.1
L	F	455	8		MT370971.1	MT370980.1	MT434784.1	MT434787.1	MT434814.1	MT846486.1	MT937326.1	MT956717.1
L	F	3647	8		MT632830.1	MT641720.1	MT641721.1	MT704039.1	MT704050.1	MT757073.1	MT757082.1	MT970750.1
L	F	8148	8		MT641493.1	MT810506.1	MT810530.1	MT810541.1	MT810542.1	MT810544.1	MT810567.1	MT811367.1
P	S	778	8		MT811203.1	MT811233.1	MT811296.1	MT811348.1	MT811349.1	MT811356.1	MW001895.1	MW001897.1
P	S	1694	8		MT415896.1	MT601292.1	MT929026.1	MT958262.1	MT958263.1	MT973022.1	MT997695.1	MW001911.1
P	S	6129	8		MT416725.2	MT416726.2	MT520187.1	MT520432.1	MT745651.1	MT786801.1	MT786802.1	MT955172.1
P	S	9377	8		MT772453.1	MT846681.1	MT928970.1	MT956796.1	MT956797.1	MT966219.1	MT966223.1	MT966262.1
P	S	9538	8		MT750178.1	MT772405.1	MT772432.1	MT772467.1	MT772486.1	MT810909.1	MT846653.1	MT929024.1
A	V	2035	8		MT438737.1	MT438738.1	MT438739.1	MT438741.1	MT438742.1	MT438743.1	MT438747.1	MT775832.1
A	V	2996	8		MT509649.1	MT635405.1	MT635407.1	MT655744.1	MT811743.1	MT811747.1	MT827203.1	MT970410.1
A	V	3072	8		MT159706.2	MT628049.1	MT706304.1	MT810493.1	MT810686.1	MT831159.1	MT956753.1	MT956773.1
A	V	3708	8		MT565497.1	MT772426.1	MT772489.1	MT795912.1	MT831686.1	MT844036.1	MT947558.1	MT953868.1
A	V	7226	8		MT811519.1	MT953878.1	MT953879.1	MT953880.1	MT967941.1	MT997704.1	MT997724.1	MT997725.1
H	Y	8358	8		MT706175.1	MT706435.1	MT740478.1	MT745639.1	MT844038.1	MT846503.1	MT846528.1	MW001667.1
I	V	2012	8		MT831563.1	MT831575.1	MT831577.1	MT831582.1	MT831594.1	MT831602.1	MT831604.1	MT831659.1
I	V	6611	8		MT576584.1	MT631808.1	MT631813.1	MT631825.1	MT631828.1	MT631829.1	MT631837.1	MT631840.1
M	I	2798	8		MT428551.1	MT520399.1	MT520447.1	MT789712.1	MT810483.1	MT810932.1	MT811175.1	MT811176.1
M	I	7157	8		MT470100.1	MT499185.1	MT499192.1	MT607612.1	MT704045.1	MT745660.1	MT810684.1	MT940476.1
P	L	893	8		MT510693.1	MT601282.1	MT601283.1	MT627395.1	MT632861.1	MT755857.1	MT755973.1	MT762398.1
P	L	6629	8		MT846667.1	MT892973.1	MT893685.1	MT928983.1	MT956713.1	MT956730.1	MT997688.1	MT997747.1
S	I	1536	8		MT467241.1	MT467247.1	MT467252.1	MT509504.1	MT666042.1	MT758240.1	MT799969.1	MT950189.1
Q	H	7056	8		MT831353.1	MT831392.1	MT831413.1	MT831431.1	MT831441.1	MT831445.1	MT834157.1	MT873503.1
K	N	6887	8		MT374112.1	MT655746.1	MT811340.1	MT834676.1	MT834681.1	MT834685.1	MT893675.1	MW001914.1
D	G	9189	8		MT451123.1	MT451176.1	MT451218.1	MT451233.1	MT641665.1	MT641682.1	MT791858.1	MT969352.1
A	S	7886	8		MT444624.1	MT740436.1	MT954067.1	MT954069.1	MW001236.1	MW001237.1	MW001238.1	MW001239.1
D	Y	7084	8		MT358656.1	MT821533.1	MT834029.1	MT834042.1	MT834208.1	MT846485.1	MT946889.1	MT946890.1
D	Y	8437	8		MT451881.1	MT451882.1	MT459900.1	MT706221.1	MT786802.1	MT847220.1	MT956742.1	MT967965.1
V	F	8328	8		MT517422.1	MT517423.1	MT517428.1	MT704820.1	MT704821.1	MT704822.1	MT731667.1	MT740392.1
V	F	8335	8		MT558651.1	MT558658.1	MT627763.1	MT679188.1	MT791940.1	MT831635.1	MT951942.1	MT997689.1
H	Q	8090	8		MT509505.1	MT509509.1	MT953891.1	MT953893.1	MT953980.1	MT953981.1	MT953984.1	MT953991.1
L	I	4628	8		MT467241.1	MT467247.1	MT467252.1	MT509504.1	MT666042.1	MT758240.1	MT799969.1	MT950189.1
K	E	8572	8		MT821547.1	MT821552.1	MT821560.1	MT821561.1	MT821579.1	MT821598.1	MT821600.1	MT825091.1
S	L	8320	7		MT750043.1	MT750102.1	MT772482.1	MT846655.1	MT873372.1	MT892981.1	MT940476.1
V	L	8368	7		MT772428.1	MT772441.1	MT772479.1	MT811234.1	MT833976.1	MT928965.1	MT946895.1
V	L	9074	7		MT757085.1	MT772496.1	MT791850.1	MT846442.1	MT846443.1	MT847227.1	MT966113.1
T	I	513	7		MT831153.1	MT831194.1	MT831224.1	MT831240.1	MT834016.1	MT834059.1	MT834189.1
T	I	593	7		MT731653.1	MT731654.1	MT731657.1	MT740435.1	MT740478.1	MT755828.1	MT762396.1
T	I	2979	7		MT706383.1	MT706384.1	MT706385.1	MT706393.1	MT706396.1	MT706404.1	MT811505.1
T	I	3400	7		MT786825.1	MW001889.1	MW001891.1	MW001892.1	MW001908.1	MW001909.1	MW001911.1
T	I	9495	7		MT831359.1	MT831442.1	MT831791.1	MT913112.1	MW001278.1	MW001279.1	MW001280.1
T	I	9563	7		MT358637.1	MT520280.1	MT680223.1	MT821570.1	MT834043.1	MT873381.1	MT951962.1
G	V	781	7		MT973153.1	MT973161.1	MT973171.1	MT973187.1	MT973196.1	MT973197.1	MT973239.1
G	S	6488	7		MT370895.1	MT370927.1	MT370987.1	MT371022.1	MT371038.1	MT528614.1	MT614503.1
L	F	731	7		MT520231.1	MT731743.1	MT740404.1	MT831729.1	MT831747.1	MT873113.1	MT956738.1
L	F	2690	7		MT628276.1	MT666099.1	MT745687.1	MT750486.1	MT834662.1	MT972168.1	MT972749.1
L	F	6727	7		MT821699.1	MT821702.1	MT821728.1	MT821730.1	MT821731.1	MT821737.1	MT821756.1
A	V	2082	7		MT358664.1	MT466583.1	MT477835.1	MT477839.1	MT477846.1	MT477849.1	MT477850.1
A	V	2251	7		MT450941.1	MT499190.1	MT776413.1	MT810843.1	MT886301.1	MT886344.1	MT886369.1
A	V	3222	7		MT118835.1	MT394528.1	MT394531.1	MT419831.1	MT506897.1	MT632626.1	MT834636.1
A	V	3550	7		MT893009.1	MT893011.1	MT893013.1	MT893014.1	MT967928.1	MT967929.1	MT967971.1
A	V	6739	7		MT632789.1	MT632811.1	MT791862.1	MT810907.1	MT952650.1	MT952654.1	MT997691.1
A	V	9304	7		MT635408.1	MT831589.1	MT883503.1	MT972248.1	MT997701.1	MT997702.1	MT997703.1
N	S	1376	7		MT422806.1	MT422807.1	MT539729.1	MT757105.1	MT846469.1	MT846470.1	MT966126.1
H	Y	389	7		MT451146.1	MT706451.1	MT709104.1	MT709105.1	MT739448.1	MT890289.1	MT913061.1
H	Y	5521	7		MT499204.1	MT520414.1	MT628092.1	MT628253.1	MT628255.1	MT628260.1	MT811453.1
I	V	1609	7		MT027062.1	MT027063.1	MT821664.1	MT821714.1	MT821718.1	MT834080.1	MT834323.1
M	I	5609	7		MT971129.1	MT971222.1	MT971925.1	MT971966.1	MT973065.1	MT973214.1	MT973232.1
P	L	9496	7		MT627260.1	MT755892.1	MT831131.1	MT873268.1	MT956914.1	MT956918.1	MT966126.1
Y	N	183	7		MT706379.1	MT706416.1	MT706421.1	MT706424.1	MT706434.1	MT772547.1	MT846533.1
C	S	3061	7		MT628156.1	MT628157.1	MT628164.1	MT628166.1	MT628169.1	MT628170.1	MT628171.1
S	I	4946	7		MT470124.1	MT513758.1	MT558649.1	MT582462.1	MT704823.1	MT997240.1	MW006604.1
Q	H	9114	7		MT642177.1	MT806795.1	MW001245.1	MW001266.1	MW001267.1	MW001268.1	MW001896.1
K	N	565	7		MT846592.1	MT928967.1	MT928968.1	MT928972.1	MT929006.1	MT929012.1	MT929023.1
K	N	2624	7		MT520279.1	MT810941.1	MT811713.1	MT834676.1	MT834681.1	MT834685.1	MT893675.1
K	N	3835	7		MT667351.1	MT810679.1	MT810685.1	MT810700.1	MT810712.1	MT810714.1	MT846514.1
S	F	7947	7		MT614463.1	MT632875.1	MT642222.1	MT831450.1	MT831887.1	MT956726.1	MT971585.1
S	F	8447	7		MT632982.1	MT632985.1	MT632991.1	MT811259.1	MT811710.1	MW001886.1	MW001910.1
S	F	9376	7		MT937320.1	MT951960.1	MT958256.1	MT993872.1	MT993877.1	MT993878.1	MT993880.1
R	C	208	7		MT240479.1	MT428551.1	MT512415.1	MT789712.1	MT810483.1	MT810932.1	MT811175.1
S	G	3266	7		MT969688.1	MT969765.1	MT970367.1	MT971079.1	MT972814.1	MT972931.1	MT972976.1
D	G	6177	7		MT789712.1	MT810601.1	MT970272.1	MT970909.1	MT972622.1	MT972781.1	MT972993.1
D	H	9314	7		MT632629.1	MT706398.1	MT970547.1	MT971001.1	MT971157.1	MT973093.1	MT973095.1
R	K	4548	7		MT831192.1	MT831196.1	MT831303.1	MT831354.1	MT834024.1	MT834188.1	MT834244.1
A	S	592	7		MT750188.1	MT772408.1	MT892971.1	MT973153.1	MT973159.1	MT973161.1	MT973197.1
A	S	9322	7		MT334533.1	MT334534.1	MT509497.1	MT731669.1	MT731738.1	MT956743.1	MT956744.1
D	Y	6177	7		MT810789.1	MT810843.1	MT827232.1	MT827235.1	MT827238.1	MT827244.1	MT846445.1
D	Y	6487	7		MT385452.1	MT385456.1	MT635271.1	MT642113.1	MT703995.1	MT745654.1	MT772522.1
D	Y	8302	7		MT740440.1	MT750041.1	MT750042.1	MT755834.1	MT821787.1	MT844023.1	MT844024.1
D	Y	9314	7		MT479226.1	MT576048.1	MT631794.1	MT750396.1	MT831300.1	MT966218.1	MT972238.1
D	Y	9547	7		MT846007.1	MT846534.1	MT846535.1	MT847210.1	MT847226.1	MT929093.1	MT997221.1
V	F	8370	7		MT706441.1	MT810614.1	MT810995.1	MT811021.1	MT811369.1	MT844046.1	MT956703.1
G	R	7492	7		MT745663.1	MT972117.1	MT972118.1	MT972119.1	MT972120.1	MT972121.1	MT972122.1
P	T	9180	7		MT706311.1	MT706425.1	MT892963.1	MT892964.1	MT892965.1	MT897459.1	MT919994.1
A	D	3892	7		MT970930.1	MT970985.1	MT971755.1	MT971765.1	MT971776.1	MT971777.1	MT973136.1
A	D	8379	7		MT370843.1	MT370906.1	MT418886.1	MT418887.1	MT418888.1	MT482131.1	MT482132.1
E	G	944	7		MT757037.1	MT791914.1	MT834734.1	MW001274.1	MW001275.1	MW001276.1	MW001277.1
Q	K	9174	7		MT810677.1	MT831333.1	MT831341.1	MT831371.1	MT831748.1	MT834236.1	MT966179.1
Y	F	7148	7		MT873058.1	MT873120.1	MT873151.1	MT873169.1	MT873307.1	MT873479.1	MT968055.1
S	L	213	6		MT499186.1	MT664201.1	MT811558.1	MT833981.1	MT946895.1	MT966155.1
S	L	5581	6		MT703985.1	MT810698.1	MT811483.1	MT811498.1	MT875359.1	MT971996.1
S	L	6620	6		MT459837.1	MT459844.1	MT459924.1	MT576029.1	MT576030.1	MT601279.1
T	I	225	6		MT252729.1	MT810610.1	MT811003.1	MT890295.1	MT997206.1	MT997208.1
T	I	351	6		MT479226.1	MT967906.1	MT967927.1	MT967981.1	MT997712.1	MT997721.1
T	I	1057	6		MT576039.1	MT675944.1	MT675945.1	MT706200.1	MT971326.1	MT971336.1
T	I	1684	6		MT750043.1	MT750102.1	MT772482.1	MT846655.1	MT892981.1	MT972115.1
T	I	1796	6		MT958234.1	MT958239.1	MT958241.1	MT958243.1	MT958246.1	MT958247.1
T	I	2000	6		MT499205.1	MT786828.1	MT786829.1	MT806792.1	MT806793.1	MT806794.1
T	I	2089	6		MT578015.1	MT797765.1	MT811311.1	MT833962.1	MT833985.1	MT919785.1
T	I	2954	6		MT750050.1	MT750105.1	MT772473.1	MT772499.1	MT846594.1	MT947550.1
T	I	4210	6		MT704100.1	MT704101.1	MT704102.1	MT953887.1	MT953890.1	MT954072.1
T	I	6348	6		MT831423.1	MT956743.1	MT956744.1	MT973256.1	MT973258.1	MT973260.1
T	I	7026	6		MT447177.1	MT745698.1	MT745704.1	MT811711.1	MT811719.1	MT994286.1
T	I	7554	6		MT627292.1	MT642243.1	MT642247.1	MT642261.1	MT811693.1	MT873372.1
T	I	8433	6		MT326054.1	MT664197.1	MT731663.1	MT740923.1	MT956802.1	MT966164.1
T	I	9504	6		MT370876.1	MT745658.1	MT745688.1	MT745713.1	MT834031.1	MT972139.1
G	V	991	6		MT560680.1	MT627757.1	MT627921.1	MT632950.1	MT632959.1	MT831198.1
G	S	7483	6		MT246488.1	MT252690.1	MT259262.1	MT259282.1	MT627241.1	MT627266.1
L	F	2124	6		MT810979.1	MT811181.1	MT811207.1	MT811331.1	MT811394.1	MT811454.1
L	F	3114	6		MT609578.1	MT609579.1	MT609580.1	MT609584.1	MT609585.1	MT609586.1
L	F	7022	6		MT520200.1	MT520413.1	MT811164.1	MT892995.1	MT947575.1	MT997743.1
L	F	8326	6		MT451188.1	MT797760.1	MT811490.1	MT811527.1	MT811530.1	MT811531.1
L	F	8390	6		MT520329.1	MT576530.1	MT642305.1	MT873152.1	MT873251.1	MT873499.1
S	R	8772	6		MT950193.1	MT953893.1	MT953978.1	MT953981.1	MT953984.1	MT953991.1
P	S	381	6		MT642131.1	MT642175.1	MT642333.1	MT642348.1	MT821705.1	MW001233.1
P	S	4200	6		MT451582.1	MT810587.1	MT811221.1	MT811226.1	MT811240.1	MT811343.1
P	S	9007	6		MT791963.1	MT911797.1	MT951972.1	MT952604.1	MT952605.1	MT952607.1
P	S	9078	6		MT259252.1	MT520189.1	MT520245.1	MT913109.1	MT937322.1	MT966110.1
P	S	9496	6		MW001925.1	MW001926.1	MW001927.1	MW001928.1	MW001929.1	MW001931.1
A	V	487	6		MT831166.1	MT873433.1	MT883504.1	MT886317.1	MT886384.1	MT971787.1
A	V	1399	6		MT614465.1	MT810902.1	MT811529.1	MT821555.1	MT821558.1	MT821656.1
A	V	2586	6		MT706376.1	MT772453.1	MT827213.1	MT967900.1	MT967901.1	MT973105.1
A	V	3211	6		MT509702.1	MT520390.1	MT528610.1	MT601284.1	MT810814.1	MT810815.1
A	V	3499	6		MT451582.1	MT576643.1	MT893010.1	MT997213.1	MT997216.1	MT997220.1
A	V	4828	6		MT745654.1	MT772570.1	MT831157.1	MT834849.1	MT834850.1	MT997715.1
N	S	1326	6		MT263404.1	MT326149.1	MT358709.1	MT642305.1	MT642412.1	MT675289.1
N	S	2407	6		MT226610.1	MT293219.1	MT470104.1	MT641778.1	MT811552.1	MT811561.1
H	Y	326	6		MT252708.1	MT252710.1	MT252745.1	MT632495.1	MT827819.1	MT892997.1
H	Y	1110	6		MT969756.1	MT969829.1	MT969830.1	MT969831.1	MT969867.1	MT972829.1
H	Y	8108	6		MT459846.1	MT460138.1	MT460140.1	MT821549.1	MT827210.1	MT834129.1
H	Y	8373	6		MT676288.1	MT676290.1	MT676369.1	MT739476.1	MT913089.1	MT969573.1
A	T	7708	6		MT940462.1	MT950193.1	MT953925.1	MT953978.1	MT953981.1	MT953991.1
I	V	4101	6		MT534311.1	MT534315.1	MT534329.1	MT534330.1	MT534333.1	MT534336.1
I	V	9462	6		MT968052.1	MT968062.1	MT968065.1	MT968067.1	MT968074.1	MT994849.1
M	I	2261	6		MT451182.1	MT843314.1	MT919788.1	MT919789.1	MT940477.1	MT940478.1
M	I	4762	6		MT676013.1	MT676014.1	MT799991.1	MT940515.1	MT940516.1	MT940520.1
M	I	4900	6		MT614478.1	MT704014.1	MT704111.1	MT831548.1	MT831552.1	MT831667.1
M	I	7907	6		MT786327.1	MT786331.1	MT786335.1	MT786336.1	MT787473.1	MT787503.1
W	L	7262	6		MT325615.1	MT334547.1	MT472626.1	MT676366.1	MT676388.1	MT971938.1
P	L	805	6		MT252731.1	MT370857.1	MT499203.1	MT911817.1	MT951951.1	MT981437.1
P	L	1499	6		MT252687.1	MT477861.1	MT706213.1	MT706222.1	MT834313.1	MT886315.1
P	L	4526	6		MT831349.1	MT890316.1	MT890347.1	MT956730.1	MT966262.1	MT972947.1
V	I	8628	6		MT252679.1	MT358677.1	MT358711.1	MT412275.1	MT627751.1	MT632793.1
K	N	8296	6		MT897460.1	MT929026.1	MT954067.1	MT954069.1	MT958262.1	MT958263.1
E	D	997	6		MT731667.1	MT740392.1	MT745658.1	MT745688.1	MT745713.1	MT972139.1
S	F	550	6		MT811200.1	MT811262.1	MT811264.1	MT811301.1	MT811351.1	MT811352.1
S	F	6671	6		MT370946.1	MW006564.1	MW006573.1	MW006579.1	MW006586.1	MW006594.1
S	F	7075	6		MT627233.1	MT627243.1	MT971218.1	MT971342.1	MT972080.1	MT973257.1
S	F	7102	6		MT706396.1	MT755829.1	MT821702.1	MT876555.1	MT969492.1	MT972151.1
D	G	7257	6		MT444619.1	MT745661.1	MT811504.1	MT892977.1	MT947558.1	MT947574.1
D	G	8833	6		MT534311.1	MT534315.1	MT534329.1	MT534330.1	MT534333.1	MT534336.1
A	S	7527	6		MT262915.1	MT350270.1	MT477862.1	MT632573.1	MT632582.1	MT847227.1
A	S	8392	6		MT827250.1	MT827251.1	MT827252.1	MT827253.1	MT907518.1	MW000364.1
A	S	9326	6		MT370971.1	MT467254.1	MT614486.1	MT664118.1	MT740444.1	MT940460.1
D	Y	9571	6		MT873062.1	MT952613.1	MT952614.1	MT967965.1	MW000357.1	MW000358.1
V	F	5478	6		MT412278.1	MT419839.1	MT481899.1	MT800031.1	MT810508.1	MT843285.1
G	D	6509	6		MT831570.1	MT831605.1	MT831688.1	MT831710.1	MT831725.1	MT831783.1
G	D	7845	6		MT642122.1	MT642125.1	MT642129.1	MT642154.1	MT642158.1	MT683403.1
G	C	3074	6		MT374106.1	MT374107.1	MT740723.1	MT740724.1	MT831724.1	MT831779.1
V	A	8368	6		MT263404.1	MT326149.1	MT358709.1	MT642305.1	MT642412.1	MT675289.1
T	A	7099	6		MT821548.1	MT821562.1	MT821769.1	MT831124.1	MT833969.1	MT834089.1
I	M	1276	6		MT969644.1	MT970309.1	MT970672.1	MT970768.1	MT972873.1	MT973262.1
W	C	4567	6		MT969660.1	MT969826.1	MT969937.1	MT970506.1	MT971330.1	MT972639.1
W	C	8413	6		MT374114.1	MT481895.1	MT811420.1	MT811421.1	MT811424.1	MT873078.1
N	Y	9383	6		MT569474.1	MT883501.1	MT946873.1	MT947582.1	MT947588.1	MT966148.1
R	S	849	6		MT706450.1	MT811259.1	MT844022.1	MT893010.1	MW001886.1	MW001910.1
R	S	6012	6		MT821639.1	MT821715.1	MT821732.1	MT834213.1	MT834306.1	MT834330.1
Y	F	7460	6		MT457394.1	MT457395.1	MT457397.1	MT457398.1	MT457399.1	MT919529.1
R	M	9373	6		MT569471.1	MT632932.1	MT750099.1	MT772485.1	MT810855.1	MT951974.1
E	Q	7316	6		MT642295.1	MT810917.1	MT969836.1	MT970457.1	MT992749.1	MT997233.1
C	R	3421	6		MT969644.1	MT970309.1	MT970672.1	MT970768.1	MT972873.1	MT973262.1
S	P	2024	5		MT806807.1	MT821778.1	MT831190.1	MT831716.1	MT831720.1
L	S	2876	5		MT079843.1	MT079844.1	MT079846.1	MT079850.1	MT079853.1
S	L	319	5		MT641501.1	MT755883.1	MT846485.1	MW001886.1	MW001910.1
S	L	1190	5		MT656257.1	MT834676.1	MT834681.1	MT834685.1	MT893675.1
S	L	2216	5		MT750048.1	MT750058.1	MT810727.1	MT929014.1	MT929134.1
S	L	5212	5		MT470124.1	MT499217.1	MT642111.1	MT666042.1	MT821577.1
S	N	136	5		MT252736.1	MT252819.1	MT451876.1	MT481929.1	MT967943.1
V	L	4887	5		MT704039.1	MT704050.1	MT757073.1	MT757082.1	MT831635.1
V	L	8111	5		MT496988.1	MT601293.1	MT886364.1	MT947579.1	MW006586.1
T	I	1037	5		MT276323.1	MT811530.1	MT956738.1	MT956788.1	MT956804.1
T	I	1506	5		MT614461.1	MT628253.1	MT628255.1	MT628260.1	MT628266.1
T	I	2123	5		MT772426.1	MT772489.1	MT795912.1	MT806772.1	MT970719.1
T	I	2156	5		MT919771.1	MT919786.1	MT970269.1	MT971790.1	MT972704.1
T	I	2302	5		MT326023.1	MT632857.1	MT632929.1	MT825091.1	MT834038.1
T	I	4013	5		MT750043.1	MT750102.1	MT772482.1	MT846655.1	MT892981.1
T	I	4440	5		MT506697.1	MT873116.1	MT873364.1	MT873379.1	MT940451.1
T	I	4547	5		MT412284.1	MT745702.1	MT772537.1	MT953895.1	MT973055.1
T	I	5819	5		MT806796.1	MT847221.1	MT856454.1	MT969743.1	MT971284.1
T	I	5830	5		MT772520.1	MT772524.1	MT786835.1	MT846494.1	MT970768.1
T	I	5863	5		MT375458.1	MT457398.1	MT831665.1	MT834642.1	MT876607.1
T	I	7080	5		MT601292.1	MT758439.1	MT811755.1	MT873332.1	MT973321.1
T	I	9452	5		MT601290.1	MT611442.1	MT810839.1	MT811513.1	MT846004.1
G	V	2844	5		MT641666.1	MT641686.1	MT973161.1	MT973171.1	MT973263.1
G	V	8894	5		MT810861.1	MT833981.1	MT844089.1	MT873456.1	MT972467.1
G	S	6080	5		MT893002.1	MT919999.1	MT920002.1	MT920007.1	MT920010.1
G	S	8298	5		MT750050.1	MT750105.1	MT772473.1	MT772499.1	MT846594.1
G	S	9408	5		MT831284.1	MT831295.1	MT831328.1	MT831335.1	MT831400.1
L	F	205	5		MT509507.1	MT509510.1	MT706334.1	MT831184.1	MT831638.1
L	F	581	5		MT412276.1	MT506897.1	MT520231.1	MT772482.1	MT846655.1
L	F	5511	5		MT745746.1	MT745747.1	MT745748.1	MT745749.1	MT971071.1
L	F	5659	5		MT482118.1	MT601293.1	MT742092.1	MT846008.1	MT847219.1
L	F	5989	5		MT509494.1	MT513758.1	MT755827.1	MT831605.1	MT970874.1
P	S	1056	5		MT969963.1	MT970179.1	MT970188.1	MT972442.1	MT972779.1
P	S	4078	5		MT627745.1	MT811490.1	MT811527.1	MT811531.1	MT846485.1
P	S	5403	5		MT375430.1	MT412333.1	MT627623.1	MT757105.1	MT929082.1
P	S	8890	5		MT642099.1	MT973042.1	MT973071.1	MW000355.1	MW000356.1
P	S	9312	5		MT326184.1	MT520307.1	MT641564.1	MT811726.1	MT990449.1
A	V	556	5		MT252679.1	MT358677.1	MT632793.1	MT772088.1	MT810087.1
A	V	1316	5		MT745659.1	MT745692.1	MT745709.1	MT745710.1	MT941055.1
A	V	1795	5		MT831296.1	MT831625.1	MT831702.1	MT831760.1	MT831824.1
A	V	3520	5		MT326088.1	MT482111.1	MT627752.1	MT627758.1	MT642380.1
A	V	3525	5		MT607248.1	MT642081.1	MT820131.1	MT973015.1	MW002808.1
A	V	3618	5		MT520390.1	MT843314.1	MT969921.1	MT972404.1	MT972697.1
A	V	3966	5		MT370871.1	MT969674.1	MT972332.1	MT972704.1	MT972969.1
A	V	4360	5		MT806776.1	MT820131.1	MT831540.1	MT951944.1	MT969593.1
A	V	4484	5		MT435080.1	MT831603.1	MT831876.1	MT890355.1	MT997708.1
A	V	5599	5		MT641745.1	MT873378.1	MT925981.1	MT952669.1	MT967941.1
A	V	6440	5		MT459891.1	MT800029.1	MT800030.1	MT800045.1	MT937321.1
A	V	6821	5		MT758701.1	MT971283.1	MT973200.1	MT997218.1	MT997225.1
A	V	9093	5		MT576056.1	MT831623.1	MT929112.1	MT937818.1	MT937824.1
A	V	9390	5		MT929016.1	MT953878.1	MT953879.1	MT953880.1	MT973251.1
R	I	8984	5		MT844089.1	MT970627.1	MT970827.1	MT970828.1	MT970840.1
R	I	9259	5		MT706232.1	MT706256.1	MT706263.1	MT706273.1	MT706280.1
H	Y	418	5		MT412300.1	MT786832.1	MT801051.1	MT970410.1	MT972847.1
H	Y	2359	5		MT470104.1	MT740706.1	MT758215.1	MT758346.1	MT972225.1
H	Y	2801	5		MT451244.1	MT966083.1	MT966084.1	MT997698.1	MT997717.1
H	Y	3582	5		MT370851.1	MT786438.1	MT834100.1	MT966076.1	MT969799.1
H	Y	5024	5		MT520189.1	MT520245.1	MT846673.1	MT847222.1	MT972907.1
H	Y	5395	5		MT434804.1	MT676368.1	MT827823.1	MT919769.1	MT919773.1
H	Y	6593	5		MT451708.1	MT461649.1	MT762398.1	MT833994.1	MT971092.1
H	Y	7150	5		MT482111.1	MT844025.1	MT847211.1	MT847217.1	MT876606.1
I	V	1155	5		MT609572.1	MT609573.1	MW002816.1	MW002818.1	MW006607.1
I	V	3524	5		MT457394.1	MT457395.1	MT457397.1	MT457398.1	MT457399.1
M	I	4965	5		MT757116.1	MT757117.1	MT890292.1	MT890340.1	MT966171.1
M	I	5464	5		MT806788.1	MT811528.1	MT844026.1	MT947548.1	MT971636.1
M	I	7738	5		MT375441.1	MT755899.1	MT799974.1	MT920034.1	MT971403.1
T	M	334	5		MT811550.1	MT873132.1	MT873465.1	MT970258.1	MT970763.1
T	M	5712	5		MT821795.1	MT873060.1	MT876554.1	MT971740.1	MT973082.1
P	L	928	5		MT742784.1	MT846005.1	MT969533.1	MT971025.1	MT997224.1
P	L	1788	5		MT412330.1	MT627216.1	MT704029.1	MT706417.1	MT786845.1
P	L	1864	5		MT584985.1	MT967928.1	MT967929.1	MT967971.1	MW000364.1
P	L	5308	5		MT325607.1	MT614476.1	MT627236.1	MT627259.1	MT831645.1
P	L	5531	5		MT509507.1	MT509510.1	MT607245.1	MT642307.1	MT972274.1
P	L	8523	5		MT510725.1	MT757105.1	MT772496.1	MT821668.1	MT883503.1
P	L	9535	5		MT642128.1	MT642234.1	MT821537.1	MT821605.1	MT834233.1
P	L	9553	5		MT755891.1	MT772543.1	MT791854.1	MT797771.1	MT811511.1
V	I	1065	5		MT831569.1	MT831596.1	MT831597.1	MT831653.1	MT831714.1
V	I	6173	5		MT958239.1	MT958241.1	MT958243.1	MT958247.1	MT958253.1
S	I	2806	5		MT451087.1	MT886333.1	MT886335.1	MT886347.1	MT951953.1
S	I	7936	5		MT252726.1	MT776419.1	MT776424.1	MT776425.1	MT834229.1
Q	H	6186	5		MT706292.1	MT811366.1	MT834029.1	MT834042.1	MT834208.1
K	N	130	5		MT791963.1	MT951972.1	MT952604.1	MT952605.1	MT952607.1
K	N	1897	5		MT656257.1	MT731660.1	MT740477.1	MT755836.1	MT876555.1
K	N	6143	5		MT810947.1	MT811257.1	MT811465.1	MT811469.1	MT973319.1
N	T	5277	5		MT856690.1	MW002807.1	MW002817.1	MW006601.1	MW006603.1
E	D	914	5		MT846644.1	MT973161.1	MT973187.1	MT973196.1	MT973197.1
M	T	2376	5		MT755889.1	MW001246.1	MW001247.1	MW001248.1	MW001249.1
S	F	2244	5		MT451049.1	MT740393.1	MT791943.1	MT791957.1	MT972236.1
S	F	2519	5		MT350255.1	MT350256.1	MT419842.1	MT811695.1	MT966176.1
S	F	2663	5		MT641518.1	MT969415.1	MT969557.1	MT972546.1	MW001251.1
S	F	2799	5		MT706327.1	MT706352.1	MT731663.1	MT810765.1	MT971535.1
R	C	5995	5		MT800029.1	MT800030.1	MT800045.1	MT827212.1	MT966167.1
R	C	6037	5		MT632766.1	MT937321.1	MT969477.1	MT970165.1	MT972353.1
S	G	1926	5		MT188341.1	MT344954.1	MT834656.1	MT834699.1	MT966219.1
S	G	6632	5		MT969649.1	MT969652.1	MT969871.1	MT969965.1	MT970771.1
D	G	6975	5		MT750050.1	MT750105.1	MT772473.1	MT772499.1	MT846594.1
E	K	445	5		MT215194.1	MT215195.1	MT276600.1	MT706420.1	MT706437.1
L	V	8687	5		MT706390.1	MT706394.1	MT706409.1	MT706410.1	MT706423.1
R	K	849	5		MT412301.1	MT434817.1	MT844026.1	MT846526.1	MT956686.1
A	S	5527	5		MT429186.1	MT844040.1	MT844041.1	MT844043.1	MT956706.1
A	S	7418	5		MT810679.1	MT810685.1	MT810700.1	MT810712.1	MT810714.1
A	S	9529	5		MT911827.1	MT970552.1	MT970974.1	MT970976.1	MT972717.1
D	Y	4603	5		MT892963.1	MT892964.1	MT892965.1	MT897459.1	MT919994.1
D	Y	7219	5		MT811514.1	MT831717.1	MT846417.1	MT947557.1	MT956720.1
V	F	2615	5		MT385439.1	MT385440.1	MT451062.1	MT641754.1	MT886334.1
V	F	3762	5		MT635270.1	MT946873.1	MT947553.1	MT947582.1	MT947588.1
V	F	6119	5		MT276326.2	MT276327.1	MT628218.1	MT791923.1	MT956722.1
V	F	7374	5		MT230904.1	MT457401.1	MT547814.1	MT621560.1	MT644268.1
V	F	8183	5		MT738173.1	MT795890.1	MT919776.1	MT919778.1	MT937821.1
V	F	9000	5		MT671813.1	MT806756.1	MT806757.1	MT820127.1	MT820128.1
G	D	9385	5		MT971037.1	MT971583.1	MT971647.1	MT973199.1	MT973239.1
G	C	147	5		MT831333.1	MT831341.1	MT831371.1	MT831748.1	MT834236.1
G	C	8380	5		MT969558.1	MT971477.1	MW001675.1	MW001887.1	MW001888.1
G	R	8258	5		MT831191.1	MT831549.1	MT831617.1	MT834181.1	MT834187.1
V	A	562	5		MT745711.1	MT745712.1	MT972111.1	MT997226.1	MT997235.1
V	A	1008	5		MT811237.1	MT811298.1	MT811345.1	MT811422.1	MT873208.1
V	A	8520	5		MT520214.1	MT520452.1	MT628276.1	MT873139.1	MT873289.1
N	D	870	5		MT576643.1	MT740403.1	MT755830.1	MT856456.1	MT856457.1
N	D	1997	5		MT969810.1	MT970524.1	MT970811.1	MT970979.1	MT973208.1
P	T	2687	5		MT510725.1	MT873051.1	MT873191.1	MT873293.1	MT873336.1
S	Y	413	5		MW001274.1	MW001275.1	MW001276.1	MW001277.1	MW001913.1
Q	R	3509	5		MT642128.1	MT642234.1	MT821537.1	MT821605.1	MT834233.1
E	G	2052	5		MW006564.1	MW006573.1	MW006579.1	MW006586.1	MW006594.1
M	V	86	5		MT451165.1	MT520528.1	MT907516.1	MT970785.1	MT973155.1
C	F	2212	5		MT457390.1	MT680232.1	MT706289.1	MT951939.1	MT956803.1
R	S	5623	5		MT481927.1	MT481932.1	MT481933.1	MT481934.1	MT481935.1
R	H	8704	5		MT451777.1	MT628152.1	MT641744.1	MT641751.1	MT641761.1
R	H	9181	5		MT506566.1	MT834069.1	MT834077.1	MT834102.1	MT834223.1
E	V	1415	5		MT601278.1	MT607253.1	MT656010.1	MT664171.1	MT755834.1
E	V	7184	5		MW006564.1	MW006573.1	MW006579.1	MW006586.1	MW006594.1
R	M	4548	5		MT893002.1	MT919999.1	MT920002.1	MT920007.1	MT920010.1
I	S	9163	5		MT507032.2	MT568638.1	MT886367.1	MT886371.1	MT937818.1
Q	P	8788	5		MT919769.1	MT919773.1	MT919774.1	MT919786.1	MT919787.1
M	L	3271	5		MT706319.1	MT706398.1	MT706405.1	MT706408.1	MT706411.1
R	G	9373	5		MT669322.1	MT846480.1	MT890321.1	MT890322.1	MT956757.1
S	P	444	4		MT509494.1	MT632772.1	MW000357.1	MW000358.1
S	L	1954	4		MT706436.1	MT731937.1	MT920036.1	MT940494.1
S	L	5490	4		MT806798.1	MT810842.1	MT972934.1	MT973045.1
S	L	6646	4		MT558660.1	MT642278.1	MT655746.1	MT971024.1
S	L	7054	4		MT281577.1	MT451157.1	MT642081.1	MT811488.1
S	L	7225	4		MT631788.1	MT631790.1	MT631794.1	MT750396.1
V	L	5801	4		MT451123.1	MT451176.1	MT641665.1	MT641682.1
V	L	6679	4		MT451098.1	MT451103.1	MT614486.1	MT973026.1
T	I	396	4		MT831356.1	MT831538.1	MT831613.1	MT831722.1
T	I	491	4		MT632543.1	MT876547.1	MT967960.1	MT967961.1
T	I	1431	4		MT520339.1	MT576639.1	MT635405.1	MT757085.1
T	I	1856	4		MT560679.1	MT704134.1	MT706233.1	MT791956.1
T	I	1883	4		MT821674.1	MT834045.1	MT893006.1	MT947574.1
T	I	2108	4		MT776407.1	MT893685.1	MT956713.1	MT956730.1
T	I	2185	4		MT627250.1	MT731735.1	MT811365.1	MT811412.1
T	I	2878	4		MT739425.1	MT739429.1	MT913038.1	MT913042.1
T	I	3581	4		MT970922.1	MT970923.1	MT971441.1	MT971540.1
T	I	4034	4		MT520407.1	MT664107.1	MT928980.1	MT958219.1
T	I	4942	4		MT628079.1	MT642164.1	MT801043.1	MT940516.1
T	I	5038	4		MT846013.1	MT846015.1	MT893659.1	MT919529.1
T	I	5207	4		MT632820.1	MT635406.1	MT925982.1	MT952671.1
T	I	5445	4		MT050493.1	MT831202.1	MT831265.1	MT834065.1
T	I	8143	4		MT642166.1	MT642211.1	MT821668.1	MT821691.1
T	I	9037	4		MT831254.1	MT831612.1	MT940459.1	MT997214.1
T	I	9053	4		MT106054.1	MT821663.1	MT847226.1	MT997694.1
G	V	99	4		MT706198.1	MT973166.1	MT973254.1	MT973273.1
G	V	9382	4		MT846430.1	MT919770.1	MT919779.1	MT990450.1
D	N	34	4		MT477862.1	MT740706.1	MT758215.1	MT940464.1
D	N	140	4		MT704039.1	MT704050.1	MT757073.1	MT757082.1
D	N	1038	4		MT632901.1	MT642242.1	MT831444.1	MT831892.1
G	S	346	4		MT890356.1	MT890357.1	MT956684.1	MT956777.1
G	S	1766	4		MT598178.1	MT791945.1	MT810086.1	MT810858.1
K	R	518	4		MT293206.1	MT810616.1	MT810628.1	MT810630.1
K	R	2591	4		MT326149.1	MT614538.1	MT755883.1	MT972903.1
L	F	1132	4		MT499208.1	MT706403.1	MT706415.1	MT772565.1
L	F	3492	4		MT821540.1	MT821566.1	MT821658.1	MT821788.1
L	F	4947	4		MT632775.1	MT642116.1	MT831221.1	MT831706.1
L	F	5528	4		MT499188.1	MT499189.1	MT971319.1	MT971934.1
L	F	7145	4		MT831534.1	MT831539.1	MT831541.1	MT831629.1
L	F	8210	4		MT344950.1	MT344951.1	MT512418.1	MT512419.1
L	F	8333	4		MT509503.1	MT614460.1	MT892993.1	MT970802.1
L	F	8388	4		MT609590.1	MT609591.1	MT609592.1	MT913128.1
I	T	115	4		MT499190.1	MT907520.2	MT954959.1	MT954971.1
I	T	5912	4		MT873051.1	MT873191.1	MT873293.1	MT873336.1
P	S	805	4		MT628080.1	MT641586.1	MT641587.1	MT641619.1
P	S	2607	4		MT370958.1	MT712861.1	MT791958.1	MT971437.1
P	S	4563	4		MT981430.1	MT981431.1	MT981490.1	MW006595.1
P	S	5284	4		MT576035.1	MT576037.1	MT632885.1	MT970776.1
P	S	5595	4		MT259287.1	MT326076.1	MT375476.1	MT461658.1
P	S	6717	4		MT259227.1	MT259228.1	MT259229.1	MT259231.1
P	S	8169	4		MT627414.1	MT641535.1	MT706146.1	MT811511.1
P	S	8523	4		MT928980.1	MT947565.1	MT947577.1	MT958219.1
P	S	9369	4		MT642283.1	MT789712.1	MT833974.1	MT913134.1
A	V	600	4		MT520392.1	MT827820.1	MT827822.1	MT946895.1
A	V	1475	4		MT252708.1	MT263415.1	MT451006.1	MT632495.1
A	V	4722	4		MT731656.1	MT731662.1	MT731666.1	MT810703.1
A	V	5740	4		MT970150.1	MT970512.1	MT971632.1	MW006606.1
A	V	5951	4		MT740724.1	MT810758.1	MT919785.1	MT972161.1
A	V	7577	4		MT291836.1	MT520523.1	MT772520.1	MT772524.1
A	V	9013	4		MT457390.1	MT731657.1	MT740390.1	MT886312.1
A	V	9097	4		MT883499.1	MT940515.1	MT940516.1	MT940520.1
R	I	9094	4		MT831186.1	MT831277.1	MT834005.1	MT834048.1
H	Y	46	4		MT786455.1	MT834038.1	MT956699.1	MT958244.1
H	Y	111	4		MT890294.1	MT919785.1	MT947552.1	MT947559.1
H	Y	1162	4		MT800029.1	MT800030.1	MT800045.1	MT821666.1
H	Y	5181	4		MT520360.1	MT757064.1	MT757066.1	MT757078.1
H	Y	6287	4		MT679194.1	MT810627.1	MT929014.1	MT929134.1
A	T	2823	4		MT831323.1	MT831365.1	MT831380.1	MT831406.1
A	T	8311	4		MT946873.1	MT947553.1	MT947582.1	MT947588.1
I	V	896	4		MT966129.1	MT970576.1	MT972449.1	MT972584.1
I	V	2711	4		MT750048.1	MT750058.1	MT929014.1	MT929134.1
I	V	6581	4		MT997713.1	MT997728.1	MT997730.1	MT997737.1
I	V	8405	4		MT520223.1	MT520332.1	MT520526.1	MT873272.1
M	I	3658	4		MT609580.1	MT635409.1	MT811569.1	MT972166.1
M	I	4423	4		MT731653.1	MT731931.1	MT731932.1	MT786813.1
M	I	4495	4		MT467238.1	MT821638.1	MT821694.1	MW002806.1
M	I	5881	4		MT451876.1	MT890296.1	MT892976.1	MT966145.1
M	I	6147	4		MT371047.1	MT499177.1	MT920010.1	MT941056.1
T	M	3461	4		MT786847.1	MT827820.1	MT940476.1	MT969492.1
P	L	1209	4		MT810480.1	MT873152.1	MT873251.1	MT873499.1
P	L	1598	4		MT246476.1	MT757029.1	MT831587.1	MT831665.1
P	L	4340	4		MT745707.1	MT745719.1	MT969383.1	MT969448.1
P	L	6129	4		MT520396.1	MT557568.1	MT614534.1	MT704026.1
P	L	6941	4		MT496972.1	MT745687.1	MT972018.1	MT972168.1
P	L	8386	4		MT811672.1	MT890320.1	MT956719.1	MT966156.1
P	L	9173	4		MT956738.1	MT956788.1	MT956804.1	MW001693.1
F	L	6414	4		MT632901.1	MT642242.1	MT831444.1	MT831892.1
V	I	4489	4		MT967941.1	MT997704.1	MT997724.1	MT997725.1
V	I	5400	4		MT810842.1	MT811303.1	MT811430.1	MT811505.1
V	I	8539	4		MT676013.1	MT676014.1	MT834849.1	MT834850.1
S	I	6087	4		MT609567.1	MT831737.1	MT831840.1	MT947578.1
S	I	9200	4		MT435081.1	MT873270.1	MT981104.1	MT981105.1
Q	H	3780	4		MT628218.1	MT846556.1	MT890355.1	MT956794.1
Q	H	7697	4		MT740706.1	MT758215.1	MT758375.1	MT940464.1
Q	H	8495	4		MT704069.1	MT890290.1	MT956700.1	MT956704.1
Q	H	9459	4		MT614508.1	MT810718.1	MT956719.1	MT971789.1
K	N	121	4		MT370986.1	MT755837.1	MT821764.1	MW001284.1
K	N	291	4		MT810623.1	MT810765.1	MT811254.1	MT811484.1
K	N	681	4		MT627427.1	MT750114.1	MT750116.1	MT846686.1
K	N	1657	4		MT459840.1	MT970063.1	MT970467.1	MT970470.1
K	N	6618	4		MT704011.1	MT890296.1	MT892976.1	MT966145.1
K	N	8198	4		MT459846.1	MT601284.1	MT703973.1	MT907518.1
K	N	8347	4		MT576689.1	MT886301.1	MT886344.1	MT973057.1
K	N	8822	4		MT345822.1	MT375441.1	MT632501.1	MT632622.1
K	N	9543	4		MT502774.1	MT635672.1	MT831196.1	MT834244.1
E	D	5572	4		MT655742.1	MT667351.1	MT755916.1	MT791896.1
M	T	7157	4		MT827818.1	MT831160.1	MT831737.1	MT831750.1
S	F	303	4		MT609572.1	MT609573.1	MT750396.1	MT834329.1
S	F	2287	4		MT628200.1	MT811197.1	MT811397.1	MT966192.1
S	F	3519	4		MT772490.1	MT831220.1	MT831236.1	MT831643.1
S	F	3986	4		MT246457.1	MT459899.1	MT740438.1	MT806192.1
S	F	7259	4		MT539176.1	MT731659.1	MT745767.1	MT969650.1
S	F	9356	4		MT447177.1	MT745698.1	MT745704.1	MT994286.1
R	C	100	4		MT969993.1	MT970937.1	MT970938.1	MT997985.1
R	C	125	4		MT907516.1	MT946870.1	MT971319.1	MT971934.1
S	G	1735	4		MT481906.1	MT607602.1	MT954103.1	MT954414.1
D	G	9547	4		MT412308.1	MT566435.1	MT566436.1	MT834038.1
E	K	38	4		MT451209.1	MT971746.1	MT971892.1	MT973295.1
E	K	2055	4		MT811485.1	MT811493.1	MT811502.1	MT952635.1
R	K	227	4		MT810828.1	MT810996.1	MT919776.1	MT919778.1
R	K	3453	4		MT438744.1	MT438748.1	MT449664.1	MT628084.1
R	K	5360	4		MT811664.1	MT811678.1	MT811751.1	MT892983.1
A	S	3458	4		MT520265.1	MT520279.1	MT520439.1	MT873154.1
A	S	5951	4		MT831646.1	MT831755.1	MT834116.1	MT834238.1
A	S	6821	4		MT560680.1	MT560682.1	MT791915.1	MT833979.1
A	S	8085	4		MT334540.1	MT627751.1	MT628092.1	MT811251.1
A	S	8334	4		MT627766.1	MT740479.1	MT740485.1	MT946872.1
A	S	8641	4		MT811448.1	MT940515.1	MT940516.1	MT940520.1
A	S	8656	4		MT757115.1	MT834697.1	MT834734.1	MT966247.1
A	S	9202	4		MT683416.1	MT683417.1	MT683418.1	MT981489.1
D	Y	8125	4		MT520398.1	MT810951.1	MT811222.1	MT811310.1
D	Y	8160	4		MT576043.1	MT831662.1	MT956750.1	MT997686.1
D	Y	9251	4		MT969929.1	MT971189.1	MT971389.1	MT972780.1
D	Y	9518	4		MT509498.1	MT635672.1	MT642181.1	MT706312.1
V	F	338	4		MT520186.1	MT520250.1	MT810087.1	MT811362.1
V	F	3656	4		MT412236.1	MT576639.1	MT846008.1	MT886376.1
V	F	6368	4		MT259287.1	MT326076.1	MT375476.1	MT461658.1
V	F	7629	4		MT704114.1	MT755884.1	MT810916.1	MW006579.1
G	D	7268	4		MT457394.1	MT457395.1	MT457398.1	MT457399.1
G	C	296	4		MT375476.1	MT520419.1	MT873399.1	MT876572.1
G	C	9408	4		MT358690.1	MT412294.1	MT920005.1	MT955173.1
G	R	6782	4		MT447177.1	MT745698.1	MT745704.1	MT994286.1
G	R	8537	4		MT252817.1	MT358656.1	MT632874.1	MT873125.1
V	A	650	4		MT740403.1	MT755830.1	MT856456.1	MT856457.1
V	A	4653	4		MT481901.1	MT953980.1	MT953981.1	MT953991.1
V	A	6507	4		MT435083.1	MT467242.1	MT481900.1	MT496996.1
T	A	2686	4		MT704052.1	MT704094.1	MT757076.1	MT757077.1
T	A	5781	4		MT259287.1	MT326076.1	MT375476.1	MT461658.1
N	D	8540	4		MT731935.1	MT800031.1	MT800036.1	MT846012.1
T	N	6479	4		MT929104.1	MT929106.1	MT929110.1	MT929119.1
K	T	7818	4		MW001246.1	MW001247.1	MW001248.1	MW001249.1
V	M	492	4		MT326058.1	MT821555.1	MT821558.1	MT821656.1
R	L	6497	4		MT831534.1	MT831539.1	MT831629.1	MT831680.1
R	L	9361	4		MT477845.1	MT496976.1	MT941272.1	MT971833.1
L	I	8321	4		MT642307.1	MT642343.1	MT642366.1	MT642433.1
K	E	635	4		MT370844.1	MT520337.1	MT520522.1	MT627416.1
M	V	5299	4		MT642192.1	MT706450.1	MT844022.1	MW001251.1
M	V	6630	4		MT704064.1	MT704065.1	MT704115.1	MT956699.1
M	V	8285	4		MT873062.1	MT953887.1	MT953890.1	MT954072.1
Y	H	5484	4		MT800024.1	MT800758.1	MT810943.1	MT811006.1
N	Y	7153	4		MT873180.1	MT873212.1	MT873356.1	MT873452.1
N	Y	9131	4		MT875354.1	MT875355.1	MT875356.1	MT875358.1
I	L	7109	4		MT831165.1	MT831301.1	MT831813.1	MT940515.1
R	S	8996	4		MT827222.1	MT827226.1	MT827231.1	MT843286.1
N	L	3407	4		MT451885.1	MT483555.1	MT483557.1	MT496975.1
Q	E	8318	4		MT740435.1	MT740478.1	MT755828.1	MT762396.1
W	R	8475	4		MT642138.1	MT642144.1	MT642427.1	MT970088.1
C	R	434	4		MT846593.1	MT846603.1	MT846676.1	MT929009.1
N	Q	8540	4		MT676013.1	MT676014.1	MT834849.1	MT834850.1
S	P	5305	3		MT776419.1	MT776424.1	MT776425.1
L	S	7011	3		MT953980.1	MT953981.1	MT953991.1
L	S	9552	3		MT831179.1	MT958205.1	MT958206.1
S	L	539	3		MT438728.1	MT642155.1	MT642214.1
S	L	3246	3		MT447159.1	MT742784.1	MT834038.1
S	L	4401	3		MT956722.1	MT969719.1	MT971258.1
S	L	9357	3		MT627921.1	MT937827.1	MT956773.1
S	N	675	3		MT844044.1	MT956719.1	MT997222.1
S	N	4528	3		MT461641.1	MT627232.1	MT627636.1
S	N	8502	3		MT731654.1	MT740401.1	MT953895.1
V	L	3422	3		MT739456.1	MT750488.1	MT913069.1
V	L	3663	3		MT811234.1	MT811252.1	MT946895.1
V	L	4653	3		MT642120.1	MT940472.1	MT940473.1
V	L	6292	3		MT481905.1	MT496997.1	MT607612.1
V	L	6369	3		MT607248.1	MT641512.1	MT886345.1
V	L	8484	3		MT893659.1	MT970221.1	MT971797.1
V	L	8556	3		MT811711.1	MT956699.1	MT967979.1
V	L	9440	3		MT627920.1	MT664107.1	MW001918.1
T	I	754	3		MT451184.1	MT451675.1	MT627921.1
T	I	815	3		MT451156.1	MT846485.1	MT937812.1
T	I	1244	3		MT642178.1	MT952610.1	MT972148.1
T	I	1544	3		MT954416.1	MT954593.1	MT969909.1
T	I	1569	3		MT745677.1	MT745714.1	MT811279.1
T	I	1762	3		MT451470.1	MT846483.1	MT972166.1
T	I	1775	3		MT956738.1	MT956788.1	MT956804.1
T	I	2282	3		MT750097.1	MT846547.1	MT846555.1
T	I	2617	3		MT704012.1	MT981087.1	MT997701.1
T	I	2686	3		MT706222.1	MT806807.1	MT821778.1
T	I	2779	3		MT642243.1	MT642247.1	MT642261.1
T	I	3092	3		MN996531.1	MT633007.1	MT970876.1
T	I	3226	3		MT609567.1	MT956706.1	MT966133.1
T	I	3753	3		MT731938.1	MT956746.1	MT969430.1
T	I	4068	3		MT706410.1	MT873059.1	MT940476.1
T	I	4222	3		MT772426.1	MT772489.1	MT795912.1
T	I	4545	3		MT470101.1	MT506541.1	MT520263.1
T	I	6356	3		MT123291.2	MT481927.1	MT940479.1
T	I	6761	3		MT811530.1	MT831347.1	MT911797.1
T	I	7024	3		MT811420.1	MT811421.1	MT811424.1
T	I	7033	3		MT451154.1	MT499218.1	MT641689.1
T	I	7683	3		MT470144.1	MT470168.1	MT811513.1
T	I	7723	3		MT811311.1	MT972876.1	MT972877.1
T	I	8245	3		MT846455.1	MT966255.1	MT970452.1
T	I	8312	3		MT481929.1	MT622319.1	MT969605.1
T	I	9191	3		MT683406.1	MT811490.1	MT821773.1
T	I	9311	3		MT791844.1	MT940490.1	MT940503.1
T	I	9336	3		MT614449.1	MT831483.1	MT893681.1
T	I	9417	3		MT470176.1	MT706334.1	MT947587.1
G	V	6080	3		MT745584.1	MT806774.1	MT821764.1
G	V	7039	3		MT758193.1	MT971701.1	MT973137.1
G	V	7751	3		MT811420.1	MT811421.1	MT811424.1
G	V	8174	3		MT821795.1	MT953880.1	MW001920.1
D	N	1442	3		MT831579.1	MT971275.1	MT971276.1
D	N	3044	3		MT745653.1	MT745662.1	MT811523.1
D	N	8959	3		MT457390.1	MT846484.1	MT956749.1
G	S	729	3		MT418886.1	MT418887.1	MT418888.1
G	S	3760	3		MT520437.1	MT886314.1	MT886318.1
G	S	6505	3		MT520443.1	MT750090.1	MT873068.1
G	S	9267	3		MT740706.1	MT758213.1	MT758375.1
L	F	385	3		MT846553.1	MT956730.1	MT972161.1
L	F	1036	3		MT810827.1	MT811177.1	MT981489.1
L	F	1133	3		MT969768.1	MT972669.1	MT972672.1
L	F	1561	3		MT517423.1	MT811731.1	MT971287.1
L	F	1855	3		MT800030.1	MT946871.1	MT946872.1
L	F	2657	3		MT520534.1	MT937816.1	MT937817.1
L	F	3832	3		MT159712.2	MT641735.1	MT786845.1
L	F	4813	3		MT407656.1	MT642100.1	MT831177.1
L	F	6325	3		MT477845.1	MT641519.1	MT641546.1
L	F	8321	3		MT539174.1	MT831771.1	MT997951.1
L	F	8411	3		MT890296.1	MT892976.1	MT966145.1
L	F	9004	3		MT846484.1	MT956749.1	MT972161.1
L	F	9046	3		MT810624.1	MT810850.1	MT831123.1
L	F	9049	3		MT821566.1	MT821658.1	MT821788.1
I	T	2012	3		MT846428.1	MT846429.1	MT952648.1
I	T	2246	3		MT019531.1	MT123293.2	MT446312.1
I	T	2711	3		MT706389.1	MT706400.1	MT706413.1
I	T	3524	3		MT632939.1	MT642285.1	MT831474.1
I	T	6107	3		MT627746.1	MT627765.1	MT627767.1
P	S	310	3		MT731653.1	MT731655.1	MT856452.1
P	S	961	3		MT951969.1	MT973321.1	MT973338.1
P	S	1012	3		MT477844.1	MT956743.1	MT956744.1
P	S	1499	3		MT252817.1	MT576641.1	MT811254.1
P	S	1543	3		MT582467.1	MT642111.1	MT929159.1
P	S	1788	3		MT601280.1	MT607252.1	MT607255.1
P	S	2020	3		MT627256.1	MT627268.1	MT786334.1
P	S	2794	3		MT947554.1	MT947570.1	MT997228.1
P	S	2931	3		MT731936.1	MT846600.1	MT846654.1
P	S	3955	3		MT739456.1	MT913069.1	MT952608.1
P	S	4526	3		MT683386.1	MT731743.1	MT740404.1
P	S	4531	3		MT757104.1	MT791944.1	MT952701.1
P	S	5309	3		MT293163.1	MT461605.1	MT811535.1
P	S	5650	3		MT811362.1	MT941047.1	MT941052.1
P	S	6424	3		MT451582.1	MT740394.1	MT740480.1
P	S	6629	3		MT810089.1	MT846483.1	MT890349.1
P	S	6839	3		MT558703.1	MT740480.1	MT810838.1
P	S	7638	3		MT371019.1	MT877320.1	MT997686.1
P	S	8322	3		MT344957.1	MT967958.1	MT967959.1
P	S	9180	3		MT856459.1	MT947565.1	MT947577.1
P	S	9213	3		MT159718.2	MT834123.1	MT970744.1
P	S	9338	3		MT811325.1	MW006564.1	MW006573.1
P	S	9534	3		MT846480.1	MT956757.1	MT992731.1
P	S	9535	3		MT632992.1	MT821594.1	MT953880.1
A	V	541	3		MT576639.1	MT704047.1	MT811523.1
A	V	657	3		MT750097.1	MT846547.1	MT846555.1
A	V	669	3		MT890320.1	MT966113.1	MT966156.1
A	V	736	3		MT252723.1	MT731663.1	MT873375.1
A	V	1300	3		MT365032.1	MT461641.1	MT560679.1
A	V	1354	3		MT412228.1	MT412257.1	MT810984.1
A	V	1999	3		MT326082.1	MT345821.1	MT810916.1
A	V	2100	3		MT811492.1	MT886363.1	MT966148.1
A	V	2893	3		MT263462.1	MT676397.1	MT806775.1
A	V	3237	3		MT846686.1	MT873454.1	MT956737.1
A	V	3394	3		MT873321.1	MT940486.1	MT940502.1
A	V	3623	3		MT834643.1	MT834645.1	MT846438.1
A	V	3959	3		MT520528.1	MT810642.1	MT997709.1
A	V	3972	3		MT609564.1	MT609565.1	MT956746.1
A	V	3990	3		MT967958.1	MT967959.1	MT994849.1
A	V	5439	3		MT632835.1	MT811677.1	MT811749.1
A	V	6964	3		MT772529.1	MT846507.1	MT846539.1
A	V	7031	3		MT882319.1	MT954071.1	MT997241.1
A	V	7633	3		MT451145.1	MT834697.1	MT973300.1
A	V	7695	3		MT740708.1	MT821612.1	MT873503.1
A	V	7853	3		MT451101.1	MT627930.1	MT937824.1
A	V	8027	3		MT470113.1	MT706428.1	MT972725.1
A	V	8851	3		MT350269.1	MT632526.1	MT776421.1
A	V	9325	3		MT750041.1	MT750042.1	MT834002.1
A	V	9421	3		MT811711.1	MT827212.1	MT966148.1
A	V	9568	3		MT642120.1	MT831409.1	MT946896.1
R	I	7415	3		MT012098.1	MT510693.1	MT627395.1
R	I	9555	3		MT757121.1	MT940460.1	MT952648.1
N	S	7152	3		MT339039.1	MT627414.1	MT811205.1
H	Y	1820	3		MT461658.1	MT627748.1	MT627761.1
H	Y	3235	3		MT215194.1	MT215195.1	MT276600.1
H	Y	7249	3		MT772558.1	MT966171.1	MT972886.1
A	T	2035	3		MT811695.1	MT811708.1	MT811709.1
A	T	2703	3		MT704100.1	MT704101.1	MT704102.1
A	T	4251	3		MT614466.1	MT811187.1	MT811360.1
A	T	5539	3		MT252736.1	MT252819.1	MT956721.1
A	T	6897	3		MT831867.1	MT834199.1	MT834326.1
A	T	7269	3		MT451118.1	MT451124.1	MT451162.1
A	T	8334	3		MT811250.1	MT831850.1	MT831855.1
A	T	8746	3		MT811490.1	MT811527.1	MT811531.1
A	T	8856	3		MT831237.1	MT834849.1	MT834850.1
A	T	9179	3		MT954416.1	MT954593.1	MT971776.1
I	V	3621	3		MT967900.1	MT967901.1	MT972577.1
I	V	3782	3		MT856455.1	MT969466.1	MT972452.1
I	V	7201	3		MT328034.1	MT459845.1	MT670018.1
I	V	7591	3		MT831638.1	MT994393.1	MT994395.1
I	V	8798	3		MT627920.1	MT627922.1	MT627929.1
M	I	1314	3		MT371049.1	MT952613.1	MT952614.1
M	I	1380	3		MT632777.1	MT642073.1	MT821572.1
M	I	3089	3		MT800029.1	MT800030.1	MT800045.1
M	I	3865	3		MT627425.1	MT890320.1	MT966156.1
M	I	4000	3		MT827247.1	MT827248.1	MT831567.1
M	I	4035	3		MT520314.1	MT520396.1	MT614534.1
M	I	4679	3		MT893000.1	MT967960.1	MT967961.1
M	I	4967	3		MT496991.1	MT831867.1	MT834326.1
M	I	5705	3		MT706303.1	MT786847.1	MT831616.1
M	I	5890	3		MW002816.1	MW002818.1	MW006607.1
M	I	6333	3		MT259267.1	MT375447.1	MT447172.1
M	I	6577	3		MT755835.1	MT831293.1	MT831338.1
M	I	7181	3		MT481895.1	MT481896.1	MT846519.1
M	I	8543	3		MT459865.1	MT459899.1	MT745661.1
M	I	8667	3		MT520178.1	MT704112.1	MT704117.1
T	M	9499	3		MT627621.1	MT834129.1	MT834213.1
W	L	7156	3		MT635855.1	MT635858.1	MT937826.1
W	L	8410	3		MT039890.1	MT385430.1	MT460130.1
W	L	8413	3		MT750087.1	MT806773.1	MT972695.1
W	L	8807	3		MT451149.1	MT451470.1	MT997221.1
P	L	2081	3		MT050493.1	MT114416.1	MT114417.1
P	L	2223	3		MT614596.1	MT811528.1	MT947548.1
P	L	3373	3		MT450909.1	MT450911.1	MT680223.1
P	L	5485	3		MT703991.1	MT757020.1	MT846477.1
P	L	6564	3		MT590600.1	MT632558.1	MT632585.1
P	L	6920	3		MT811699.1	MT833961.1	MT972923.1
P	L	8169	3		MT470144.1	MT470168.1	MW001673.1
P	L	8322	3		MT811010.1	MT947565.1	MT947577.1
P	L	8837	3		MT811509.1	MT831206.1	MT831695.1
P	L	8923	3		MT496991.1	MT755891.1	MT755894.1
P	L	9534	3		MT385459.1	MT627424.1	MT997687.1
P	L	9538	3		MT970342.1	MT970346.1	MT972939.1
C	S	317	3		MT806780.1	MT825091.1	MT889692.1
F	L	549	3		MT940515.1	MT940516.1	MT940520.1
F	L	5092	3		MT810602.1	MT811267.1	MT811467.1
F	L	9058	3		MT757030.1	MT757032.1	MT757033.1
V	I	61	3		MT973025.1	MT973026.1	MT973088.1
V	I	1054	3		MT451146.1	MT709104.1	MT709105.1
V	I	6595	3		MT676397.1	MT706160.1	MT966169.1
V	I	9123	3		MT956738.1	MT956788.1	MT956804.1
S	I	2187	3		MT123291.2	MT123293.2	MT446312.1
S	I	6520	3		MT890296.1	MT892976.1	MT966145.1
S	I	7159	3		MT741096.1	MT741490.1	MT929023.1
S	I	8459	3		MT833985.1	MT947578.1	MT970692.1
Y	C	5627	3		MT358638.1	MT365030.1	MT365031.1
Q	H	1584	3		MT461641.1	MT477862.1	MT806789.1
Q	H	3964	3		MT412273.1	MT628037.1	MT632815.1
Q	H	4591	3		MT632781.1	MT928980.1	MT958219.1
Q	H	7620	3		MT576039.1	MT940464.1	MT972114.1
Q	H	7682	3		MT648676.1	MT834674.1	MT846012.1
Q	H	9176	3		MT350243.1	MT810848.1	MT847223.1
Q	H	9556	3		MT601281.1	MT831158.1	MT831244.1
K	N	2202	3		MT447165.1	MT827253.1	MT972166.1
K	N	2499	3		MT576641.1	MT641496.1	MT970390.1
K	N	4179	3		MT226610.1	MT607618.1	MT755887.1
K	N	6371	3		MT632769.1	MT772240.1	MT810497.1
K	N	8080	3		MT831540.1	MT873372.1	MT992733.1
K	N	8212	3		MT460130.1	MT952650.1	MT952654.1
N	T	5619	3		MT520314.1	MT520396.1	MT614534.1
E	D	1415	3		MT731656.1	MT731662.1	MT731666.1
E	D	8793	3		MT758203.1	MT821764.1	MT940479.1
E	D	9537	3		MT811488.1	MT811503.1	MT811506.1
M	T	4928	3		MW001251.1	MW001252.1	MW001254.1
S	F	280	3		MT750041.1	MT750042.1	MW001902.1
S	F	482	3		MT745723.1	MT969372.1	MT972370.1
S	F	693	3		MT970703.1	MT970848.1	MT971520.1
S	F	1480	3		MW001675.1	MW001887.1	MW001888.1
S	F	1517	3		MT293197.1	MT642093.1	MT642124.1
S	F	2502	3		MT940477.1	MT940478.1	MT965767.1
S	F	5509	3		MT846553.1	MT937318.1	MT937319.1
R	C	3325	3		MT192772.1	MT192773.1	MT882316.1
R	C	6497	3		MT499218.1	MT811509.1	MT997240.1
R	C	6616	3		MT811510.1	MT811512.1	MT834093.1
R	C	8416	3		MT520484.1	MT997226.1	MT997235.1
S	G	5311	3		MT534311.1	MT601279.1	MT811340.1
D	G	76	3		MT969655.1	MT970789.1	MT970812.1
D	G	2982	3		MT632806.1	MT772215.1	MT997214.1
D	G	6264	3		MT844040.1	MT844041.1	MT844043.1
E	K	353	3		MT429191.1	MT641720.1	MT641721.1
E	K	727	3		MT776419.1	MT776424.1	MT776425.1
E	K	7661	3		MT811294.1	MT811413.1	MT811526.1
L	V	7012	3		MT215194.1	MT215195.1	MT276600.1
D	H	8841	3		MT609585.1	MT831846.1	MT971791.1
R	K	580	3		MT947576.1	MT947579.1	MT947586.1
R	K	7410	3		MT679188.1	MT791940.1	MT951942.1
R	K	9259	3		MT971840.1	MT971841.1	MT971866.1
A	S	4610	3		MT937825.1	MT958262.1	MT958263.1
A	S	4998	3		MT740686.1	MT740688.1	MT811529.1
A	S	5784	3		MT786798.1	MT820130.1	MT820132.1
A	S	5855	3		MT520307.1	MT800016.1	MT811416.1
A	S	6893	3		MT811324.1	MT811389.1	MT811507.1
A	S	7269	3		MT664727.1	MT742088.1	MT893000.1
A	S	9381	3		MT520217.1	MT806778.1	MT847220.1
A	S	9422	3		MT370904.1	MT972756.1	MT972763.1
D	Y	931	3		MT940452.1	MT950195.1	MT956749.1
D	Y	5697	3		MT956727.1	MT956799.1	MT956801.1
D	Y	6328	3		MT499217.1	MT811461.1	MT873140.1
D	Y	6398	3		MT789712.1	MT810731.1	MT847209.1
D	Y	6578	3		MT811316.1	MT955114.1	MT955326.1
D	Y	7257	3		MT821640.1	MT821660.1	MT821677.1
D	Y	7581	3		MT576043.1	MT655743.1	MT811321.1
D	Y	8170	3		MT810765.1	MT811507.1	MT953880.1
D	Y	8307	3		MT632559.1	MT846666.1	MT873363.1
D	Y	8833	3		MT745697.1	MT810850.1	MT941272.1
D	Y	9189	3		MT520343.1	MT520489.1	MT607611.1
D	Y	9513	3		MT811202.1	MT811401.1	MT811416.1
D	Y	9572	3		MT928982.1	MT971378.1	MT973205.1
R	T	7025	3		MT952701.1	MT972345.1	MT972437.1
V	F	775	3		MT731661.1	MT731740.1	MT740384.1
V	F	4598	3		MT831630.1	MT834032.1	MT834206.1
V	F	5587	3		MT350277.1	MT810680.1	MT886347.1
V	F	6122	3		MT459844.1	MT811488.1	MT831318.1
V	F	6144	3		MT370958.1	MT971283.1	MT973200.1
V	F	8789	3		MT246476.1	MT811483.1	MT811498.1
T	K	7731	3		MT886333.1	MT886335.1	MT886347.1
H	R	1502	3		MT642138.1	MT642144.1	MT642427.1
G	C	113	3		MT758439.1	MT997206.1	MT997208.1
G	C	446	3		MT745676.1	MT745677.1	MT745714.1
G	C	1157	3		MT745688.1	MT745713.1	MT972139.1
G	C	2209	3		MT706162.1	MT706169.1	MT706177.1
G	C	5122	3		MT831130.1	MT831279.1	MT970771.1
V	A	5715	3		MT811259.1	MW001886.1	MW001910.1
N	D	2605	3		MT632793.1	MT745677.1	MT745714.1
K	T	7101	3		MT772426.1	MT772489.1	MT795912.1
Q	L	7500	3		MT772522.1	MW000357.1	MW000358.1
S	Y	8477	3		MT439270.1	MT506660.1	MT997706.1
R	L	7772	3		MT374108.1	MT958226.1	MT958228.1
R	L	9355	3		MT326137.1	MT371029.1	MT628092.1
L	I	2086	3		MT496984.1	MT680218.1	MT680234.1
L	I	7525	3		MT731656.1	MT731662.1	MT731666.1
L	P	8784	3		MT750100.1	MT772498.1	MT811511.1
Q	R	576	3		MT676288.1	MT676290.1	MT676369.1
Q	R	9133	3		MT981435.1	MT981485.1	MW006600.1
Q	R	9210	3		MT893685.1	MT956713.1	MT956730.1
L	H	6868	3		MT358730.1	MT358736.1	MT358748.1
A	D	2734	3		MT576041.1	MT576049.1	MT758193.1
E	G	3912	3		MT611538.1	MT772240.1	MT990449.1
E	G	6582	3		MT947555.1	MT947560.1	MT997232.1
M	V	599	3		MT601280.1	MT607252.1	MT607255.1
M	V	3529	3		MT412281.1	MT461617.1	MT632938.1
M	V	3698	3		MT628146.1	MT886346.1	MT920039.1
C	F	6649	3		MT731665.1	MT892976.1	MT966145.1
C	F	8250	3		MT451881.1	MT451882.1	MT956699.1
S	A	1563	3		MT750097.1	MT846547.1	MT846555.1
I	M	3142	3		MT706254.1	MT706271.1	MT966104.1
W	C	9087	3		MT438738.1	MT831735.1	MT831761.1
Y	H	8811	3		MT641561.1	MT642227.1	MT834134.1
Y	H	9088	3		MT893685.1	MT956713.1	MT956730.1
T	S	9318	3		MT844044.1	MT956719.1	MT997222.1
I	L	4101	3		MT642322.1	MT806806.1	MT821676.1
R	S	9373	3		MT444624.1	MT614523.1	MT846494.1
R	H	6121	3		MT821735.1	MT831449.1	MT831703.1
Q	K	9333	3		MT451258.1	MT954067.1	MT954069.1
P	R	9080	3		MT731661.1	MT731740.1	MT740384.1
G	A	7185	3		MT758197.1	MT758202.1	MT997212.1
L	W	1377	3		MT679188.1	MT791940.1	MT951942.1
P	H	9292	3		MT947555.1	MT947560.1	MT997232.1
P	F	4622	3		MT627429.1	MT706208.1	MT811171.1
V	G	8335	3		MT745711.1	MT810942.1	MT969713.1
L	M	1193	3		MT731656.1	MT731662.1	MT731666.1
M	L	3826	3		MT947554.1	MT947570.1	MT997228.1
S	P	539	2		MW001674.1	MW001921.1
S	P	6620	2		MT520528.1	MT970206.1
S	P	7260	2		MT971879.1	MT971887.1
S	P	8498	2		MT470123.1	MT755899.1
S	P	8985	2		MT811197.1	MT811397.1
S	P	9358	2		MT374106.1	MT374107.1
S	P	9367	2		MT970729.1	MT971632.1
L	S	962	2		MT370913.1	MT811487.1
S	L	309	2		MT827247.1	MT827248.1
S	L	1508	2		MT856456.1	MT856457.1
S	L	2026	2		MT946889.1	MT946890.1
S	L	2558	2		MT810529.1	MT810547.1
S	L	3949	2		MT358644.1	MT632908.1
S	L	5397	2		MT834682.1	MT846481.1
S	L	7260	2		MT795890.1	MT929026.1
S	L	8306	2		MT641743.1	MT810985.1
S	L	8987	2		MT834080.1	MT971837.1
S	L	9586	2		MT345886.1	MT757085.1
S	N	1926	2		MT632844.1	MT821787.1
S	N	5311	2		MT810903.1	MT811411.1
S	N	9363	2		MT704112.1	MT704117.1
V	L	275	2		MT831540.1	MT973129.1
V	L	3692	2		MT731667.1	MT740392.1
V	L	5126	2		MT459865.1	MT459899.1
V	L	5472	2		MT358711.1	MT811464.1
V	L	5579	2		MT811670.1	MT919785.1
V	L	5994	2		MT499218.1	MT997233.1
V	L	6291	2		MT506901.1	MT821768.1
V	L	7217	2		MT576027.1	MT847228.1
V	L	7274	2		MT520533.1	MT847213.1
V	L	8479	2		MT578015.1	MT810900.1
V	L	8542	2		MT811513.1	MT811532.1
V	L	8618	2		MT883502.1	MT883505.1
V	L	9016	2		MT844089.1	MT893003.1
T	I	284	2		MT665974.1	MT669322.1
T	I	404	2		MT326092.1	MT951963.1
T	I	610	2		MT027064.1	MT966192.1
T	I	782	2		MT846681.1	MT928970.1
T	I	905	2		MT628204.1	MT937825.1
T	I	947	2		MT159717.2	MT641645.1
T	I	967	2		MT786809.1	MT810843.1
T	I	1243	2		MT576639.1	MT811507.1
T	I	1540	2		MT536976.1	MT873807.1
T	I	1628	2		MT627431.1	MT893018.1
T	I	1763	2		MT847228.1	MT966218.1
T	I	1876	2		MT520331.1	MT607608.1
T	I	2155	2		MT385443.1	MT385464.1
T	I	2183	2		MT740381.1	MT876547.1
T	I	2497	2		MT482144.1	MT569474.1
T	I	2825	2		MT745677.1	MT745714.1
T	I	2848	2		MT810708.1	MT821707.1
T	I	2861	2		MT642120.1	MT811728.1
T	I	2980	2		MT831697.1	MT951977.1
T	I	3002	2		MT806779.1	MT956714.1
T	I	3030	2		MT641509.1	MT973116.1
T	I	3152	2		MT800753.1	MT800895.1
T	I	4132	2		MT325592.1	MT325593.1
T	I	4178	2		MT520474.1	MT520535.1
T	I	4357	2		MT601284.1	MT800014.1
T	I	4358	2		MT447173.1	MT845878.1
T	I	4561	2		MT981104.1	MT981105.1
T	I	4592	2		MT873095.1	MT971995.1
T	I	5582	2		MT846533.1	MT972057.1
T	I	5761	2		MT259226.1	MT810898.1
T	I	6051	2		MT831476.1	MT831852.1
T	I	6210	2		MT811252.1	MT929026.1
T	I	6407	2		MT412258.1	MT758421.1
T	I	6471	2		MT795889.1	MT971687.1
T	I	6503	2		MT371017.1	MT956686.1
T	I	6740	2		MT811513.1	MT833974.1
T	I	7055	2		MT786801.1	MT786802.1
T	I	7322	2		MT642404.1	MT821722.1
T	I	7330	2		MT370991.1	MT786820.1
T	I	7739	2		MT834037.1	MT834103.1
T	I	8554	2		MT627747.1	MT627749.1
T	I	8766	2		MT806783.1	MT972844.1
T	I	8884	2		MT970248.1	MT970928.1
T	I	9305	2		MT706151.1	MT821766.1
T	I	9368	2		MT831449.1	MW001235.1
T	I	9441	2		MT451241.1	MT664107.1
T	I	9466	2		MT956720.1	MT969745.1
G	V	2260	2		MT973153.1	MT973175.1
G	V	5415	2		MT973153.1	MT973196.1
G	V	6645	2		MT470125.1	MT997224.1
G	V	7953	2		MT810764.1	MT892983.1
G	V	8226	2		MT614457.1	MW001286.1
G	V	8380	2		MT831603.1	MT834002.1
D	N	2034	2		MT664106.1	MT664109.1
D	N	2953	2		MT520189.1	MT520245.1
D	N	4822	2		MT873136.1	MT873344.1
D	N	6780	2		MT954103.1	MT954414.1
D	N	7182	2		MT745663.1	MT791950.1
D	N	8267	2		MT450982.1	MT451105.1
D	N	9076	2		MT843305.1	MT843307.1
D	N	9510	2		MT326140.1	MT632800.1
D	N	9569	2		MT811483.1	MT811498.1
G	S	31	2		MT772534.1	MT799974.1
G	S	83	2		MT772520.1	MT772524.1
G	S	494	2		MT831134.1	MT831259.1
G	S	646	2		MT632630.1	MT821774.1
G	S	895	2		MT429191.1	MT451238.1
G	S	1511	2		MT614522.1	MT632822.1
G	S	2260	2		MT947565.1	MT947577.1
G	S	2296	2		MT750049.1	MT750052.1
G	S	3679	2		MT434803.1	MT997214.1
G	S	5946	2		MT438744.1	MT438748.1
G	S	7573	2		MT971746.1	MT971892.1
K	R	817	2		MT811230.1	MT811339.1
K	R	1282	2		MT731655.1	MT856452.1
K	R	1412	2		MT627263.1	MT627627.1
K	R	2800	2		MT499215.1	MT499217.1
K	R	3984	2		MT739464.1	MT913077.1
K	R	8355	2		MT641720.1	MT641721.1
D	A	4168	2		MT843749.1	MT968058.1
L	F	28	2		MT892965.1	MT947561.1
L	F	47	2		MT811432.1	MT946870.1
L	F	216	2		MT632859.1	MT821772.1
L	F	632	2		MT739462.1	MT913075.1
L	F	1112	2		MT252708.1	MT632495.1
L	F	2148	2		MT892977.1	MT951936.1
L	F	2971	2		MT450936.1	MT704121.1
L	F	3008	2		MT642326.1	MT642367.1
L	F	3062	2		MT358402.1	MT831695.1
L	F	3203	2		MT412234.1	MT755829.1
L	F	3315	2		MT459915.1	MT772496.1
L	F	3593	2		MT412337.1	MT642235.1
L	F	3714	2		MT635410.1	MT800794.1
L	F	3739	2		MT750356.1	MT831149.1
L	F	3918	2		MT811521.1	MT973055.1
L	F	4040	2		MT642219.1	MT929016.1
L	F	4546	2		MT847224.1	MT847225.1
L	F	5168	2		MT470144.1	MT470168.1
L	F	5812	2		MT642155.1	MT642214.1
L	F	6521	2		MT740438.1	MT951953.1
L	F	7001	2		MT811348.1	MT811349.1
L	F	7220	2		MT831122.1	MT831137.1
L	F	7559	2		MT929009.1	MT971291.1
L	F	7761	2		MT786438.1	MT810613.1
L	F	7829	2		MT810703.1	MT834213.1
L	F	7945	2		MT810575.1	MT820477.1
L	F	8365	2		MT834019.1	MT834027.1
L	F	8382	2		MT886348.1	MT952701.1
L	F	8409	2		MT969651.1	MT970322.1
L	F	8422	2		MT374116.1	MT893011.1
L	F	8703	2		MT558681.1	MT558683.1
L	F	9137	2		MT846006.1	MT956703.1
L	F	9331	2		MT970774.1	MT970775.1
L	F	9337	2		MT607248.1	MT956802.1
S	R	2017	2		MT509497.1	MT509657.1
S	R	7251	2		MT007544.1	MT972235.1
S	R	9360	2		MW000355.1	MW000356.1
I	T	574	2		MT811496.1	MT825091.1
I	T	1937	2		MT520255.1	MT520356.1
I	T	2503	2		MT511069.1	MT511082.1
I	T	2792	2		MT954416.1	MT954593.1
I	T	3057	2		MT873140.1	MT873209.1
I	T	3734	2		MT576056.1	MT576058.1
I	T	4543	2		MT956721.1	MT972335.1
I	T	6973	2		MT370987.1	MT371022.1
I	T	8610	2		MT834267.1	MT846468.1
P	S	7	2		MT827249.1	MW000371.1
P	S	749	2		MT451035.1	MT451066.1
P	S	928	2		MT827232.1	MT919997.1
P	S	1020	2		MT439312.1	MT886381.1
P	S	1222	2		MT954067.1	MT954069.1
P	S	1598	2		MT940461.1	MT940462.1
P	S	1864	2		MT385425.1	MT873433.1
P	S	2197	2		MT810690.1	MT810702.1
P	S	2262	2		MT811262.1	MT811264.1
P	S	2741	2		MT971193.1	MT972008.1
P	S	3136	2		MT811283.1	MT811471.1
P	S	3449	2		MT800024.1	MT971029.1
P	S	4411	2		MT810765.1	MT873066.1
P	S	5278	2		MT375482.1	MT968055.1
P	S	5633	2		MT434813.1	MT811688.1
P	S	5676	2		MT451185.1	MT873503.1
P	S	5722	2		MT970151.1	MT970184.1
P	S	5875	2		MT831625.1	MT993885.1
P	S	6035	2		MT750041.1	MT750042.1
P	S	6244	2		MT655948.1	MT742784.1
P	S	6564	2		MT880882.1	MT890280.1
P	S	6941	2		MT451876.1	MT706405.1
P	S	7029	2		MT628049.1	MT632815.1
P	S	7337	2		MT641639.1	MT641644.1
P	S	7528	2		MT956703.1	MT969706.1
P	S	7816	2		MT594112.1	MW001250.1
P	S	7819	2		MT520502.1	MT642144.1
P	S	8305	2		MT584997.1	MT956795.1
P	S	8386	2		MT520217.1	MT886385.1
P	S	8460	2		MT745698.1	MT745704.1
P	S	8545	2		MT641689.1	MT892985.1
P	S	8958	2		MT806777.1	MT833980.1
P	S	9080	2		MT757116.1	MT757117.1
A	V	355	2		MT627226.1	MT627235.1
A	V	904	2		MT919777.1	MT919784.1
A	V	1094	2		MT831177.1	MW002816.1
A	V	1153	2		MT642283.1	MT890346.1
A	V	1434	2		MT635397.1	MT972574.1
A	V	2003	2		MT457401.1	MT827209.1
A	V	2042	2		MT520390.1	MT811727.1
A	V	2125	2		MT811506.1	MT971706.1
A	V	2390	2		MT831347.1	MT831754.1
A	V	2556	2		MT520369.1	MT520458.1
A	V	2786	2		MT632520.1	MT971782.1
A	V	3359	2		MT520477.1	MT873396.1
A	V	3458	2		MT358651.1	MT385431.1
A	V	3613	2		MT821674.1	MT946896.1
A	V	3689	2		MT831729.1	MT831747.1
A	V	3700	2		MT609567.1	MT970350.1
A	V	3733	2		MT873225.1	MT873355.1
A	V	3998	2		MT810898.1	MT811392.1
A	V	4139	2		MT607246.1	MT648676.1
A	V	4158	2		MT772558.1	MT911823.1
A	V	5316	2		MT831205.1	MT973290.1
A	V	5569	2		MT079854.1	MT449647.1
A	V	5784	2		MT079854.1	MT325581.1
A	V	5799	2		MT929002.1	MT929018.1
A	V	6046	2		MT451130.1	MT831124.1
A	V	6226	2		MT370960.1	MT520338.1
A	V	6496	2		MT520351.1	MT664197.1
A	V	6590	2		MT919777.1	MT919784.1
A	V	6883	2		MT834661.1	MT834662.1
A	V	7660	2		MT291835.2	MT890294.1
A	V	7937	2		MT050493.1	MT971245.1
A	V	8085	2		MT706284.1	MT706442.1
A	V	8334	2		MT947583.1	MT947592.1
A	V	8392	2		MT810789.1	MT955161.1
A	V	8700	2		MT635270.1	MT799972.1
A	V	9388	2		MT628169.1	MT676368.1
R	I	7106	2		MT750122.1	MT810624.1
N	S	616	2		MT706379.1	MT706434.1
N	S	2541	2		MT831416.1	MT831425.1
N	S	2598	2		MT825091.1	MT889692.1
N	S	3407	2		MT821543.1	MT940497.1
N	S	9178	2		MT731654.1	MT740401.1
F	I	9045	2		MT811528.1	MT947548.1
H	Y	713	2		MT786831.1	MT786832.1
H	Y	1547	2		MT994394.1	MT997224.1
H	Y	2127	2		MT558681.1	MT558683.1
H	Y	3511	2		MT831318.1	MT846553.1
H	Y	5980	2		MT706205.1	MT970868.1
H	Y	6891	2		MT811753.1	MT956717.1
H	Y	7073	2		MT520444.1	MT846449.1
H	Y	8090	2		MT937811.1	MW001692.1
H	Y	8464	2		MT457400.1	MT919529.1
H	Y	8713	2		MT614475.1	MT997697.1
H	Y	8783	2		MT470164.1	MT831176.1
H	Y	8937	2		MT844089.1	MT971158.1
H	Y	8977	2		MT893010.1	MT969571.1
H	Y	9470	2		MT576057.1	MT873292.1
A	T	118	2		MT027062.1	MT027063.1
A	T	406	2		MT457391.1	MT457393.1
A	T	475	2		MT385435.1	MT474136.1
A	T	536	2		MT520305.1	MT520417.1
A	T	1076	2		MT810493.1	MT810686.1
A	T	1270	2		MT576041.1	MT576049.1
A	T	2638	2		MT509958.1	MT956773.1
A	T	2857	2		MT739448.1	MT913061.1
A	T	3237	2		MT632941.1	MT641677.1
A	T	3456	2		MT811347.1	MT811406.1
A	T	3758	2		MT755837.1	MT997719.1
A	T	3972	2		MT576644.1	MT731659.1
A	T	4880	2		MT821735.1	MT831449.1
A	T	5552	2		MT772573.1	MT970848.1
A	T	9390	2		MT472626.1	MT811521.1
I	V	454	2		MT966087.1	MT973022.1
I	V	653	2		MW001284.1	MW001285.1
I	V	660	2		MT811187.1	MT811360.1
I	V	1007	2		MT937323.1	MW000354.1
I	V	2808	2		MT259253.1	MT627615.1
I	V	2875	2		MT499188.1	MT499189.1
I	V	3054	2		MT810946.1	MT956727.1
I	V	6862	2		MT831220.1	MT831643.1
I	V	6874	2		MT827249.1	MW000371.1
I	V	7825	2		MT786801.1	MT786802.1
I	V	7841	2		MT847215.1	MT847222.1
I	V	7938	2		MT745677.1	MT745714.1
I	V	8400	2		MT477903.1	MT620771.1
I	V	8686	2		MT928968.1	MT928972.1
I	V	9118	2		MT955114.1	MT955326.1
I	V	9490	2		MT706450.1	MT844022.1
M	I	790	2		MT246471.1	MT370890.1
M	I	1590	2		MT576035.1	MT576037.1
M	I	2367	2		MT831729.1	MT831747.1
M	I	3619	2		MT967958.1	MT967959.1
M	I	3715	2		MT628110.1	MT628139.1
M	I	3755	2		MT731664.1	MT941061.1
M	I	5505	2		MT642100.1	MT831177.1
M	I	5660	2		MT641544.1	MT642425.1
M	I	5807	2		MT831172.1	MT847226.1
M	I	5889	2		MT632822.1	MT833961.1
M	I	6001	2		MT806778.1	MT873118.1
M	I	6568	2		MT873055.1	MT973272.1
M	I	6630	2		MT496991.1	MT786820.1
M	I	9380	2		MT706376.1	MT972930.1
T	M	712	2		MT358681.1	MT970481.1
T	M	1583	2		MT325594.1	MT641666.1
T	M	4575	2		MT459883.1	MT459894.1
T	M	6304	2		MT706284.1	MT706442.1
T	M	6473	2		MT252744.1	MT517420.1
T	M	6798	2		MT039890.1	MT971971.1
T	M	8552	2		MT973278.1	MT973288.1
W	L	162	2		MT825091.1	MT889692.1
W	L	8349	2		MT510728.1	MT601290.1
W	L	8431	2		MT831587.1	MT876554.1
W	L	9087	2		MT642186.1	MT791870.1
W	L	9500	2		MT706164.1	MT831593.1
D	E	1673	2		MT786438.1	MT786444.1
D	E	5697	2		MT385425.1	MT499197.1
P	L	381	2		MT517425.1	MT955173.1
P	L	1056	2		MT560667.1	MT560674.1
P	L	3397	2		MT846517.1	MT940451.1
P	L	4214	2		MT831206.1	MT831695.1
P	L	4226	2		MT459985.1	MT940525.1
P	L	5284	2		MT628200.1	MT971081.1
P	L	5953	2		MT605816.1	MT627614.1
P	L	5990	2		MW001274.1	MW001276.1
P	L	6470	2		MT385432.1	MT532436.1
P	L	6621	2		MT786943.1	MT797764.1
P	L	7029	2		MT547814.1	MT644268.1
P	L	7030	2		MT655746.1	MT755916.1
P	L	7391	2		MT598177.1	MT632962.1
P	L	8119	2		MT772535.1	MT970544.1
P	L	8545	2		MT821581.1	MT821596.1
P	L	8890	2		MT810781.1	MT844089.1
P	L	8988	2		MT457390.1	MT937813.1
P	L	9187	2		MT371038.1	MT811515.1
P	L	9292	2		MT614533.1	MT772085.1
C	S	358	2		MT358746.1	MT937326.1
C	S	3769	2		MT970237.1	MT970348.1
F	L	6580	2		MT163719.1	MT627225.1
F	C	8336	2		MT325628.1	MT557568.1
V	I	57	2		MT811197.1	MT811397.1
V	I	780	2		MT811197.1	MT811397.1
V	I	880	2		MT811720.1	MT953877.1
V	I	1889	2		MT919783.1	MT919785.1
V	I	1933	2		MT956784.1	MT956786.1
V	I	2326	2		MT873132.1	MT873465.1
V	I	2432	2		MT739463.1	MT913076.1
V	I	2756	2		MT628098.1	MT628100.1
V	I	3058	2		MT620770.1	MT704022.1
V	I	7402	2		MT810483.1	MT810932.1
V	I	8196	2		MT966223.1	MT966262.1
V	I	8479	2		MT706263.1	MT706280.1
V	I	8581	2		MT843294.1	MT843295.1
V	I	8961	2		MT350271.1	MT632534.1
S	I	384	2		MT528608.1	MT528628.1
S	I	996	2		MT439254.1	MT847217.1
S	I	1029	2		MT831340.1	MT834047.1
S	I	1926	2		MT834697.1	MT966247.1
S	I	2239	2		MT450936.1	MT470134.1
S	I	6506	2		MT507278.1	MT791895.1
S	I	7603	2		MT831382.1	MT834090.1
S	I	7680	2		MT937816.1	MT937817.1
S	I	7696	2		MT831231.1	MT831782.1
S	I	9372	2		MT786438.1	MT806773.1
S	I	9583	2		MT370948.1	MT883502.1
G	E	269	2		MT772525.1	MT772526.1
G	E	441	2		MT642155.1	MT642214.1
Y	C	1066	2		MT731654.1	MT740401.1
Y	C	3957	2		MT970211.1	MT970651.1
Y	C	6584	2		MT940452.1	MT950195.1
Y	C	6701	2		MT706254.1	MT706271.1
Y	C	8547	2		MT506907.1	MT967951.1
Q	H	333	2		MT954067.1	MT954069.1
Q	H	608	2		MT787500.1	MT966239.1
Q	H	4656	2		MT739425.1	MT913038.1
Q	H	5749	2		MT811500.1	MT834304.1
Q	H	5854	2		MT664106.1	MT971670.1
Q	H	6943	2		MT940479.1	MT967937.1
Q	H	8078	2		MT831226.1	MT834186.1
Q	H	8952	2		MT844089.1	MT970004.1
Q	H	8980	2		MT810477.1	MT972238.1
Q	H	9001	2		MT876554.1	MT969352.1
K	N	1134	2		MT880876.1	MT880888.1
K	N	1307	2		MT511069.1	MT511082.1
K	N	2031	2		MT806104.1	MW001897.1
K	N	2930	2		MT385450.1	MT997713.1
K	N	3932	2		MT506901.1	MT745695.1
K	N	4668	2		MT969505.1	MT969556.1
K	N	9544	2		MT950230.1	MT950231.1
N	T	1078	2		MT632621.1	MT632943.1
N	T	2133	2		MT890285.1	MT890289.1
E	D	200	2		MT642087.1	MT642133.1
E	D	473	2		MT955114.1	MT955326.1
E	D	755	2		MT831347.1	MT831754.1
E	D	900	2		MT937821.1	MT971363.1
E	D	1365	2		MT510698.1	MT627391.1
E	D	4577	2		MT451881.1	MT451882.1
E	D	5221	2		MT800014.1	MT831627.1
E	D	5492	2		MT476385.1	MW001887.1
E	D	5550	2		MT451062.1	MW001901.1
E	D	5596	2		MT739429.1	MT913042.1
E	D	6285	2		MT614480.1	MT772405.1
E	D	8522	2		MT325635.1	MT847228.1
E	D	9152	2		MT846007.1	MT847210.1
E	D	9460	2		MT952650.1	MT952654.1
M	T	3282	2		MT966212.1	MT966213.1
M	T	6568	2		MT731665.1	MT967955.1
M	T	6689	2		MT846007.1	MT847210.1
S	F	1470	2		MT680242.1	MT971014.1
S	F	2195	2		MT517420.1	MT967965.1
S	F	2275	2		MW000357.1	MW000358.1
S	F	2305	2		MT641608.1	MT890355.1
S	F	2627	2		MT614462.1	MT970843.1
S	F	2824	2		MT345803.1	MT831217.1
S	F	3678	2		MT627429.1	MT810731.1
S	F	3888	2		MT522855.1	MT844025.1
S	F	6050	2		MT971310.1	MT971789.1
S	F	6647	2		MT371047.1	MT821674.1
S	F	6949	2		MT188339.1	MT188341.1
S	F	7647	2		MT642167.1	MT821645.1
S	F	7891	2		MT374101.1	MT883504.1
S	F	8562	2		MT630424.1	MT731744.1
S	F	8892	2		MT438753.1	MT438754.1
S	F	8893	2		MT810575.1	MT847212.1
R	C	74	2		MT704045.1	MT929020.1
R	C	1406	2		MT449639.1	MT810895.1
R	C	1630	2		MT969766.1	MW002823.1
R	C	3996	2		MT661524.1	MT759820.1
R	C	4390	2		MT642184.1	MT883503.1
R	C	6045	2		MT821536.1	MT831559.1
R	C	9207	2		MT520301.1	MT952603.1
S	G	429	2		MT451182.1	MT641735.1
S	G	2187	2		MT520344.1	MT520363.1
S	G	2291	2		MT520343.1	MT520489.1
S	G	3175	2		MT919788.1	MT919789.1
S	G	3197	2		MT470126.1	MT706334.1
S	G	5467	2		MT451607.1	MT451608.1
S	G	6738	2		MT811202.1	MT811401.1
S	G	6834	2		MT632870.1	MT750056.1
D	G	34	2		MT956769.1	MT966155.1
D	G	763	2		MT506904.1	MT772523.1
D	G	2028	2		MT810493.1	MT810686.1
D	G	2138	2		MT520353.1	MT520518.1
D	G	3418	2		MT810483.1	MT810932.1
D	G	4602	2		MT970305.1	MT970313.1
D	G	7294	2		MT893683.1	MT920008.1
D	G	7815	2		MT627920.1	MT889692.1
E	K	756	2		MT358401.1	MT451148.1
E	K	1128	2		MT919776.1	MT919778.1
E	K	2270	2		MT755885.1	MT755887.1
E	K	7184	2		MT745698.1	MT745704.1
E	K	9002	2		MT607611.1	MT608648.1
E	K	9229	2		MT925991.1	MT925992.1
L	V	8501	2		MT457392.1	MT457401.1
D	H	9518	2		MT731292.1	MT811022.1
R	K	5253	2		MT831254.1	MT997214.1
R	K	8404	2		MT810827.1	MT811177.1
R	K	8982	2		MT457390.1	MT844089.1
A	S	1285	2		MT873132.1	MT873465.1
A	S	4288	2		MT451036.1	MT451122.1
A	S	5076	2		MT973153.1	MT973161.1
A	S	5316	2		MT627747.1	MT627749.1
A	S	5833	2		MT576048.1	MT601278.1
A	S	7071	2		MT847226.1	MT997958.1
A	S	7247	2		MT820132.1	MT873433.1
A	S	7529	2		MT873078.1	MT886347.1
A	S	7654	2		MT750099.1	MT772485.1
A	S	7713	2		MT451881.1	MT496993.1
A	S	7778	2		MT833972.1	MT847218.1
A	S	7790	2		MT520363.1	MT740394.1
A	S	7965	2		MT791940.1	MT873293.1
A	S	8077	2		MT997688.1	MT997747.1
A	S	8384	2		MT750087.1	MT762398.1
A	S	8596	2		MT429186.1	MT966239.1
A	S	8940	2		MT970314.1	MT971756.1
A	S	9289	2		MT533238.1	MT791938.1
A	S	9352	2		MT811344.1	MT880886.1
A	S	9421	2		MT811229.1	MT831701.1
A	S	9567	2		MT252716.1	MT632624.1
D	Y	467	2		MT831334.1	MT831784.1
D	Y	1325	2		MT772473.1	MT846594.1
D	Y	1556	2		MT811483.1	MT811498.1
D	Y	1627	2		MT666042.1	MT799969.1
D	Y	4452	2		MT937816.1	MT937817.1
D	Y	4583	2		MT451876.1	MT831771.1
D	Y	5192	2		MT635410.1	MT800794.1
D	Y	6737	2		MT706151.1	MT893016.1
D	Y	6807	2		MT740896.1	MT947561.1
D	Y	7092	2		MT520240.1	MT520416.1
D	Y	7142	2		MT846005.1	MT847223.1
D	Y	8091	2		MT847211.1	MT847227.1
D	Y	8282	2		MT810721.1	MT810722.1
D	Y	8492	2		MT757040.1	MT757041.1
D	Y	8561	2		MT704812.1	MT883499.1
D	Y	9077	2		MT777677.1	MT846478.1
R	T	9379	2		MT293159.1	MT412294.1
N	K	7078	2		MT226610.1	MT350282.1
N	K	7758	2		MT892976.1	MT966145.1
N	K	8819	2		MT631794.1	MT750396.1
V	F	57	2		MT966178.1	MT966179.1
V	F	1213	2		MT499218.1	MT799969.1
V	F	1238	2		MT811494.1	MW001895.1
V	F	1293	2		MT704014.1	MT704111.1
V	F	1297	2		MT627750.1	MT811688.1
V	F	1585	2		MW000355.1	MW000356.1
V	F	2063	2		MT712861.1	MT745711.1
V	F	3477	2		MT772210.1	MT911817.1
V	F	3595	2		MT847218.1	MT876554.1
V	F	4734	2		MT806778.1	MT811484.1
V	F	4772	2		MT642099.1	MT997233.1
V	F	5452	2		MT821776.1	MT821777.1
V	F	5602	2		MT810823.1	MT919781.1
V	F	5957	2		MT846011.1	MT847208.1
V	F	6269	2		MT576640.1	MT953895.1
V	F	7007	2		MT873167.1	MT972160.1
V	F	7970	2		MT972876.1	MT972877.1
F	Y	8955	2		MT457390.1	MT994881.1
G	D	729	2		MT428554.1	MT997771.1
G	D	6488	2		MT576045.1	MT576046.1
G	D	7256	2		MW001272.1	MW001273.1
G	D	9192	2		MT997688.1	MT997747.1
T	K	8457	2		MT873299.1	MT873330.1
T	K	9053	2		MT534330.1	MT971734.1
H	R	375	2		MT810662.1	MT811494.1
H	R	2522	2		MT772271.1	MT772293.1
H	R	2700	2		MT972652.1	MT973127.1
H	R	7150	2		MT825091.1	MT889692.1
G	C	99	2		MT972954.1	MT973255.1
G	C	1127	2		MT632840.1	MT940460.1
G	C	4478	2		MW001284.1	MW001285.1
G	C	5769	2		MT973161.1	MT973263.1
G	C	9382	2		MT614522.1	MT632822.1
G	R	952	2		MT499174.1	MT791915.1
G	R	7268	2		MT655742.1	MT834139.1
G	R	9186	2		MT628156.1	MT628157.1
G	R	9227	2		MT451143.1	MT971508.1
V	A	3721	2		MT834849.1	MT834850.1
V	A	4775	2		MT956722.1	MT966167.1
V	A	8136	2		MT557570.1	MT559802.1
V	A	9123	2		MT598171.1	MT810566.1
H	L	5109	2		MT259267.1	MT358693.1
T	A	754	2		MT970058.1	MT971492.1
T	A	815	2		MT940472.1	MT940473.1
T	A	1639	2		MT757047.1	MT757049.1
T	A	1684	2		MT967908.1	MT967947.1
T	A	3489	2		MT925996.1	MT925997.1
T	A	5481	2		MT706332.1	MT706333.1
T	A	5647	2		MT628098.1	MT628100.1
T	A	7625	2		MT811278.1	MT811473.1
T	A	7645	2		MT925996.1	MT925997.1
T	A	7739	2		MT642111.1	MT810699.1
T	A	8490	2		MT642073.1	MT821572.1
T	A	9053	2		MT326039.1	MT632919.1
N	D	1900	2		MT786943.1	MT797764.1
N	D	3539	2		MT757096.1	MT831666.1
N	D	7758	2		MT641493.1	MT937827.1
T	N	5848	2		MT739456.1	MT913069.1
T	N	6348	2		MT811711.1	MT811719.1
S	T	9350	2		MT601290.1	MT791862.1
S	T	9363	2		MT893011.1	MT893014.1
H	Q	7526	2		MT263457.1	MT612154.1
H	Q	8358	2		MT810882.1	MT811521.1
C	Y	232	2		MT451182.1	MT641735.1
C	Y	937	2		MT847224.1	MT847225.1
P	T	778	2		MT620770.1	MT704022.1
P	T	4760	2		MT811488.1	MT811503.1
K	T	1232	2		MT970875.1	MT971938.1
K	T	5079	2		MT325566.1	MT627427.1
Q	L	7328	2		MT706135.1	MT873060.1
Q	L	7843	2		MT558681.1	MT558683.1
Q	L	9114	2		MT679187.1	MT679194.1
V	M	36	2		MT632631.1	MT846480.1
V	M	1586	2		MT786336.1	MT787503.1
V	M	5536	2		MT385435.1	MT474136.1
S	Y	2490	2		MT358728.1	MT461614.1
R	L	2161	2		MT825091.1	MT889692.1
R	L	7218	2		MT506885.1	MT706163.1
R	L	8416	2		MT706326.1	MT740717.1
R	L	8665	2		MT632857.1	MT759588.1
R	L	9181	2		MT968061.1	MT969950.1
L	I	3593	2		MT755836.1	MT876555.1
L	I	8422	2		MT892988.1	MT892989.1
L	P	1018	2		MT345816.1	MW001234.1
Q	R	992	2		MT539159.1	MT657958.1
Q	R	3780	2		MT632820.1	MT971964.1
Q	R	5174	2		MT641506.1	MT641526.1
K	E	3164	2		MT821674.1	MT846519.1
K	E	3842	2		MT601291.1	MT755955.1
K	E	8355	2		MT657271.1	MT820461.1
K	E	8828	2		MT750106.1	MT772447.1
E	G	382	2		MT929002.1	MT929018.1
E	G	7626	2		MT970707.1	MT973017.1
E	G	8826	2		MT706153.1	MT706186.1
E	G	9152	2		MT776408.1	MT776409.1
M	V	1771	2		MW001275.1	MW001277.1
M	V	3133	2		MT831729.1	MT831747.1
M	V	5660	2		MT834625.1	MT834693.1
S	C	6600	2		MT739446.1	MT913059.1
C	F	4763	2		MT607612.1	MT641535.1
C	F	8257	2		MT520240.1	MT520416.1
C	F	8622	2		MT642078.1	MT821560.1
C	F	9079	2		MT786821.1	MT810946.1
S	A	9364	2		MT811514.1	MT831717.1
I	M	8137	2		MT811657.1	MT811744.1
W	C	8349	2		MT970972.1	MT971547.1
W	C	8410	2		MT846600.1	MT846654.1
W	C	8475	2		MT517425.1	MT972236.1
P	Q	9338	2		MT479224.1	MT956720.1
Y	H	7149	2		MT385447.1	MT412330.1
Y	H	8442	2		MT811464.1	MT873208.1
N	Y	7215	2		MT601294.1	MT731664.1
N	Y	8426	2		MT786846.1	MT811495.1
I	L	548	2		MT873091.1	MT873331.1
I	L	4337	2		MT434784.1	MT434814.1
I	L	8317	2		MT997226.1	MT997235.1
I	L	9163	2		MT467253.1	MT811533.1
R	S	3453	2		MT731734.1	MT937826.1
R	S	7280	2		MT641492.1	MT642226.1
R	H	6921	2		MT632856.1	MT632868.1
R	H	8192	2		MT825091.1	MT856453.1
Q	K	3348	2		MT533199.1	MT642081.1
Q	K	9069	2		MT811486.1	MT970775.1
T	R	2018	2		MT459849.1	MT459908.1
I	F	9316	2		MT627240.1	MT627277.1
T	P	9536	2		MT997689.1	MT997690.1
E	V	1828	2		MT810483.1	MT810932.1
E	V	6036	2		MW001284.1	MW001285.1
E	V	8209	2		MT958262.1	MT958263.1
E	V	9450	2		MT811330.1	MT811441.1
P	R	8322	2		MT758203.1	MT940479.1
E	A	94	2		MT972279.1	MT972365.1
E	A	490	2		MT825091.1	MT889692.1
E	A	3075	2		MT510698.1	MT627391.1
E	A	8214	2		MT811208.1	MT811398.1
V	E	5147	2		MT510727.1	MT510728.1
R	W	7689	2		MT477903.1	MT479223.1
R	M	8408	2		MT642232.1	MT821673.1
E	Q	9002	2		MT745651.1	MT821535.1
E	Q	9152	2		MT683406.1	MT821773.1
I	S	3371	2		MT731743.1	MT740404.1
P	H	973	2		MT517420.1	MT517424.1
L	R	5989	2		MT971313.1	MT971561.1
R	Q	7689	2		MT547814.1	MT644268.1
Q	E	9001	2		MT741096.1	MT758701.1
W	R	631	2		MT890320.1	MT966156.1
M	K	6577	2		MT967909.1	MT967983.1
L	M	2178	2		MT641492.1	MT641557.1
C	R	1116	2		MT825091.1	MT889692.1
M	L	5890	2		MT952650.1	MT952654.1
M	L	8838	2		MT642093.1	MT642124.1
F	S	7190	2		MT775832.1	MT997735.1
F	S	9045	2		MT929130.1	MT966096.1
R	G	5913	2		MT952666.1	MT952667.1
H	N	3636	2		MT825091.1	MT889692.1
F	V	1192	2		MT953891.1	MT953893.1
F	V	8936	2		MT844089.1	MT969999.1
F	V	9162	2		MT811533.1	MT973319.1
I	N	3589	2		MT831226.1	MT834186.1
R	N	6921	2		MT833961.1	MT972923.1
D	L	8841	2		MT834005.1	MT970059.1
M	H	86	2		MT892968.1	MT971881.1
S	P	41	1		MT892997.1
S	P	529	1		MT831717.1
S	P	547	1		MT997729.1
S	P	1563	1		MT291826.1
S	P	1980	1		MT843285.1
S	P	2244	1		MT451889.1
S	P	2435	1		MT811683.1
S	P	2974	1		MT678839.1
S	P	4156	1		MT831731.1
S	P	5532	1		MT806761.1
S	P	6967	1		MT678839.1
S	P	7016	1		MT929134.1
S	P	7075	1		MT971867.1
S	P	7981	1		MT825091.1
S	P	8320	1		MT834080.1
S	P	8354	1		MT641741.1
S	P	8417	1		MT159712.2
S	P	9405	1		MT627244.1
L	S	22	1		MT293206.1
L	S	252	1		MT740479.1
L	S	687	1		MT825091.1
L	S	1601	1		MT825091.1
L	S	2884	1		MT950188.1
L	S	3590	1		MT972723.1
L	S	3757	1		MT520221.1
L	S	3875	1		MT825091.1
L	S	4191	1		MT811744.1
L	S	6274	1		MT831414.1
L	S	6604	1		MT834001.1
L	S	8388	1		MT971405.1
L	S	8501	1		MT776411.1
S	L	75	1		MT641720.1
S	L	377	1		MT628208.1
S	L	611	1		MT846556.1
S	L	1223	1		MT890669.1
S	L	2032	1		MT969395.1
S	L	2391	1		MT632834.1
S	L	2408	1		MT911819.1
S	L	2537	1		MT928965.1
S	L	2602	1		MT831867.1
S	L	3386	1		MT811484.1
S	L	3690	1		MT966192.1
S	L	4396	1		MT641528.1
S	L	5244	1		MT969969.1
S	L	6335	1		MT374103.1
S	L	6906	1		MT810764.1
S	L	7116	1		MT973220.1
S	L	7501	1		MT971090.1
S	L	8104	1		MT971895.1
S	L	8154	1		MT825091.1
S	L	8950	1		MT457390.1
S	L	9006	1		MT457390.1
S	N	429	1		MN994467.1
S	N	486	1		MT499177.1
S	N	1541	1		MT825091.1
S	N	2841	1		MT499217.1
S	N	2949	1		MT811437.1
S	N	3952	1		MT259286.1
S	N	4115	1		MT226610.1
S	N	4848	1		MT628204.1
S	N	6520	1		MT703995.1
S	N	7251	1		MT967944.1
S	N	8694	1		MT811164.1
S	N	8950	1		MT703993.1
S	N	9006	1		MT844089.1
S	N	9063	1		MT969578.1
S	N	9139	1		MT831739.1
S	N	9360	1		MT834689.1
S	N	9583	1		MT811507.1
V	L	545	1		MT281577.1
V	L	683	1		MT740483.1
V	L	853	1		MT956731.1
V	L	1301	1		MT972238.1
V	L	1917	1		MT810661.1
V	L	2054	1		MT536977.1
V	L	2781	1		MT477852.1
V	L	2932	1		MT706230.1
V	L	3058	1		MT683386.1
V	L	4410	1		MT385467.1
V	L	5418	1		MT811504.1
V	L	5656	1		MT528610.1
V	L	6014	1		MT791899.1
V	L	6253	1		MT820131.1
V	L	6428	1		MT520379.1
V	L	6650	1		MT997205.1
V	L	7197	1		MW001902.1
V	L	7231	1		MT886299.1
V	L	7389	1		MT847220.1
V	L	7694	1		MT831644.1
V	L	8271	1		MT520342.1
V	L	8394	1		MT811505.1
V	L	8445	1		MT821764.1
V	L	8507	1		MT745584.1
V	L	8581	1		MT843737.1
V	L	8624	1		MW001913.1
V	L	8878	1		MT844089.1
V	L	9012	1		MT457390.1
T	I	13	1		MT632842.1
T	I	51	1		MT786829.1
T	I	437	1		MT971894.1
T	I	555	1		MT776413.1
T	I	667	1		MW001284.1
T	I	728	1		MT972201.1
T	I	771	1		MT438760.1
T	I	813	1		MT810625.1
T	I	953	1		MT873350.1
T	I	1001	1		MT451708.1
T	I	1003	1		MT937813.1
T	I	1173	1		MT981485.1
T	I	1218	1		MT833962.1
T	I	1242	1		MT972933.1
T	I	1403	1		MT750087.1
T	I	1439	1		MT371002.1
T	I	1476	1		MT929021.1
T	I	1545	1		MT972233.1
T	I	1591	1		MT642087.1
T	I	1667	1		MT970937.1
T	I	1680	1		MT520390.1
T	I	1878	1		MT925996.1
T	I	1892	1		MT345887.1
T	I	2018	1		MT806773.1
T	I	2168	1		MT520466.1
T	I	2198	1		MT641666.1
T	I	2199	1		MT969827.1
T	I	2421	1		MT479223.1
T	I	2486	1		MT370987.1
T	I	2613	1		MT955173.1
T	I	2634	1		MT632503.1
T	I	2838	1		MT825091.1
T	I	2908	1		MT642360.1
T	I	2990	1		MT757080.1
T	I	3034	1		MT412337.1
T	I	3115	1		MT811737.1
T	I	3119	1		MW001239.1
T	I	3257	1		MT786838.1
T	I	3290	1		MT642201.1
T	I	3455	1		MT293202.1
T	I	3588	1		MT738101.1
T	I	3860	1		MT558680.1
T	I	4069	1		MT811672.1
T	I	4082	1		MT893003.1
T	I	4162	1		MT967964.1
T	I	4164	1		MT893675.1
T	I	4167	1		MT920019.1
T	I	4177	1		MT971355.1
T	I	4207	1		MT886301.1
T	I	4220	1		MT412313.1
T	I	4268	1		MT831717.1
T	I	4305	1		MT407650.1
T	I	4367	1		MT642225.1
T	I	4374	1		MT969922.1
T	I	4618	1		MT846476.1
T	I	4643	1		MT846467.1
T	I	5100	1		MT811386.1
T	I	5169	1		MT847211.1
T	I	5342	1		MT800014.1
T	I	5346	1		MT970058.1
T	I	5481	1		MT873167.1
T	I	5486	1		MN994468.1
T	I	5644	1		MT246476.1
T	I	5778	1		MT642151.1
T	I	6525	1		MT973282.1
T	I	6763	1		MT834229.1
T	I	6845	1		MT345821.1
T	I	7077	1		MT846537.1
T	I	7128	1		MT971688.1
T	I	7244	1		MT470177.1
T	I	7291	1		MT972198.1
T	I	7306	1		MT890669.1
T	I	7560	1		MT460128.1
T	I	7685	1		MT810919.1
T	I	7834	1		MT467251.1
T	I	7948	1		MT810578.1
T	I	8013	1		MT834680.1
[truncated: 1,869 more rows]
[truncated: 5,000 more columns]
